# Supplementary material for: μ-Oxido-bis­[(5,10,15,20-tetra­phenyl­porphyrinato-κ4 N,N′,N′′,N′′′)manganese(III)]
Source: IUCrdata. 2022 Sep 2;7(Pt 9):x220869. doi: 10.1107/S2414314622008690 (PMC9635429; doi:10.1107/S2414314622008690)
Supplement: Supplementary file 1 [file x-07-x220869-sup1.cif]

##############################################################################
#                                                                            #
# This CIF contains the data for a data article accepted for                 #
# publication in IUCrData. It conforms to the requirements of                #
# Notes for Authors for IUCrData, and has been                               #
# peer reviewed under the auspices of IUCrData.                              #
#                                                                            #
# Full details of the Crystallographic Information File format               #
# are given in the paper "The Crystallographic Information File (CIF):       #
# a New Standard Archive File for Crystallography" by S. R. Hall, F. H.      #
# Allen and I. D. Brown [Acta Cryst. (1991), A47, 655-685].                  #
#                                                                            #
# The current version of the core CIF dictionary is obtainable from          #
# ftp://ftp.iucr.org/pub/cif_core.dic.                                       #
#                                                                            #
# Software is freely available for graphical display of the structure(s)     #
# in this CIF. For information consult the CIF software page                 #
# http://www.iucr.org/resources/cif/software.                                #
#                                                                            #
# This file may be used for bona fide research purposes within the           #
# scientific community so long as proper attribution is given to the data    # 
# article from which it was obtained.                                        #
#                                                                            #
##############################################################################
data_I
_audit_creation_method
;
Olex2 1.3
(compiled 2020.11.12 svn.r5f609507 for OlexSys, GUI svn.r6408)
;
_journal_date_recd_electronic     2022-08-22
_journal_date_accepted     2022-08-30
_journal_name_full     'IUCrData'
_journal_year     2022
_journal_volume     7
_journal_issue      9
_journal_page_first     0
_journal_page_last     0
_journal_paper_category     HM
_journal_paper_doi     10.1107/S2414314622008690
_journal_coeditor_code     WM4172
_publ_contact_author_name     'Jianfeng Li'
_publ_contact_author_address
;
College of Materials Science and Opto-electronic Technology,
CAS Center for Excellence in Topological Quantum Computation & \
Center of Materials Science and Optoelectronics Engineering,
University of Chinese Academy of Sciences, Yanqi Lake,
Huairou District, Beijing 101408, People's Republic of China
;
_publ_contact_author_email     'jfli@ucas.ac.cn'
_publ_contact_author_fax     ?
_publ_contact_author_phone     ?
_publ_section_title
;\
\m-Oxido-bis[(5,10,15,20-tetraphenylporphyrinato-\k^4^<i>N</i>,<i>N</i>',\
<i>N</i>'',<i>N</i>''')manganese(III)]
;
loop_
    _publ_author_name
    _publ_author_footnote
    _publ_author_address
    'Ren, Wanjie' .
;
College of Materials Science and Opto-electronic Technology,
CAS Center for Excellence in Topological Quantum Computation & \
Center of Materials Science and Optoelectronics Engineering,
University of Chinese Academy of Sciences, Yanqi Lake,
Huairou District, Beijing 101408, People's Republic of China
;
    'Li, Jianfeng' .
;
College of Materials Science and Opto-electronic Technology,
CAS Center for Excellence in Topological Quantum Computation & \
Center of Materials Science and Optoelectronics Engineering,
University of Chinese Academy of Sciences, Yanqi Lake,
Huairou District, Beijing 101408, People's Republic of China
;
_publ_section_synopsis
;
The oxido-bridged dinuclear complex, [Mn(TPP)]~2~O, has an Mn---O distance of
1.7600(3) \%A, an Mn---O---Mn bridging angle of 176.1(2)\%, and exhibits point
group symmetry 2.
;
_chemical_name_systematic
;\
\m-Oxido-bis[(5,10,15,20-tetraphenylporphyrinato-\
\k^4^<i>N</i>,<i>N</i>',<i>N</i>'',<i>N</i>''')manganese(III)]
;
_chemical_name_common     ?
_chemical_formula_moiety     'C88 H56 Mn2 N8 O'
_chemical_formula_sum     'C88 H56 Mn2 N8 O'
_chemical_formula_iupac     '[Mn2 (C44 H28 N4)2 O]'
_chemical_formula_weight     1351.28
_chemical_melting_point     ?
_chemical_absolute_configuration     ?
_space_group_crystal_system     orthorhombic
_space_group_name_H-M_alt     'A e a 2'
_space_group_name_Hall     'A 2 -2ac'
loop_
    _space_group_symop_operation_xyz
    'x, y, z'
    '-x, -y, z'
    '-x+1/2, y, z+1/2'
    'x+1/2, -y, z+1/2'
    'x, y+1/2, z+1/2'
    '-x, -y+1/2, z+1/2'
    '-x+1/2, y+1/2, z+1'
    'x+1/2, -y+1/2, z+1'
_cell_length_a     17.7931(6)
_cell_length_b     24.9494(10)
_cell_length_c     15.0943(6)
_cell_angle_alpha     90
_cell_angle_beta     90
_cell_angle_gamma     90
_cell_volume     6700.8(4)
_cell_formula_units_Z     4
_cell_measurement_reflns_used     9989
_cell_measurement_theta_min     2.6988
_cell_measurement_theta_max     26.7411
_cell_measurement_temperature     100(2)
loop_
    _twin_individual_id
    _twin_individual_mass_fraction_refined
    1 1.05903
    2 -0.05903
_exptl_crystal_description     block
_exptl_crystal_colour     black
_exptl_crystal_size_max     0.41
_exptl_crystal_size_mid     0.23
_exptl_crystal_size_min     0.17
_exptl_crystal_density_diffrn     1.339
_exptl_crystal_density_meas     ?
_exptl_crystal_density_method     ?
_exptl_crystal_F_000     2792
_exptl_absorpt_coefficient_mu     0.434
_exptl_absorpt_correction_type     multi-scan
_exptl_absorpt_process_details
;
(<i>SADABS</i>; Krause <i>et al.</i>, 2015)
;
_exptl_absorpt_correction_T_min     0.6779
_exptl_absorpt_correction_T_max     0.7454
_diffrn_ambient_temperature     100(2)
_diffrn_source     ?
_diffrn_radiation_type     MoK\a
_diffrn_radiation_wavelength     0.71073
_diffrn_measurement_device_type     'Bruker APEXII CCD'
_diffrn_measurement_method     '\f and \w scans'
_diffrn_detector_area_resol_mean     ?
_diffrn_reflns_number     21252
_diffrn_reflns_av_R_equivalents     0.0323
_diffrn_reflns_av_unetI/netI     0.0447
_diffrn_reflns_theta_min     1.994
_diffrn_reflns_theta_max     26.750
_diffrn_reflns_theta_full     25.242
_diffrn_measured_fraction_theta_max     0.996
_diffrn_measured_fraction_theta_full     0.997
_diffrn_reflns_limit_h_min     -19
_diffrn_reflns_limit_h_max     22
_diffrn_reflns_limit_k_min     -31
_diffrn_reflns_limit_k_max     27
_diffrn_reflns_limit_l_min     -18
_diffrn_reflns_limit_l_max     19
_refine_special_details
;
 Refined as a 2-component inversion twin.
;
_reflns_number_total     7046
_reflns_number_gt     6344
_reflns_threshold_expression     'I > 2\s(I)'
_refine_ls_structure_factor_coef     Fsqd
_refine_ls_matrix_type     full
_refine_ls_R_factor_all     0.0356
_refine_ls_R_factor_gt     0.0285
_refine_ls_wR_factor_gt     0.0598
_refine_ls_wR_factor_ref     0.0623
_refine_ls_goodness_of_fit_ref     1.047
_refine_ls_restrained_S_all     1.047
_refine_ls_number_reflns     7046
_refine_ls_number_parameters     449
_refine_ls_number_restraints     1
_refine_ls_hydrogen_treatment     constr
_refine_ls_weighting_scheme     calc
_refine_ls_weighting_details
              'w=1/[\s^2^(Fo^2^)+(0.0273P)^2^+0.6595P] where P=(Fo^2^+2Fc^2^)/3'
_atom_sites_solution_hydrogens     geom
_atom_sites_solution_primary     ?
_atom_sites_solution_secondary     ?
_refine_ls_shift/su_max     0.001
_refine_ls_shift/su_mean     0.000
_refine_diff_density_max     0.228
_refine_diff_density_min     -0.249
_refine_ls_extinction_method     SHELXL
_refine_ls_extinction_coef     0.00274(19)
_refine_ls_extinction_expression
                                  'Fc^*^=kFc[1+0.001xFc^2^\l^3^/sin(2\q)]^-1/4^'
_refine_ls_abs_structure_details
;
 Refined as an inversion twin
;
_refine_ls_abs_structure_Flack     -0.059(15)
loop_
    _atom_type_symbol
    _atom_type_description
    _atom_type_scat_dispersion_real
    _atom_type_scat_dispersion_imag
    _atom_type_scat_source
    'C' 'C' 0.0033 0.0016
                         'International Tables Vol C Tables 4.2.6.8 and 6.1.1.4'
    'H' 'H' 0.0000 0.0000
                         'International Tables Vol C Tables 4.2.6.8 and 6.1.1.4'
    'Mn' 'Mn' 0.3368 0.7283
                         'International Tables Vol C Tables 4.2.6.8 and 6.1.1.4'
    'N' 'N' 0.0061 0.0033
                         'International Tables Vol C Tables 4.2.6.8 and 6.1.1.4'
    'O' 'O' 0.0106 0.0060
                         'International Tables Vol C Tables 4.2.6.8 and 6.1.1.4'
_computing_data_collection
;
APEX2 (Bruker, 2013)
;
_computing_cell_refinement
;
SAINT (Bruker, 2013)
;
_computing_data_reduction
;
SAINT (Bruker, 2013)
;
_computing_structure_solution
;
SHELXS97 (Sheldrick, 2008)
;
_computing_structure_refinement
;
SHELXL (Sheldrick, 2015)
;
_computing_molecular_graphics
;
<i>OLEX2</i> Dolomanov <i>et al.</i>,  2009)
;
_computing_publication_material
;
publCIF (Westrip, 2010)
;
loop_
    _atom_site_type_symbol
    _atom_site_label
    _atom_site_fract_x
    _atom_site_fract_y
    _atom_site_fract_z
    _atom_site_U_iso_or_equiv
    _atom_site_adp_type
    _atom_site_calc_flag
    _atom_site_occupancy
    _atom_site_disorder_assembly
    _atom_site_disorder_group
    Mn Mn1 0.59854(2) 0.49435(2) 0.50101(3) 0.01028(9) Uani d 1 . .
    O O1 0.5000 0.5000 0.5050(2) 0.0183(5) Uani d 1 . .
    N N1 0.61443(11) 0.45594(8) 0.38016(14) 0.0163(5) Uani d 1 . .
    N N2 0.63778(12) 0.56330(8) 0.43879(14) 0.0166(4) Uani d 1 . .
    N N3 0.63396(11) 0.52824(8) 0.61960(14) 0.0160(4) Uani d 1 . .
    N N4 0.61553(12) 0.42032(8) 0.56135(14) 0.0169(5) Uani d 1 . .
    C C1 0.57883(14) 0.30639(10) 0.40144(17) 0.0200(6) Uani d 1 . .
    C C2 0.63612(16) 0.26904(11) 0.3961(2) 0.0341(7) Uani d 1 . .
    H H2 0.6862 0.2796 0.4095 0.041 Uiso calc 1 . .
    C C3 0.62179(19) 0.21669(13) 0.3716(2) 0.0403(8) Uani d 1 . .
    H H3 0.6620 0.1917 0.3679 0.048 Uiso calc 1 . .
    C C4 0.55011(18) 0.20063(12) 0.3525(2) 0.0349(7) Uani d 1 . .
    H H4 0.5404 0.1647 0.3351 0.042 Uiso calc 1 . .
    C C5 0.49248(19) 0.23687(14) 0.3588(3) 0.0510(10) Uani d 1 . .
    H H5 0.4423 0.2257 0.3476 0.061 Uiso calc 1 . .
    C C6 0.50693(16) 0.28986(13) 0.3815(3) 0.0426(9) Uani d 1 . .
    H H6 0.4668 0.3149 0.3833 0.051 Uiso calc 1 . .
    C C7 0.63425(14) 0.55338(10) 0.18751(18) 0.0196(6) Uani d 1 . .
    C C8 0.68001(14) 0.52864(11) 0.12510(16) 0.0213(6) Uani d 1 . .
    H H8 0.7108 0.4993 0.1422 0.026 Uiso calc 1 . .
    C C9 0.68110(15) 0.54645(12) 0.03763(18) 0.0259(6) Uani d 1 . .
    H H9 0.7119 0.5288 -0.0047 0.031 Uiso calc 1 . .
    C C10 0.63767(15) 0.58949(11) 0.0123(2) 0.0271(6) Uani d 1 . .
    H H10 0.6387 0.6016 -0.0473 0.033 Uiso calc 1 . .
    C C11 0.59247(16) 0.61507(11) 0.07395(18) 0.0264(6) Uani d 1 . .
    H H11 0.5629 0.6450 0.0568 0.032 Uiso calc 1 . .
    C C12 0.59039(14) 0.59682(10) 0.16089(17) 0.0211(6) Uani d 1 . .
    H H12 0.5587 0.6141 0.2027 0.025 Uiso calc 1 . .
    C C13 0.66755(14) 0.67787(10) 0.59981(17) 0.0192(6) Uani d 1 . .
    C C14 0.61128(17) 0.71615(12) 0.5948(2) 0.0371(8) Uani d 1 . .
    H H14 0.5629 0.7065 0.5735 0.045 Uiso calc 1 . .
    C C15 0.6253(2) 0.76868(12) 0.6209(3) 0.0487(10) Uani d 1 . .
    H H15 0.5865 0.7947 0.6166 0.058 Uiso calc 1 . .
    C C16 0.69473(18) 0.78319(11) 0.6529(2) 0.0357(7) Uani d 1 . .
    H H16 0.7039 0.8190 0.6714 0.043 Uiso calc 1 . .
    C C17 0.75077(17) 0.74531(10) 0.6578(2) 0.0296(6) Uani d 1 . .
    H H17 0.7990 0.7550 0.6796 0.036 Uiso calc 1 . .
    C C18 0.73730(15) 0.69298(10) 0.63100(18) 0.0252(6) Uani d 1 . .
    H H18 0.7766 0.6672 0.6342 0.030 Uiso calc 1 . .
    C C19 0.63196(15) 0.43060(10) 0.81157(17) 0.0174(5) Uani d 1 . .
    C C20 0.57065(16) 0.43678(11) 0.86761(18) 0.0259(6) Uani d 1 . .
    H H20 0.5252 0.4514 0.8451 0.031 Uiso calc 1 . .
    C C21 0.57487(17) 0.42202(12) 0.95577(19) 0.0305(7) Uani d 1 . .
    H H21 0.5328 0.4271 0.9936 0.037 Uiso calc 1 . .
    C C22 0.64033(16) 0.39993(11) 0.9886(2) 0.0279(6) Uani d 1 . .
    H H22 0.6432 0.3891 1.0489 0.034 Uiso calc 1 . .
    C C23 0.70126(16) 0.39374(12) 0.93393(19) 0.0326(7) Uani d 1 . .
    H H23 0.7465 0.3790 0.9567 0.039 Uiso calc 1 . .
    C C24 0.69735(15) 0.40887(12) 0.84570(18) 0.0285(6) Uani d 1 . .
    H H24 0.7399 0.4043 0.8084 0.034 Uiso calc 1 . .
    C C(A1 0.59878(14) 0.40270(11) 0.36534(17) 0.0169(6) Uani d 1 . .
    C C(A2 0.61536(14) 0.48008(11) 0.29787(17) 0.0175(5) Uani d 1 . .
    C C(A3 0.64614(14) 0.57202(10) 0.34861(17) 0.0172(6) Uani d 1 . .
    C C(A4 0.65444(13) 0.61138(10) 0.47894(16) 0.0178(6) Uani d 1 . .
    C C(A5 0.64461(14) 0.58203(11) 0.63499(16) 0.0175(6) Uani d 1 . .
    C C(A6 0.63481(14) 0.50402(10) 0.70127(17) 0.0163(6) Uani d 1 . .
    C C(A7 0.61839(14) 0.41017(11) 0.65087(17) 0.0173(6) Uani d 1 . .
    C C(A8 0.60215(13) 0.37132(10) 0.52147(17) 0.0177(6) Uani d 1 . .
    C C(B1 0.58917(14) 0.39337(10) 0.27237(17) 0.0206(6) Uani d 1 . .
    H H(B1 0.5787 0.3599 0.2450 0.025 Uiso calc 1 . .
    C C(B2 0.59773(14) 0.44095(11) 0.23092(18) 0.0216(6) Uani d 1 . .
    H H(B2 0.5930 0.4474 0.1691 0.026 Uiso calc 1 . .
    C C(B3 0.67141(14) 0.62609(10) 0.33387(17) 0.0205(6) Uani d 1 . .
    H H(B3 0.6830 0.6418 0.2782 0.025 Uiso calc 1 . .
    C C(B4 0.67566(13) 0.65027(10) 0.41336(17) 0.0193(5) Uani d 1 . .
    H H(B4 0.6900 0.6864 0.4241 0.023 Uiso calc 1 . .
    C C(B5 0.65163(15) 0.59149(11) 0.72899(17) 0.0214(6) Uani d 1 . .
    H H(B5 0.6588 0.6252 0.7571 0.026 Uiso calc 1 . .
    C C(B6 0.64606(15) 0.54341(10) 0.76930(18) 0.0212(6) Uani d 1 . .
    H H(B6 0.6490 0.5368 0.8312 0.025 Uiso calc 1 . .
    C C(B7 0.60762(14) 0.35390(10) 0.66730(18) 0.0219(6) Uani d 1 . .
    H H(B7 0.6077 0.3368 0.7235 0.026 Uiso calc 1 . .
    C C(B8 0.59734(15) 0.33004(11) 0.58816(18) 0.0212(6) Uani d 1 . .
    H H(B8 0.5886 0.2930 0.5781 0.025 Uiso calc 1 . .
    C C(M1 0.59397(13) 0.36267(10) 0.43050(17) 0.0181(5) Uani d 1 . .
    C C(M2 0.63186(14) 0.53413(10) 0.28190(18) 0.0171(5) Uani d 1 . .
    C C(M3 0.65360(14) 0.62145(10) 0.56998(17) 0.0176(5) Uani d 1 . .
    C C(M4 0.62837(14) 0.44908(10) 0.71700(17) 0.0171(6) Uani d 1 . .
loop_
    _atom_site_aniso_label
    _atom_site_aniso_U_11
    _atom_site_aniso_U_22
    _atom_site_aniso_U_33
    _atom_site_aniso_U_12
    _atom_site_aniso_U_13
    _atom_site_aniso_U_23
    Mn1 0.01042(14) 0.01132(17) 0.00910(15) 0.00002(12) -0.00037(17)
                                                                    -0.00131(17)
    O1 0.0170(10) 0.0199(11) 0.0180(11) 0.0008(9) 0.000 0.000
    N1 0.0180(10) 0.0171(11) 0.0137(12) 0.0010(8) 0.0005(9) -0.0010(9)
    N2 0.0175(11) 0.0181(11) 0.0142(11) -0.0016(9) -0.0006(9) -0.0026(9)
    N3 0.0174(10) 0.0150(11) 0.0156(12) -0.0016(9) -0.0009(9) -0.0011(9)
    N4 0.0172(11) 0.0193(11) 0.0142(11) 0.0015(8) -0.0007(8) -0.0015(9)
    C1 0.0250(13) 0.0190(14) 0.0160(13) -0.0013(11) -0.0002(11) -0.0011(11)
    C2 0.0252(14) 0.0251(15) 0.052(2) 0.0011(12) -0.0058(15) -0.0135(14)
    C3 0.0412(19) 0.0241(16) 0.056(2) 0.0065(14) -0.0102(16) -0.0148(15)
    C4 0.0436(18) 0.0206(15) 0.0406(18) -0.0059(13) 0.0022(14) -0.0093(13)
    C5 0.0302(18) 0.043(2) 0.080(3) -0.0106(15) 0.0043(17) -0.0316(19)
    C6 0.0236(15) 0.0313(17) 0.073(3) -0.0005(12) 0.0015(16) -0.0262(17)
    C7 0.0182(13) 0.0219(14) 0.0187(15) -0.0048(11) -0.0009(11) -0.0011(11)
    C8 0.0174(12) 0.0272(14) 0.0193(14) -0.0031(11) -0.0009(11) -0.0014(11)
    C9 0.0250(14) 0.0357(16) 0.0168(13) -0.0059(12) 0.0049(11) -0.0036(11)
    C10 0.0327(15) 0.0347(15) 0.0140(15) -0.0077(11) -0.0023(13) 0.0040(13)
    C11 0.0289(15) 0.0268(15) 0.0236(15) -0.0019(12) -0.0068(12) 0.0020(12)
    C12 0.0207(13) 0.0246(14) 0.0180(14) -0.0011(10) -0.0003(11) -0.0002(11)
    C13 0.0235(13) 0.0192(14) 0.0150(12) -0.0020(11) -0.0006(10) -0.0012(10)
    C14 0.0287(16) 0.0281(17) 0.054(2) 0.0050(13) -0.0121(15) -0.0153(15)
    C15 0.047(2) 0.0242(17) 0.075(3) 0.0119(15) -0.0185(19) -0.0161(18)
    C16 0.0488(19) 0.0177(14) 0.0405(18) -0.0043(13) -0.0099(15) -0.0064(13)
    C17 0.0316(15) 0.0279(16) 0.0294(15) -0.0100(13) -0.0027(12) -0.0039(12)
    C18 0.0265(15) 0.0236(14) 0.0255(14) -0.0024(11) -0.0008(12) -0.0022(11)
    C19 0.0198(13) 0.0182(13) 0.0142(13) -0.0024(10) 0.0005(10) -0.0017(10)
    C20 0.0201(13) 0.0352(17) 0.0224(15) 0.0035(12) 0.0018(11) 0.0039(12)
    C21 0.0295(16) 0.0397(17) 0.0224(15) 0.0003(14) 0.0100(12) 0.0039(13)
    C22 0.0382(16) 0.0288(15) 0.0168(16) 0.0017(11) 0.0005(13) 0.0035(12)
    C23 0.0291(16) 0.0488(19) 0.0199(14) 0.0099(14) -0.0055(12) 0.0044(13)
    C24 0.0232(14) 0.0415(17) 0.0207(14) 0.0047(13) 0.0017(11) 0.0021(12)
    C(A1 0.0164(13) 0.0188(14) 0.0156(14) 0.0014(10) 0.0002(10) -0.0030(11)
    C(A2 0.0174(13) 0.0204(14) 0.0146(14) 0.0022(11) 0.0010(10) -0.0024(11)
    C(A3 0.0152(12) 0.0221(15) 0.0143(13) 0.0001(10) 0.0015(10) 0.0002(11)
    C(A4 0.0147(12) 0.0181(13) 0.0205(15) -0.0006(10) -0.0002(10) -0.0023(10)
    C(A5 0.0187(13) 0.0202(14) 0.0137(13) -0.0002(11) -0.0010(10) -0.0033(11)
    C(A6 0.0168(13) 0.0197(15) 0.0125(13) -0.0003(10) 0.0004(10) -0.0030(10)
    C(A7 0.0186(13) 0.0182(14) 0.0151(14) 0.0039(11) -0.0014(10) 0.0001(10)
    C(A8 0.0174(12) 0.0139(12) 0.0217(16) 0.0021(9) -0.0014(10) -0.0036(10)
    C(B1 0.0233(14) 0.0209(14) 0.0177(13) -0.0017(11) -0.0015(10) -0.0053(11)
    C(B2 0.0226(14) 0.0270(15) 0.0151(14) -0.0004(11) -0.0005(11) -0.0030(11)
    C(B3 0.0202(13) 0.0215(14) 0.0198(14) -0.0008(11) 0.0014(11) 0.0035(11)
    C(B4 0.0193(12) 0.0176(13) 0.0209(14) -0.0031(10) -0.0003(10) 0.0009(11)
    C(B5 0.0254(14) 0.0205(14) 0.0184(14) -0.0016(11) 0.0002(11) -0.0066(11)
    C(B6 0.0274(14) 0.0220(15) 0.0141(14) -0.0008(12) 0.0000(11) -0.0019(11)
    C(B7 0.0261(14) 0.0193(14) 0.0205(14) 0.0021(11) -0.0017(11) 0.0003(11)
    C(B8 0.0267(14) 0.0151(14) 0.0217(14) 0.0004(11) -0.0020(11) 0.0005(11)
    C(M1 0.0167(13) 0.0197(14) 0.0179(14) 0.0021(10) -0.0007(10) -0.0040(11)
    C(M2 0.0150(12) 0.0210(14) 0.0152(14) 0.0004(11) 0.0002(10) 0.0011(11)
    C(M3 0.0138(12) 0.0181(13) 0.0211(14) 0.0002(10) -0.0005(11) -0.0033(11)
    C(M4 0.0152(12) 0.0198(14) 0.0162(14) 0.0006(10) -0.0007(10) 0.0002(11)
_geom_special_details
;
 All esds (except the esd in the dihedral angle between two l.s. planes)
 are estimated using the full covariance matrix.  The cell esds are taken
 into account individually in the estimation of esds in distances, angles
 and torsion angles; correlations between esds in cell parameters are only
 used when they are defined by crystal symmetry.  An approximate (isotropic)
 treatment of cell esds is used for estimating esds involving l.s. planes.
;
loop_
    _geom_bond_atom_site_label_1
    _geom_bond_atom_site_label_2
    _geom_bond_site_symmetry_2
    _geom_bond_distance
    _geom_bond_publ_flag
    Mn1 O1 . 1.7600(3) ?
    Mn1 N1 . 2.080(2) ?
    Mn1 N2 . 2.081(2) ?
    Mn1 N3 . 2.078(2) ?
    Mn1 N4 . 2.081(2) ?
    O1 Mn1 2_665 1.7599(3) ?
    N1 C(A1 . 1.375(4) ?
    N1 C(A2 . 1.380(3) ?
    N2 C(A3 . 1.386(3) ?
    N2 C(A4 . 1.376(3) ?
    N3 C(A5 . 1.375(3) ?
    N3 C(A6 . 1.373(3) ?
    N4 C(A7 . 1.376(3) ?
    N4 C(A8 . 1.383(3) ?
    C1 C2 . 1.384(4) ?
    C1 C6 . 1.377(4) ?
    C1 C(M1 . 1.495(4) ?
    C2 H2 . 0.9500 ?
    C2 C3 . 1.381(4) ?
    C3 H3 . 0.9500 ?
    C3 C4 . 1.367(4) ?
    C4 H4 . 0.9500 ?
    C4 C5 . 1.370(5) ?
    C5 H5 . 0.9500 ?
    C5 C6 . 1.390(4) ?
    C6 H6 . 0.9500 ?
    C7 C8 . 1.390(4) ?
    C7 C12 . 1.395(4) ?
    C7 C(M2 . 1.504(4) ?
    C8 H8 . 0.9500 ?
    C8 C9 . 1.393(4) ?
    C9 H9 . 0.9500 ?
    C9 C10 . 1.377(4) ?
    C10 H10 . 0.9500 ?
    C10 C11 . 1.385(4) ?
    C11 H11 . 0.9500 ?
    C11 C12 . 1.390(4) ?
    C12 H12 . 0.9500 ?
    C13 C14 . 1.386(4) ?
    C13 C18 . 1.380(3) ?
    C13 C(M3 . 1.499(3) ?
    C14 H14 . 0.9500 ?
    C14 C15 . 1.391(4) ?
    C15 H15 . 0.9500 ?
    C15 C16 . 1.375(4) ?
    C16 H16 . 0.9500 ?
    C16 C17 . 1.376(4) ?
    C17 H17 . 0.9500 ?
    C17 C18 . 1.388(3) ?
    C18 H18 . 0.9500 ?
    C19 C20 . 1.389(4) ?
    C19 C24 . 1.383(4) ?
    C19 C(M4 . 1.502(4) ?
    C20 H20 . 0.9500 ?
    C20 C21 . 1.383(4) ?
    C21 H21 . 0.9500 ?
    C21 C22 . 1.381(4) ?
    C22 H22 . 0.9500 ?
    C22 C23 . 1.371(4) ?
    C23 H23 . 0.9500 ?
    C23 C24 . 1.386(4) ?
    C24 H24 . 0.9500 ?
    C(A1 C(B1 . 1.433(4) ?
    C(A1 C(M1 . 1.404(4) ?
    C(A2 C(B2 . 1.440(4) ?
    C(A2 C(M2 . 1.401(4) ?
    C(A3 C(B3 . 1.439(4) ?
    C(A3 C(M2 . 1.404(4) ?
    C(A4 C(B4 . 1.436(3) ?
    C(A4 C(M3 . 1.397(4) ?
    C(A5 C(B5 . 1.444(4) ?
    C(A5 C(M3 . 1.399(4) ?
    C(A6 C(B6 . 1.435(4) ?
    C(A6 C(M4 . 1.396(3) ?
    C(A7 C(B7 . 1.438(4) ?
    C(A7 C(M4 . 1.404(4) ?
    C(A8 C(B8 . 1.443(4) ?
    C(A8 C(M1 . 1.398(4) ?
    C(B1 H(B1 . 0.9500 ?
    C(B1 C(B2 . 1.351(4) ?
    C(B2 H(B2 . 0.9500 ?
    C(B3 H(B3 . 0.9500 ?
    C(B3 C(B4 . 1.345(4) ?
    C(B4 H(B4 . 0.9500 ?
    C(B5 H(B5 . 0.9500 ?
    C(B5 C(B6 . 1.349(4) ?
    C(B6 H(B6 . 0.9500 ?
    C(B7 H(B7 . 0.9500 ?
    C(B7 C(B8 . 1.347(4) ?
    C(B8 H(B8 . 0.9500 ?
loop_
    _geom_angle_atom_site_label_1
    _geom_angle_atom_site_label_2
    _geom_angle_atom_site_label_3
    _geom_angle_site_symmetry_1
    _geom_angle_site_symmetry_3
    _geom_angle
    _geom_angle_publ_flag
    O1 Mn1 N1 . . 101.66(12) ?
    O1 Mn1 N2 . . 106.46(8) ?
    O1 Mn1 N3 . . 103.90(12) ?
    O1 Mn1 N4 . . 101.59(8) ?
    N1 Mn1 N2 . . 86.53(8) ?
    N1 Mn1 N4 . . 87.44(8) ?
    N2 Mn1 N4 . . 151.94(9) ?
    N3 Mn1 N1 . . 154.41(8) ?
    N3 Mn1 N2 . . 87.17(8) ?
    N3 Mn1 N4 . . 86.56(8) ?
    Mn1 O1 Mn1 2_665 . 176.1(2) ?
    C(A1 N1 Mn1 . . 124.06(16) ?
    C(A1 N1 C(A2 . . 106.1(2) ?
    C(A2 N1 Mn1 . . 126.14(17) ?
    C(A3 N2 Mn1 . . 127.51(17) ?
    C(A4 N2 Mn1 . . 126.46(17) ?
    C(A4 N2 C(A3 . . 105.8(2) ?
    C(A5 N3 Mn1 . . 125.77(17) ?
    C(A6 N3 Mn1 . . 126.71(16) ?
    C(A6 N3 C(A5 . . 106.0(2) ?
    C(A7 N4 Mn1 . . 126.77(17) ?
    C(A7 N4 C(A8 . . 105.7(2) ?
    C(A8 N4 Mn1 . . 124.67(16) ?
    C2 C1 C(M1 . . 121.1(2) ?
    C6 C1 C2 . . 118.0(3) ?
    C6 C1 C(M1 . . 120.8(2) ?
    C1 C2 H2 . . 119.4 ?
    C3 C2 C1 . . 121.1(3) ?
    C3 C2 H2 . . 119.4 ?
    C2 C3 H3 . . 119.8 ?
    C4 C3 C2 . . 120.4(3) ?
    C4 C3 H3 . . 119.8 ?
    C3 C4 H4 . . 120.3 ?
    C3 C4 C5 . . 119.3(3) ?
    C5 C4 H4 . . 120.3 ?
    C4 C5 H5 . . 119.8 ?
    C4 C5 C6 . . 120.4(3) ?
    C6 C5 H5 . . 119.8 ?
    C1 C6 C5 . . 120.7(3) ?
    C1 C6 H6 . . 119.6 ?
    C5 C6 H6 . . 119.6 ?
    C8 C7 C12 . . 118.5(2) ?
    C8 C7 C(M2 . . 121.1(2) ?
    C12 C7 C(M2 . . 120.4(2) ?
    C7 C8 H8 . . 119.7 ?
    C7 C8 C9 . . 120.6(3) ?
    C9 C8 H8 . . 119.7 ?
    C8 C9 H9 . . 119.9 ?
    C10 C9 C8 . . 120.2(3) ?
    C10 C9 H9 . . 119.9 ?
    C9 C10 H10 . . 120.0 ?
    C9 C10 C11 . . 119.9(3) ?
    C11 C10 H10 . . 120.0 ?
    C10 C11 H11 . . 120.1 ?
    C10 C11 C12 . . 119.9(3) ?
    C12 C11 H11 . . 120.1 ?
    C7 C12 H12 . . 119.6 ?
    C11 C12 C7 . . 120.8(2) ?
    C11 C12 H12 . . 119.6 ?
    C14 C13 C(M3 . . 120.8(2) ?
    C18 C13 C14 . . 118.7(3) ?
    C18 C13 C(M3 . . 120.5(2) ?
    C13 C14 H14 . . 119.8 ?
    C13 C14 C15 . . 120.3(3) ?
    C15 C14 H14 . . 119.8 ?
    C14 C15 H15 . . 119.7 ?
    C16 C15 C14 . . 120.6(3) ?
    C16 C15 H15 . . 119.7 ?
    C15 C16 H16 . . 120.4 ?
    C15 C16 C17 . . 119.3(3) ?
    C17 C16 H16 . . 120.4 ?
    C16 C17 H17 . . 119.8 ?
    C16 C17 C18 . . 120.4(3) ?
    C18 C17 H17 . . 119.8 ?
    C13 C18 C17 . . 120.8(3) ?
    C13 C18 H18 . . 119.6 ?
    C17 C18 H18 . . 119.6 ?
    C20 C19 C(M4 . . 120.8(2) ?
    C24 C19 C20 . . 118.5(2) ?
    C24 C19 C(M4 . . 120.7(2) ?
    C19 C20 H20 . . 119.5 ?
    C21 C20 C19 . . 120.9(3) ?
    C21 C20 H20 . . 119.5 ?
    C20 C21 H21 . . 120.1 ?
    C22 C21 C20 . . 119.9(3) ?
    C22 C21 H21 . . 120.1 ?
    C21 C22 H22 . . 120.1 ?
    C23 C22 C21 . . 119.7(3) ?
    C23 C22 H22 . . 120.1 ?
    C22 C23 H23 . . 119.7 ?
    C22 C23 C24 . . 120.5(3) ?
    C24 C23 H23 . . 119.7 ?
    C19 C24 C23 . . 120.5(3) ?
    C19 C24 H24 . . 119.8 ?
    C23 C24 H24 . . 119.8 ?
    N1 C(A1 C(B1 . . 109.9(2) ?
    N1 C(A1 C(M1 . . 125.8(2) ?
    C(M1 C(A1 C(B1 . . 124.3(2) ?
    N1 C(A2 C(B2 . . 109.5(2) ?
    N1 C(A2 C(M2 . . 125.3(2) ?
    C(M2 C(A2 C(B2 . . 125.3(2) ?
    N2 C(A3 C(B3 . . 109.4(2) ?
    N2 C(A3 C(M2 . . 125.4(2) ?
    C(M2 C(A3 C(B3 . . 125.2(2) ?
    N2 C(A4 C(B4 . . 110.0(2) ?
    N2 C(A4 C(M3 . . 126.0(2) ?
    C(M3 C(A4 C(B4 . . 124.0(2) ?
    N3 C(A5 C(B5 . . 109.7(2) ?
    N3 C(A5 C(M3 . . 125.7(2) ?
    C(M3 C(A5 C(B5 . . 124.4(2) ?
    N3 C(A6 C(B6 . . 110.0(2) ?
    N3 C(A6 C(M4 . . 125.7(2) ?
    C(M4 C(A6 C(B6 . . 124.2(2) ?
    N4 C(A7 C(B7 . . 110.1(2) ?
    N4 C(A7 C(M4 . . 125.2(2) ?
    C(M4 C(A7 C(B7 . . 124.7(2) ?
    N4 C(A8 C(B8 . . 109.7(2) ?
    N4 C(A8 C(M1 . . 125.6(2) ?
    C(M1 C(A8 C(B8 . . 124.7(2) ?
    C(A1 C(B1 H(B1 . . 126.4 ?
    C(B2 C(B1 C(A1 . . 107.3(2) ?
    C(B2 C(B1 H(B1 . . 126.4 ?
    C(A2 C(B2 H(B2 . . 126.4 ?
    C(B1 C(B2 C(A2 . . 107.2(2) ?
    C(B1 C(B2 H(B2 . . 126.4 ?
    C(A3 C(B3 H(B3 . . 126.3 ?
    C(B4 C(B3 C(A3 . . 107.5(2) ?
    C(B4 C(B3 H(B3 . . 126.3 ?
    C(A4 C(B4 H(B4 . . 126.4 ?
    C(B3 C(B4 C(A4 . . 107.3(2) ?
    C(B3 C(B4 H(B4 . . 126.4 ?
    C(A5 C(B5 H(B5 . . 126.5 ?
    C(B6 C(B5 C(A5 . . 107.0(2) ?
    C(B6 C(B5 H(B5 . . 126.5 ?
    C(A6 C(B6 H(B6 . . 126.4 ?
    C(B5 C(B6 C(A6 . . 107.2(2) ?
    C(B5 C(B6 H(B6 . . 126.4 ?
    C(A7 C(B7 H(B7 . . 126.4 ?
    C(B8 C(B7 C(A7 . . 107.3(2) ?
    C(B8 C(B7 H(B7 . . 126.4 ?
    C(A8 C(B8 H(B8 . . 126.4 ?
    C(B7 C(B8 C(A8 . . 107.2(2) ?
    C(B7 C(B8 H(B8 . . 126.4 ?
    C(A1 C(M1 C1 . . 118.2(2) ?
    C(A8 C(M1 C1 . . 116.9(2) ?
    C(A8 C(M1 C(A1 . . 124.9(2) ?
    C(A2 C(M2 C7 . . 118.4(2) ?
    C(A2 C(M2 C(A3 . . 124.2(2) ?
    C(A3 C(M2 C7 . . 117.3(2) ?
    C(A4 C(M3 C13 . . 117.6(2) ?
    C(A4 C(M3 C(A5 . . 124.4(2) ?
    C(A5 C(M3 C13 . . 117.9(2) ?
    C(A6 C(M4 C19 . . 117.4(2) ?
    C(A6 C(M4 C(A7 . . 124.7(2) ?
    C(A7 C(M4 C19 . . 118.0(2) ?
loop_
    _geom_torsion_atom_site_label_1
    _geom_torsion_atom_site_label_2
    _geom_torsion_atom_site_label_3
    _geom_torsion_atom_site_label_4
    _geom_torsion_site_symmetry_1
    _geom_torsion_site_symmetry_2
    _geom_torsion_site_symmetry_3
    _geom_torsion_site_symmetry_4
    _geom_torsion
    _geom_torsion_publ_flag
    Mn1 N1 C(A1 C(B1 . . . . 158.96(17) ?
    Mn1 N1 C(A1 C(M1 . . . . -22.0(3) ?
    Mn1 N1 C(A2 C(B2 . . . . -157.21(17) ?
    Mn1 N1 C(A2 C(M2 . . . . 23.5(3) ?
    Mn1 N2 C(A3 C(B3 . . . . 177.13(16) ?
    Mn1 N2 C(A3 C(M2 . . . . -2.6(4) ?
    Mn1 N2 C(A4 C(B4 . . . . -176.57(16) ?
    Mn1 N2 C(A4 C(M3 . . . . 5.3(4) ?
    Mn1 N3 C(A5 C(B5 . . . . 166.36(17) ?
    Mn1 N3 C(A5 C(M3 . . . . -18.5(4) ?
    Mn1 N3 C(A6 C(B6 . . . . -166.57(17) ?
    Mn1 N3 C(A6 C(M4 . . . . 15.5(4) ?
    Mn1 N4 C(A7 C(B7 . . . . 162.21(17) ?
    Mn1 N4 C(A7 C(M4 . . . . -16.2(4) ?
    Mn1 N4 C(A8 C(B8 . . . . -162.46(16) ?
    Mn1 N4 C(A8 C(M1 . . . . 17.2(3) ?
    N1 C(A1 C(B1 C(B2 . . . . -1.0(3) ?
    N1 C(A1 C(M1 C1 . . . . -178.0(2) ?
    N1 C(A1 C(M1 C(A8 . . . . 2.1(4) ?
    N1 C(A2 C(B2 C(B1 . . . . -2.3(3) ?
    N1 C(A2 C(M2 C7 . . . . 176.9(2) ?
    N1 C(A2 C(M2 C(A3 . . . . -3.4(4) ?
    N2 C(A3 C(B3 C(B4 . . . . -2.2(3) ?
    N2 C(A3 C(M2 C7 . . . . 172.0(2) ?
    N2 C(A3 C(M2 C(A2 . . . . -7.7(4) ?
    N2 C(A4 C(B4 C(B3 . . . . 0.4(3) ?
    N2 C(A4 C(M3 C13 . . . . -175.2(2) ?
    N2 C(A4 C(M3 C(A5 . . . . 8.3(4) ?
    N3 C(A5 C(B5 C(B6 . . . . 0.7(3) ?
    N3 C(A5 C(M3 C13 . . . . -177.7(2) ?
    N3 C(A5 C(M3 C(A4 . . . . -1.3(4) ?
    N3 C(A6 C(B6 C(B5 . . . . 0.3(3) ?
    N3 C(A6 C(M4 C19 . . . . 179.0(2) ?
    N3 C(A6 C(M4 C(A7 . . . . -1.4(4) ?
    N4 C(A7 C(B7 C(B8 . . . . -0.7(3) ?
    N4 C(A7 C(M4 C19 . . . . -178.6(2) ?
    N4 C(A7 C(M4 C(A6 . . . . 1.8(4) ?
    N4 C(A8 C(B8 C(B7 . . . . 0.1(3) ?
    N4 C(A8 C(M1 C1 . . . . -179.3(2) ?
    N4 C(A8 C(M1 C(A1 . . . . 0.6(4) ?
    C1 C2 C3 C4 . . . . -0.4(5) ?
    C2 C1 C6 C5 . . . . 1.5(5) ?
    C2 C1 C(M1 C(A1 . . . . 101.4(3) ?
    C2 C1 C(M1 C(A8 . . . . -78.8(3) ?
    C2 C3 C4 C5 . . . . -0.6(5) ?
    C3 C4 C5 C6 . . . . 2.1(6) ?
    C4 C5 C6 C1 . . . . -2.5(6) ?
    C6 C1 C2 C3 . . . . -0.1(5) ?
    C6 C1 C(M1 C(A1 . . . . -80.4(4) ?
    C6 C1 C(M1 C(A8 . . . . 99.5(3) ?
    C7 C8 C9 C10 . . . . 1.1(4) ?
    C8 C7 C12 C11 . . . . -0.1(4) ?
    C8 C7 C(M2 C(A2 . . . . -54.8(3) ?
    C8 C7 C(M2 C(A3 . . . . 125.5(3) ?
    C8 C9 C10 C11 . . . . -0.3(4) ?
    C9 C10 C11 C12 . . . . -0.8(4) ?
    C10 C11 C12 C7 . . . . 1.0(4) ?
    C12 C7 C8 C9 . . . . -0.9(4) ?
    C12 C7 C(M2 C(A2 . . . . 125.4(3) ?
    C12 C7 C(M2 C(A3 . . . . -54.3(3) ?
    C13 C14 C15 C16 . . . . -0.7(6) ?
    C14 C13 C18 C17 . . . . 0.7(4) ?
    C14 C13 C(M3 C(A4 . . . . 78.0(3) ?
    C14 C13 C(M3 C(A5 . . . . -105.3(3) ?
    C14 C15 C16 C17 . . . . 0.9(6) ?
    C15 C16 C17 C18 . . . . -0.2(5) ?
    C16 C17 C18 C13 . . . . -0.6(4) ?
    C18 C13 C14 C15 . . . . 0.0(5) ?
    C18 C13 C(M3 C(A4 . . . . -100.6(3) ?
    C18 C13 C(M3 C(A5 . . . . 76.1(3) ?
    C19 C20 C21 C22 . . . . -1.2(5) ?
    C20 C19 C24 C23 . . . . -0.1(4) ?
    C20 C19 C(M4 C(A6 . . . . 76.7(3) ?
    C20 C19 C(M4 C(A7 . . . . -103.0(3) ?
    C20 C21 C22 C23 . . . . 1.3(5) ?
    C21 C22 C23 C24 . . . . -0.8(5) ?
    C22 C23 C24 C19 . . . . 0.2(5) ?
    C24 C19 C20 C21 . . . . 0.5(4) ?
    C24 C19 C(M4 C(A6 . . . . -100.9(3) ?
    C24 C19 C(M4 C(A7 . . . . 79.4(3) ?
    C(A1 N1 C(A2 C(B2 . . . . 1.7(3) ?
    C(A1 N1 C(A2 C(M2 . . . . -177.6(2) ?
    C(A1 C(B1 C(B2 C(A2 . . . . 1.9(3) ?
    C(A2 N1 C(A1 C(B1 . . . . -0.5(3) ?
    C(A2 N1 C(A1 C(M1 . . . . 178.5(2) ?
    C(A3 N2 C(A4 C(B4 . . . . -1.7(3) ?
    C(A3 N2 C(A4 C(M3 . . . . -179.8(2) ?
    C(A3 C(B3 C(B4 C(A4 . . . . 1.0(3) ?
    C(A4 N2 C(A3 C(B3 . . . . 2.3(3) ?
    C(A4 N2 C(A3 C(M2 . . . . -177.4(2) ?
    C(A5 N3 C(A6 C(B6 . . . . 0.1(3) ?
    C(A5 N3 C(A6 C(M4 . . . . -177.8(2) ?
    C(A5 C(B5 C(B6 C(A6 . . . . -0.6(3) ?
    C(A6 N3 C(A5 C(B5 . . . . -0.5(3) ?
    C(A6 N3 C(A5 C(M3 . . . . 174.6(2) ?
    C(A7 N4 C(A8 C(B8 . . . . -0.5(3) ?
    C(A7 N4 C(A8 C(M1 . . . . 179.1(2) ?
    C(A7 C(B7 C(B8 C(A8 . . . . 0.4(3) ?
    C(A8 N4 C(A7 C(B7 . . . . 0.7(3) ?
    C(A8 N4 C(A7 C(M4 . . . . -177.7(2) ?
    C(B1 C(A1 C(M1 C1 . . . . 0.8(4) ?
    C(B1 C(A1 C(M1 C(A8 . . . . -179.0(2) ?
    C(B2 C(A2 C(M2 C7 . . . . -2.2(4) ?
    C(B2 C(A2 C(M2 C(A3 . . . . 177.5(3) ?
    C(B3 C(A3 C(M2 C7 . . . . -7.7(4) ?
    C(B3 C(A3 C(M2 C(A2 . . . . 172.6(2) ?
    C(B4 C(A4 C(M3 C13 . . . . 7.0(4) ?
    C(B4 C(A4 C(M3 C(A5 . . . . -169.5(2) ?
    C(B5 C(A5 C(M3 C13 . . . . -3.3(4) ?
    C(B5 C(A5 C(M3 C(A4 . . . . 173.2(3) ?
    C(B6 C(A6 C(M4 C19 . . . . 1.3(4) ?
    C(B6 C(A6 C(M4 C(A7 . . . . -179.1(3) ?
    C(B7 C(A7 C(M4 C19 . . . . 3.2(4) ?
    C(B7 C(A7 C(M4 C(A6 . . . . -176.4(2) ?
    C(B8 C(A8 C(M1 C1 . . . . 0.3(4) ?
    C(B8 C(A8 C(M1 C(A1 . . . . -179.8(2) ?
    C(M1 C1 C2 C3 . . . . 178.2(3) ?
    C(M1 C1 C6 C5 . . . . -176.8(3) ?
    C(M1 C(A1 C(B1 C(B2 . . . . -180.0(2) ?
    C(M1 C(A8 C(B8 C(B7 . . . . -179.6(2) ?
    C(M2 C7 C8 C9 . . . . 179.3(2) ?
    C(M2 C7 C12 C11 . . . . 179.7(2) ?
    C(M2 C(A2 C(B2 C(B1 . . . . 176.9(2) ?
    C(M2 C(A3 C(B3 C(B4 . . . . 177.6(2) ?
    C(M3 C13 C14 C15 . . . . -178.6(3) ?
    C(M3 C13 C18 C17 . . . . 179.3(3) ?
    C(M3 C(A4 C(B4 C(B3 . . . . 178.6(2) ?
    C(M3 C(A5 C(B5 C(B6 . . . . -174.5(2) ?
    C(M4 C19 C20 C21 . . . . -177.1(3) ?
    C(M4 C19 C24 C23 . . . . 177.5(3) ?
    C(M4 C(A6 C(B6 C(B5 . . . . 178.3(2) ?
    C(M4 C(A7 C(B7 C(B8 . . . . 177.7(2) ?
_shelx_space_group_comment
;
The symmetry employed for this shelxl refinement is uniquely defined
by the following loop, which should always be used as a source of
symmetry information in preference to the above space-group names.
They are only intended as comments.
;
_shelx_estimated_absorpt_T_min     0.842
_shelx_estimated_absorpt_T_max     0.930
_shelx_hkl_file
;
   0   0   2 2770.32  109.19
   0   0  -2 3216.38  110.29
   0   0  -4 4317.67  156.98
   0   0   4 4247.57  157.08
   0   0  -6 2928.11  111.89
   0   0   6 3085.29  112.29
   0   0   8 4265.57  153.58
   0   0  -8 3956.20  152.88
   0   0 -10  344.87   18.90
   0   0  10  318.07   20.00
   0   0  12  749.33   36.50
   0   0 -12  715.83   34.90
   0   0  12  801.12   31.20
   0   0  14 2735.63  101.79
   0   0 -14 2723.23  106.49
   0   0  14 2660.03  107.79
   0   0  16  333.07   18.10
   0   0  18  543.65   26.10
   0  -1   3    2.30    1.30
   0  -1  -3   -1.20    1.80
   0   1   3   -1.40    1.90
   0   1  -3    3.10    1.90
   0  -1   3   -1.80    2.00
   0  -1  -5   -0.90    2.50
   0   1  -5   -4.30    2.10
   0  -1   5   -1.10    2.90
   0   1   5    0.40    2.90
   0  -1  -7    1.10    3.50
   0   1  -7   -3.90    3.10
   0  -1   7   -1.40    3.90
   0   1   7    1.80    4.20
   0  -1   9    7.10    3.00
   0   1  -9   -1.80    4.40
   0  -1  -9    7.80    5.00
   0   1 -11   -1.80    5.60
   0  -1 -11   -3.50    5.70
   0   1  11   -0.90    7.30
   0  -1  11    1.50    3.50
   0  -1  11   -2.70    7.30
   0  -1  13    5.90    9.10
   0  -1  13   -1.20    4.20
   0  -1 -13   -3.40    7.40
   0   1  13    3.00    4.20
   0   1  13   -1.00    8.90
   0   1 -13   -2.50    7.70
   0  -1 -15    1.10    9.10
   0   1  15  -25.00   10.20
   0  -1  15    4.40   10.40
   0  -1  15   -1.10    5.10
   0   1  15    1.10    5.50
   0  -1  17   -0.50    5.70
   0   1  17    3.10    6.20
   0   1  19    4.50    7.70
   0  -1  19  -11.70    7.00
   0  -2  -2  282.17   12.40
   0  -2   2  319.97   11.80
   0   2  -2  301.07   11.80
   0   2   2  320.37   12.60
   0   2   6 4084.29  150.58
   0  -2   6 4117.69  150.38
   0   2  -6 3994.70  149.99
   0  -2   6 3958.90  148.39
   0  -2  -6 4157.68  150.38
   0  -2   8  833.22   32.60
   0  -2  -8  813.12   35.20
   0  -2   8  849.52   35.80
   0   2  -8  873.01   35.20
   0   2   8  837.02   35.90
   0  -2  10 1234.58   50.69
   0   2 -10 1161.88   49.40
   0  -2  10 1223.68   46.40
   0  -2 -10 1175.38   49.70
   0   2  10 1239.28   50.99
   0   2  12  137.39   17.20
   0  -2  12  116.79   15.90
   0  -2  12  130.59    9.50
   0   2  14 1415.76   62.29
   0  -2 -14 1424.86   60.29
   0  -2  14 1390.26   55.09
   0  -2  14 1425.16   61.89
   0   2  16 1281.87   51.49
   0  -2 -16 1316.07   58.09
   0  -2  16 1260.57   51.19
   0  -2  18  607.04   28.40
   0   2  18  600.64   28.30
   0   3   1   -1.50    1.20
   0  -3   1    1.40    1.10
   0  -3  -1    0.80    1.20
   0   3  -3    1.40    1.50
   0  -3   3    2.30    1.60
   0   3   3   -0.20    2.20
   0   3   5    6.10    3.50
   0  -3   5    2.00    3.00
   0  -3   5    4.10    2.00
   0  -3  -5    3.50    2.70
   0  -3   7   -1.00    4.00
   0   3   7    1.40    4.30
   0  -3   7    2.50    2.30
   0  -3  -7    3.50    4.00
   0  -3   9    1.40    3.00
   0  -3  -9   -2.30    4.80
   0  -3   9   -0.70    5.60
   0   3   9   -4.70    5.50
   0  -3  11   -0.20    3.40
   0  -3  11   -6.60    7.10
   0   3  11   -7.20    7.30
   0  -3 -11   -5.30    6.20
   0  -3  13    7.70    8.90
   0  -3 -13   -6.90    7.40
   0  -3  13   -3.60    4.10
   0   3  13    8.30    9.50
   0  -3 -15    8.90    9.30
   0   3  15   14.60   11.90
   0  -3  15   19.10   11.00
   0  -3  15    7.60    5.60
   0  -3 -17   -1.60   11.80
   0  -3  17   -5.10    6.00
   0   3  17   -3.70    6.40
   0  -3  19   -0.30    8.20
   0   3  19    5.20    8.20
   0   4   0  151.58    6.90
   0  -4   0  154.28    6.90
   0  -4  -2  260.47   11.60
   0   4  -2  269.97   11.10
   0  -4  -4   18.40    3.40
   0  -4   4    1.60    2.70
   0  -4   6 2492.45   94.19
   0   4   6 2551.34   94.59
   0  -4  -6 2511.85   94.39
   0  -4   6 2471.35   92.39
   0   4   8 5415.56  197.68
   0  -4   8 5399.96  197.28
   0  -4  -8 5320.57  197.28
   0  -4   8 5161.18  194.58
   0  -4 -10 3819.12  142.39
   0  -4  10 3719.33  138.99
   0   4  12   72.69   12.20
   0  -4  12   73.79    8.10
   0  -4  12   84.69   12.00
   0  -4  14  188.28   21.60
   0  -4  14  189.98   12.80
   0   4  14  198.98   23.30
   0  -4 -14  204.38   19.70
   0  -4  16  627.74   28.50
   0  -4 -16  633.94   35.60
   0   4  18  379.86   21.60
   0  -4  18  376.16   21.40
   0  -4 -18  391.46   32.50
   0  -5  -1    2.90    2.20
   0   5  -1    1.70    1.70
   0   5   1    1.60    2.00
   0  -5   1   -1.20    1.70
   0   5   3   -0.90    2.60
   0  -5  -3    0.10    2.50
   0   5  -3    4.20    2.10
   0  -5   5    0.40    2.30
   0  -5  -5    3.40    3.40
   0  -5   5   -3.80    3.20
   0   5  -5    1.40    2.30
   0   5   5   -0.70    3.70
   0  -5   7    2.10    2.60
   0  -5   7   -1.90    4.60
   0  -5  -7   -7.00    3.90
   0   5   7   -0.80    4.90
   0  -5   9    4.30    3.30
   0  -5   9    5.90    6.10
   0   5   9    4.00    6.10
   0  -5  -9    3.00    5.40
   0  -5  11   15.60    8.30
   0  -5 -13   -4.60    8.30
   0   5  13   -2.10   10.20
   0  -5  13    0.40    9.50
   0  -5  13   -3.90    4.60
   0  -5 -15   -9.70    9.00
   0  -5  15   -0.50    5.90
   0  -5  15  -15.90   10.60
   0   5  15   16.10   12.80
   0  -5  17   -6.80    6.60
   0  -5 -17   -2.50   11.10
   0   6   0 5048.49  187.08
   0  -6   0 5211.48  187.48
   0  -6   2 3345.17  122.79
   0   6   2 3432.56  123.29
   0  -6  -2 3264.57  123.19
   0   6  -4 2634.34   99.49
   0   6   4 2741.03  100.89
   0  -6  -4 2739.63  100.89
   0  -6   6  189.68   11.90
   0   6   6  191.38   12.70
   0  -6   6  184.38    9.60
   0  -6  -8 1095.29   46.30
   0  -6   8 1191.98   46.90
   0  -6   8 1153.88   43.70
   0   6   8 1074.59   48.70
   0  -6  10 6264.47  235.18
   0  -6  10 6188.68  231.68
   0   6  10 6639.94  235.88
   0  -6 -10 6211.28  234.88
   0   6  12  971.50   45.30
   0  -6  12  987.80   39.00
   0  -6 -12  918.31   43.10
   0  -6  12  975.80   44.40
   0  -6 -14  212.28   20.40
   0  -6  14  159.18   12.80
   0  -6  14  146.39   21.10
   0   6  14  158.48   23.30
   0  -6 -16  286.17   25.60
   0  -6  16  305.67   17.80
   0  -6 -18  116.59   17.90
   0  -6  18  112.39   12.10
   0   7  -1    0.50    2.20
   0  -7  -1    2.60    2.40
   0  -7   1    0.30    1.90
   0   7   1   -2.70    2.20
   0  -7  -3    0.10    2.80
   0  -7   3    1.70    2.00
   0   7  -3   -0.60    2.60
   0   7   3    1.40    3.10
   0   7   5    3.50    4.20
   0   7  -5    4.80    2.80
   0  -7  -5    3.30    3.90
   0  -7  -7   -0.20    5.20
   0   7  -7    2.60    3.10
   0  -7   7   -0.50    5.00
   0  -7   7    0.70    3.40
   0   7   7    1.40    5.70
   0  -7   9   -4.20    3.80
   0   7   9   -2.90    6.70
   0  -7  -9   -6.50    5.80
   0  -7   9   -5.20    6.70
   0  -7 -11    0.00    7.40
   0  -7  11    2.40    4.70
   0  -7  11   10.40    8.10
   0   7  11    3.80    8.90
   0  -7 -13    3.60    8.60
   0   7  13   -3.50   11.00
   0  -7  13   12.10   10.70
   0  -7  13   -1.70    5.10
   0  -7  15   -8.30   13.60
   0  -7  15   -4.40    6.00
   0  -7 -15    6.10   11.80
   0  -7 -17    3.70   12.00
   0  -7  17    9.00    7.60
   0  -8   0  255.67   12.00
   0   8   0  258.77   12.00
   0  -8   2 4709.03  169.08
   0   8   2 4664.73  169.38
   0   8  -2 4478.65  168.78
   0  -8  -2 4585.54  169.48
   0   8  -4 5525.95  203.28
   0   8   4 5699.63  204.58
   0  -8  -4 5542.35  204.58
   0  -8   4 5473.05  203.68
   0   8  -6 3478.05  129.99
   0  -8  -6 3550.64  132.29
   0   8   6 3567.14  132.29
   0   8  -8  685.83   30.30
   0   8   8  839.82   34.70
   0  -8   8  823.52   33.80
   0  -8   8  785.62   31.10
   0  -8  -8  676.93   33.30
   0  -8  10 1442.86   56.29
   0  -8  10 1440.96   59.79
   0   8  10 1447.66   60.59
   0  -8 -10 1471.05   59.89
   0  -8  12 1971.80   81.49
   0   8  12 2017.50   82.59
   0  -8  12 2026.40   77.29
   0  -8 -12 2055.79   81.59
   0  -8  14  890.71   44.40
   0  -8 -14  925.31   43.70
   0  -8  14  857.71   37.60
   0   8  14  905.41   45.50
   0  -8  16  367.86   20.60
   0  -8 -16  333.67   28.30
   0  -8  18  297.17   21.00
   0  -8 -18  280.07   29.20
   0  -9  -1    1.20    2.60
   0   9   1    2.70    3.10
   0  -9   1    0.70    2.30
   0   9  -1    0.50    2.60
   0  -9  -3   -0.50    3.20
   0   9  -3    3.70    3.60
   0  -9   3   -0.70    2.50
   0   9   3    0.90    3.70
   0  -9  -5    4.10    4.70
   0   9   5    3.60    4.70
   0   9  -5    2.20    3.60
   0  -9   7   -5.80    5.70
   0   9  -7    2.50    3.70
   0  -9  -7   -7.00    5.20
   0   9   9    1.40    8.00
   0   9  -9    4.60    4.40
   0  -9   9   -5.60    4.40
   0  -9  -9    2.20    7.20
   0   9  11   -1.20    9.00
   0  -9 -11    4.20    8.00
   0  -9  11   -1.80    5.10
   0  -9  11    5.40    8.50
   0  -9  13    1.00   10.40
   0   9  13  -13.20   11.00
   0  -9 -13   -8.20    8.70
   0  -9  13    8.90    6.00
   0  -9  15   -3.00    6.80
   0  -9 -15  -10.80   12.40
   0  -9 -17   -4.10   12.30
   0 -10   0 4650.83  170.98
   0  10   0 4635.04  170.68
   0  10  -2 4898.91  181.88
   0 -10   2 4892.01  182.08
   0  10   2 5085.89  182.48
   0 -10  -2 4941.71  182.58
   0  10  -4 1073.09   43.40
   0 -10   4 1144.99   43.70
   0 -10  -4 1044.70   44.40
   0  10   4 1190.78   44.90
   0  10  -6 3224.18  117.39
   0 -10  -6 3169.58  119.59
   0  10   6 3103.59  119.49
   0  10  -8 3070.99  110.29
   0 -10  -8 2909.81  113.19
   0 -10   8 2947.51  112.79
   0  10   8 2917.61  113.69
   0 -10 -10  932.21   41.50
   0 -10  10  887.61   41.40
   0  10 -10  964.90   37.20
   0  10  10  870.91   42.00
   0  10  12  881.61   44.20
   0 -10  12  860.51   43.00
   0 -10 -12  968.90   43.30
   0  10  14 1290.87   60.29
   0 -10  14 1254.27   58.89
   0 -10 -14 1409.86   59.59
   0 -10 -16  443.86   32.20
   0 -10 -18  110.39   18.10
   0  11  -1    5.80    3.60
   0  11   1    2.80    4.00
   0 -11   1    0.40    3.30
   0 -11  -1   -1.70    3.60
   0 -11   3   -3.60    3.10
   0  11   3    0.10    4.30
   0 -11  -3   -3.90    4.00
   0 -11  -5   -1.10    5.00
   0  11  -5    0.10    4.40
   0  11   5   -0.50    5.30
   0 -11   5   -2.40    3.60
   0  11  -7    0.90    4.30
   0 -11  -7   -0.70    6.10
   0  11   7    0.90    6.60
   0 -11  -9   -0.10    7.20
   0 -11   9    7.40    7.90
   0  11   9   -2.80    7.80
   0  11  -9    5.70    4.90
   0 -11  11   -0.20    9.20
   0  11  11    4.70   10.10
   0 -11 -11   -9.40    8.70
   0 -11 -13   -7.30   10.40
   0  11  13   -2.50   11.40
   0 -11  13   15.50   11.50
   0 -11 -15   -1.90   11.90
   0 -11 -17   12.60   14.00
   0 -12   0  252.37   13.80
   0  12   0  256.47   13.70
   0 -12  -2 1971.00   80.09
   0  12  -2 2098.49   79.49
   0 -12   2 2137.79   79.79
   0  12   2 2207.38   80.19
   0  12   4 1716.83   66.99
   0  12  -4 1779.62   66.09
   0 -12  -4 1739.13   67.19
   0 -12   4 1642.64   65.89
   0  12   6 3411.56  131.49
   0 -12  -6 3557.04  131.69
   0  12  -6 3617.14  129.59
   0 -12   6 3345.97  130.09
   0 -12  -8  581.04   28.70
   0  12   8  512.45   28.60
   0  12  -8  598.24   24.90
   0 -12 -10  467.85   27.50
   0 -12  10  515.55   28.10
   0  12  10  513.85   29.10
   0  12 -10  481.95   22.70
   0 -12 -12 1375.76   58.99
   0  12  12 1318.77   60.09
   0 -12  12 1344.37   59.39
   0 -12 -16  226.08   27.70
   0  13   1   -1.40    4.30
   0 -13   1   -0.70    4.00
   0  13  -1    0.10    4.30
   0 -13  -1    3.50    4.50
   0  13   3   -4.20    5.00
   0 -13   3   -1.90    3.90
   0 -13  -3    3.00    5.00
   0  13  -5   -3.60    5.00
   0  13   5   -3.20    6.10
   0 -13   5    2.20    4.50
   0 -13  -5    1.90    6.20
   0  13  -7   -9.60    4.70
   0  13   7  -11.30    7.20
   0 -13  -7   -3.90    7.00
   0 -13   7    0.00    5.00
   0  13  -9   -5.30    5.30
   0 -13   9    5.60    5.90
   0 -13   9   -4.40    8.50
   0 -13  -9    1.70    8.30
   0  13   9   -8.70    8.70
   0 -13 -11   15.30   10.30
   0 -13  11   -3.30   10.30
   0  13 -11    9.00    6.40
   0  13  11    1.20   10.50
   0 -13  13    6.40   11.20
   0  13  13    9.60   12.20
   0 -13 -13    5.20   11.60
   0 -13 -15   -5.00   12.70
   0 -13 -17  -11.90   15.40
   0  14   0 1089.79   43.90
   0 -14   0 1096.89   44.40
   0 -14  -2 2035.40   78.89
   0  14  -2 2216.68   78.79
   0  14   2 2038.70   78.99
   0 -14   2 1881.61   78.09
   0 -14  -4  774.72   32.90
   0  14  -4  802.52   31.90
   0  14   4  683.43   32.40
   0 -14   4  678.63   31.20
   0  14  -6 2104.59   79.69
   0 -14   6 2124.49   80.49
   0 -14  -6 2019.40   81.79
   0 -14   8   75.19   11.10
   0  14  -8  101.29   10.40
   0 -14  -8   83.99   11.60
   0  14   8   64.89   11.20
   0  14 -10  435.26   22.30
   0 -14  10  504.05   25.00
   0  14  10  489.55   29.40
   0 -14 -10  390.76   27.00
   0 -14  10  479.25   28.30
   0  14  12  612.74   36.10
   0 -14 -12  637.94   35.80
   0 -14  12  609.64   36.10
   0  14 -12  640.34   29.10
   0 -14 -14  552.14   35.60
   0 -14 -16  625.74   40.60
   0  15   1   -0.20    5.40
   0 -15   1   -0.30    5.00
   0  15  -1    3.20    5.40
   0 -15  -1    2.30    5.60
   0 -15  -3    8.50    5.90
   0 -15   3    5.20    4.90
   0  15   3    3.90    6.10
   0  15  -5   -1.50    6.10
   0  15   5    5.90   12.50
   0 -15   5   -6.50    4.70
   0 -15  -5   -8.60    6.80
   0  15   7   -3.00    8.20
   0 -15  -7    5.30    8.10
   0 -15   7    0.40    5.60
   0  15   9   -5.40   10.10
   0 -15  -9   -1.10    9.40
   0 -15   9   -5.90    6.40
   0  15  -9    3.50    6.10
   0 -15 -11    8.50   10.90
   0 -15  11    5.70   11.10
   0  15 -11    2.70    7.50
   0  15  11   -1.00   11.60
   0 -15  11   12.70    8.40
   0 -15 -15    0.30   14.60
   0  16   0  295.27   16.90
   0 -16   0  282.77   17.30
   0  16   2 1345.37   53.99
   0  16  -2 1384.06   53.59
   0 -16   2 1314.47   53.99
   0 -16  -2 1324.37   54.59
   0 -16   4 2114.89   85.29
   0  16   4 2317.77   87.69
   0 -16  -4 2189.98   86.59
   0  16  -4 2243.78   86.19
   0 -16  -6  932.21   43.60
   0 -16   6 1011.80   42.10
   0  16   6 1051.59   44.10
   0  16  -6  970.60   41.40
   0  16  -8  286.67   16.40
   0  16   8  202.78   20.70
   0 -16   8  196.58   16.30
   0 -16  -8  258.47   20.70
   0 -16  10  665.93   32.60
   0  16  10  655.43   36.90
   0 -16 -10  622.84   35.40
   0 -16  10  706.33   36.30
   0  16 -12  558.74   28.10
   0  16  12  586.04   41.00
   0 -16  12  561.44   34.40
   0 -16  12  602.04   32.00
   0 -16 -12  573.04   35.60
   0 -16  14  206.38   21.90
   0 -16 -14  191.18   27.40
   0 -16  16  509.65   33.50
   0 -16 -16  472.75   38.40
   0 -17  -1    1.40    6.60
   0 -17   1    0.50    6.10
   0  17   1   -3.30    9.70
   0 -17  -3   10.70    7.60
   0  17   3    8.60    7.40
   0 -17   3   16.90    6.60
   0 -17   5   -1.90    6.20
   0  17  -5    3.90    7.60
   0  17   5    6.10    8.00
   0 -17  -5    1.70    8.00
   0 -17  -7   -1.00    8.90
   0 -17   7   -2.80    6.70
   0  17   7   15.10    9.70
   0  17  -7    5.40    7.60
   0  17   9   -5.40   10.90
   0  17  -9    4.00    7.30
   0 -17  -9  -13.00   10.40
   0 -17   9   -3.10    7.80
   0  17  11   -4.30   12.10
   0 -17  11   -1.10    9.40
   0 -17 -11    6.50   12.70
   0 -17  11   -3.80   11.90
   0  17 -11   -4.40    7.70
   0 -17 -13  -11.20   14.30
   0 -17  13    5.60   10.70
   0  17 -13    6.20    9.00
   0 -17  15   -5.90   12.50
   0 -17 -15    9.50   15.50
   0 -18   0  680.13   32.30
   0  18   0  713.43   31.70
   0  18   2  772.12   34.00
   0  18  -2  749.03   33.10
   0 -18   2  690.53   33.40
   0 -18  -2  763.42   34.60
   0  18   4 1870.61   74.09
   0 -18   4 1843.12   73.49
   0 -18  -4 1859.81   74.69
   0  18   6  584.54   29.80
   0 -18   6  551.54   27.40
   0 -18  -6  487.75   29.00
   0  18  -6  511.65   27.30
   0 -18  -8  598.44   32.40
   0 -18   8  512.05   28.70
   0  18  -8  625.64   28.00
   0  18   8  507.55   31.90
   0  18 -10 1748.03   66.39
   0 -18 -10 1732.13   71.79
   0 -18  10 1601.74   68.29
   0  18  10 1565.64   70.79
   0 -18 -12  378.36   31.20
   0  18 -12  432.46   24.30
   0 -18  12  401.06   26.90
   0 -18 -14  167.48   22.00
   0 -18  14  239.48   24.60
   0 -19   1   -5.20    7.30
   0  19   1    2.50    7.60
   0 -19  -1  -11.80    7.70
   0  19  -1    2.40    6.90
   0 -19  -3   -1.70    8.00
   0 -19   3    3.10    7.30
   0  19   3    6.00    8.00
   0  19  -5  -11.30    9.40
   0 -19   5    3.00    7.50
   0 -19  -5    2.90    9.30
   0  19   5   -5.70    9.00
   0 -19  -7   -8.50   10.90
   0  19  -7    2.50    8.40
   0 -19   7   -1.00    8.30
   0  19   7  -11.70   10.80
   0 -19  -9   14.60   12.70
   0  19   9    9.80   12.20
   0  19  -9    3.50    9.10
   0 -19   9    7.30    8.80
   0 -19  11   -4.30    9.80
   0  19 -11  -16.50    8.30
   0 -19  13   -5.70   11.10
   0  19 -13   -3.30   10.00
   0 -19 -13   -7.60   15.50
   0 -19  15   -0.90   14.10
   0 -19 -15   21.40   17.80
   0 -20   0  777.12   36.30
   0  20   0  762.72   35.20
   0  20   2  127.19   16.40
   0  20  -2  188.18   16.10
   0 -20  -2  190.48   17.60
   0 -20   2  132.09   15.70
   0  20   4 2459.35   99.79
   0 -20   4 2458.35   99.59
   0  20  -4 2704.43   99.99
   0 -20  -4 2615.34  100.99
   0  20  -6 1669.23   67.39
   0  20   6 1695.23   69.29
   0 -20   6 1697.83   68.09
   0 -20  -6 1586.44   69.59
   0 -20  -8  744.83   41.20
   0 -20   8  831.32   38.50
   0  20   8  800.82   41.00
   0  20  -8  789.22   36.70
   0  20 -10  245.08   19.40
   0 -20 -10  262.37   33.00
   0 -20  12  345.47   26.40
   0  20 -12  345.57   23.60
   0 -20 -12  354.16   32.20
   0 -20 -14  335.07   34.80
   0 -20  14  338.27   28.80
   0  20 -14  331.07   25.00
   0  21   1   -5.70    8.20
   0 -21   1   -2.80    8.50
   0 -21  -1   -6.50    8.80
   0  21  -1  -11.20    7.80
   0 -21  -3    4.70   10.30
   0 -21   3   -1.10    8.80
   0  21   3    6.30    9.30
   0 -21   5    5.50    9.30
   0  21   5   -2.90   10.50
   0 -21  -5    5.00   11.20
   0  21  -5    0.00   11.40
   0 -21   7   13.90    9.90
   0 -21  -7    4.00   13.00
   0  21  -7   -8.40    9.50
   0  21   7    1.50   11.30
   0 -21   9   14.90   13.10
   0 -21  -9   19.10   15.50
   0  21  -9    3.60    9.60
   0 -21  11   14.60   11.80
   0  21 -11    6.20   10.20
   0 -21 -11   -3.20   15.60
   0  21 -13  -10.20   11.70
   0 -21 -13   14.40   17.50
   0 -21  13    5.60   13.00
   0  22   0  891.41   39.80
   0 -22   0  820.02   40.50
   0  22   2  368.46   24.00
   0  22  -2  316.07   22.20
   0 -22   2  371.86   24.00
   0 -22  -2  311.07   24.20
   0 -22   4  613.24   32.40
   0  22  -4  666.23   33.20
   0  22   4  575.34   32.90
   0 -22  -4  645.54   34.70
   0  22  -6  687.43   35.50
   0 -22   6  744.13   36.40
   0  22   6  729.93   37.60
   0 -22  -6  680.13   38.60
   0 -22   8  811.52   41.90
   0 -22  -8  779.52   43.80
   0  22  -8  804.12   38.40
   0 -22  10  385.46   27.60
   0  22 -10  347.57   24.70
   0 -22 -10  327.67   31.50
   0 -22 -12  249.58   31.40
   0 -22  12  227.88   26.00
   0  22 -12  213.68   23.10
   0  23  -1    0.90    9.30
   0  23   1  -13.30    9.80
   0 -23   1   -0.60   10.00
   0 -23  -1   15.30   10.80
   0 -23   3  -13.50    9.80
   0 -23  -3  -18.30   11.40
   0  23   3   -5.30   10.10
   0  23  -5    3.90   12.20
   0 -23   5   -0.20   10.40
   0 -23  -5   -3.40   12.40
   0  23   5    8.40   11.50
   0 -23   7    5.40   13.40
   0  23  -7  -17.90   12.30
   0 -23  -7   -2.50   14.50
   0 -23   9   -2.60   11.80
   0 -23  -9   16.70   15.60
   0  23  -9   -1.90   10.70
   0 -23  11   15.40   13.70
   0 -23 -11   -0.40   17.40
   0  23 -11    6.10   11.00
   0 -23 -13   29.90   19.60
   0 -23  13  -14.10   15.10
   0  23 -13    5.40   12.50
   0 -24   0  313.47   24.90
   0  24   0  310.57   23.10
   0 -24   2  619.84   33.00
   0 -24  -2  560.74   33.40
   0  24   2  589.54   31.60
   0  24  -2  504.45   30.00
   0  24   4  694.03   36.90
   0  24  -4  689.53   38.10
   0 -24   4  754.52   37.80
   0 -24  -4  710.03   39.30
   0  24  -6  616.84   34.30
   0 -24  -6  559.44   44.60
   0 -24  -8  227.48   29.10
   0 -24   8  203.98   24.00
   0 -24 -10   18.70   18.00
   0  24 -10   64.79   13.40
   0 -24  10   27.80   14.50
   0  24 -12   99.59   16.20
   0 -24 -12  157.08   23.90
   0 -24  12  158.48   20.00
   0 -25  -1   -2.10   12.80
   0  25   1   10.20   10.30
   0 -25   1    6.30   12.10
   0  25  -1   12.20   10.70
   0  25  -3   -9.30   12.50
   0 -25  -3    0.20   14.30
   0 -25   3  -11.60   12.00
   0  25   3   -0.50   12.40
   0  25  -5   11.80   14.10
   0 -25   5    0.80   12.90
   0 -25  -5   -5.20   23.00
   0  25  -7   17.70   14.00
   0 -25   7   26.00   14.00
   0 -25  -7   21.80   16.30
   0 -25  -9   -2.20   18.10
   0  25  -9   -5.80   12.30
   0 -25   9   11.90   14.10
   0 -25  11   -1.00   14.80
   0 -25 -11   15.90   19.70
   0 -26   2  425.46   44.00
   0 -26  -4  172.98   21.70
   0 -26   4  172.98   23.60
   0  26  -4  133.09   18.40
   0 -26  -6    5.30   16.60
   0 -26   6   17.60   14.30
   0  26  -6   10.90   15.10
   0 -26  -8  140.39   23.20
   0 -26   8  220.28   26.60
   0 -26  10  191.58   22.40
   0 -26 -10  231.08   33.10
   0 -27   1   -9.80   14.30
   0 -27  -1  -11.30   15.10
   0 -27   3  -13.40   13.20
   0 -27  -3  -17.00   14.70
   0 -27   5   -7.90   13.90
   0 -27  -5   -0.80   16.50
   0 -27   7   12.30   15.70
   0 -27  -7   12.10   18.80
   0 -27   9   15.10   16.70
   0 -27  -9   16.70   20.50
   0 -28   0  143.99   21.20
   0 -28  -2  191.48   27.60
   0 -28   2  124.69   19.20
   0 -28  -4  116.99   21.90
   0 -28   4   95.59   18.50
   0 -28  -6  268.37   32.90
   0 -28   6  235.78   28.70
   0 -28   8   36.80   17.40
   0 -28  -8   34.20   21.00
   0 -29   1   16.60   15.90
   0 -29  -1   -1.00   17.00
   0 -29  -3   -5.70   17.70
   0 -29   3    2.80   15.50
   0 -29  -5  -24.90   17.40
   0 -29   5  -15.20   16.10
   0 -29   7    1.70   17.00
   0 -29  -7   46.50   21.00
   0 -30   0   73.99   19.20
   0 -30   2  261.77   31.90
   0 -30  -2  334.87   34.10
   0 -30  -4   49.80   20.80
   0 -30   4   79.89   19.90
   0 -30   6  107.79   21.20
   0 -31   1    7.20   19.20
   0 -31  -1   13.00   20.10
   0 -31   3   -0.70   17.90
   0 -31  -3   15.50   19.90
  -1   0  -2   -0.10    1.00
   1   0  -2    2.00    1.20
  -1   0   2    1.40    1.40
   1   0   2    1.90    1.30
  -1   0   4   -1.80    2.50
   1   0  -4    1.10    2.30
  -1   0  -4    0.00    2.00
   1   0   4   -1.50    2.40
  -1   0   6   -1.80    3.60
   1   0  -6    3.60    3.20
   1   0   6    0.60    3.50
  -1   0  -6    2.30    3.00
  -1   0  -8    5.30    4.20
   1   0  -8    2.20    4.00
   1   0   8    1.40    4.60
  -1   0   8    0.40    4.90
  -1   0 -10   -0.80    5.20
   1   0 -10   -5.10    4.90
  -1   0  10    4.70    6.50
   1   0  10   -0.30    6.10
  -1   0  12    0.60    3.50
   1   0  12   -2.50    7.70
  -1   0 -12   -0.80    6.50
   1   0 -12   -6.10    6.10
   1   0  12    3.50    4.00
  -1   0  12    4.40    8.50
   1   0  14    9.50    5.50
  -1   0  14   24.60   11.20
   1   0 -14   11.70    8.70
   1   0  14   21.30   11.00
  -1   0  14   11.00    4.60
  -1   0  16    2.10    5.40
   1   0  16   -5.30    5.80
   1   0 -16   -3.10   11.10
  -1   0  18   -3.10    6.50
   1   0  18    1.00    6.80
   1  -1  -3  513.85   20.60
   1   1   3  524.55   20.60
  -1  -1   3  524.35   19.20
  -1  -1   3  523.85   20.60
   1   1  -3  495.85   20.50
  -1  -1  -3  469.15   20.30
   1  -1   3  519.25   19.80
   1  -1   3  540.75   20.50
  -1   1   3  533.35   20.70
  -1  -1   5  449.06   20.30
   1  -1  -5  501.75   20.40
  -1   1  -5  473.25   19.90
   1   1   5  460.35   20.30
   1   1  -5  485.05   20.20
   1  -1   5  479.15   20.30
  -1   1   5  466.15   20.50
  -1  -1  -5  474.45   20.10
  -1  -1   7  379.76   17.50
  -1   1  -7  315.97   16.20
   1   1   7  351.16   17.30
   1  -1  -7  313.17   16.70
  -1   1   7  373.86   17.70
   1  -1   7  353.26   17.30
   1   1  -7  313.87   16.50
  -1  -1  -7  297.07   16.30
  -1  -1   9 2371.66   86.89
   1   1   9 2260.47   92.39
   1  -1  -9 2390.56   90.19
  -1   1  -9 2392.06   89.79
  -1  -1  -9 2352.06   89.79
   1  -1   9 2324.87   87.49
   1  -1   9 2363.46   92.59
   1   1  -9 2300.87   89.89
  -1  -1  11  429.96   24.60
  -1   1 -11  442.76   23.40
   1  -1 -11  437.06   23.40
  -1  -1  11  444.66   19.00
   1   1  11  437.36   24.80
  -1   1  11  460.75   25.30
   1  -1  11  446.56   24.60
  -1  -1 -11  434.66   23.30
   1  -1  11  445.56   19.90
   1   1 -11  434.06   23.30
  -1  -1  13  681.93   28.10
  -1  -1  13  701.33   35.30
   1   1  13  655.63   35.10
   1  -1 -13  681.43   33.50
   1   1  13  668.93   29.00
   1  -1  13  670.63   28.80
   1   1 -13  687.53   33.60
  -1   1  13  669.23   28.20
  -1   1  13  676.93   35.40
   1  -1  13  673.83   35.10
  -1  -1 -13  663.63   33.10
   1  -1 -15  716.13   35.60
   1   1  15  654.63   37.10
   1   1  15  660.93   29.80
  -1  -1  15  672.43   37.50
  -1  -1  15  671.93   28.60
   1  -1  15  662.13   36.90
   1  -1  15  665.23   29.60
  -1   1  15  650.53   37.50
  -1   1  15  672.13   28.80
  -1  -1 -15  706.03   36.20
   1  -1 -17  173.78   23.80
  -1  -1  17  154.48   12.50
   1   1  17  159.48   13.70
   1  -1  17  154.08   13.80
  -1   1  17  149.88   12.80
   1   1  19  419.06   23.30
  -1  -1  19  408.66   21.80
  -1   1  19  402.96   21.70
   1  -1  19  408.86   23.30
  -1   2   0  229.98    9.90
  -1   2   0  276.37   10.30
   1   2   2 1536.15   56.49
   1  -2  -2 1529.65   56.59
  -1   2  -2 1510.25   56.09
  -1  -2   2 1535.85   56.39
   1  -2   2 1487.35   56.09
  -1  -2  -2 1557.84   56.49
   1   2  -2 1513.95   56.39
  -1   2   2 1586.34   56.59
   1   2  -2 1490.85   55.69
   1  -2  -4  419.96   17.70
   1   2   4  427.36   17.80
  -1  -2   4  404.96   17.50
  -1  -2   4  409.26   15.90
   1   2  -4  420.76   17.50
   1  -2   4  396.76   17.10
  -1   2   4  404.06   17.80
  -1  -2  -4  429.76   17.60
   1  -2   4  414.26   17.50
  -1  -2   6  254.57   14.00
   1  -2  -6  266.37   13.70
   1   2   6  273.97   14.10
  -1  -2  -6  263.47   13.30
  -1   2   6  254.17   14.10
   1  -2   6  266.47   11.70
   1   2  -6  256.17   13.30
   1  -2   6  274.37   13.90
   1   2   8  132.89   11.50
  -1  -2   8  121.19    6.80
  -1  -2   8  122.69   11.30
   1  -2  -8  123.19   10.70
  -1   2   8  111.89   11.50
  -1  -2  -8  120.39   10.50
   1  -2   8  120.49   11.20
   1  -2   8  113.29    7.60
   1   2  -8  128.39   10.40
   1   2  10   87.99   11.20
  -1  -2  10   93.79   10.70
  -1  -2  10   78.59    6.50
   1  -2 -10   83.29    9.80
   1  -2  10   69.99    7.30
   1   2 -10   75.79   10.50
  -1   2  10   80.89   10.20
   1  -2  10   93.99   11.10
  -1  -2 -10   81.89    9.40
  -1  -2  12   18.80    4.40
   1   2  12   11.90    8.50
   1  -2 -12   12.80    7.20
  -1  -2  12   16.60    8.80
  -1  -2 -12   10.80    6.90
   1   2 -12   12.00    7.20
   1  -2  12   17.60    4.80
   1  -2  12   12.20    8.10
  -1   2  12   12.80    9.40
  -1  -2  14  223.18   22.20
  -1  -2  14  201.98   12.40
   1  -2 -14  212.88   19.20
   1   2  14  195.88   22.60
  -1   2  14  255.47   23.80
  -1  -2 -14  241.18   19.50
   1  -2  14  174.88   21.70
   1  -2  14  203.78   13.60
   1  -2 -16   24.50   11.20
   1   2  16   33.20    7.30
  -1  -2  16   26.80    5.90
   1  -2  16   21.80    6.90
  -1   2  16   22.70    6.40
  -1  -2 -16   35.60   13.50
  -1  -2  18  109.89   12.90
   1   2  18  123.59   13.80
   1  -2 -18  104.19   18.10
  -1   2  18  124.09   12.70
   1  -2  18  115.99   13.90
   1   3   1  316.67   13.40
  -1   3  -1  358.06   13.50
  -1  -3   1  320.77   13.20
   1  -3  -1  361.16   13.60
  -1  -3  -1  357.56   13.50
  -1   3   1  328.47   13.50
   1  -3   1  315.27   13.40
   1   3  -1  367.46   13.30
   1  -3  -3 1258.67   49.90
  -1   3  -3 1329.27   48.20
  -1  -3   3 1285.97   47.80
  -1  -3   3 1317.07   48.80
   1   3   3 1369.96   49.10
   1   3  -3 1277.67   47.70
  -1   3   3 1321.27   49.10
   1  -3   3 1227.88   48.40
   1   3   5 4369.66  158.48
   1  -3  -5 4331.87  158.38
  -1  -3   5 4235.68  158.08
  -1  -3   5 4244.38  156.38
   1  -3   5 4308.37  156.98
   1  -3   5 4247.88  158.08
   1   3  -5 4239.68  157.98
  -1   3   5 4295.47  158.38
  -1  -3  -5 4378.36  158.28
   1   3   7 2290.57   86.89
   1  -3  -7 2350.26   86.89
  -1  -3   7 2200.48   83.99
  -1  -3   7 2274.17   86.59
  -1   3   7 2360.66   87.09
  -1  -3  -7 2332.87   86.59
   1   3  -7 2287.17   86.39
   1  -3   7 2211.98   84.59
   1  -3   7 2210.68   86.49
   1   3   9 1139.49   46.70
  -1  -3   9 1184.78   50.89
   1  -3  -9 1127.59   46.20
  -1  -3   9 1123.99   42.50
   1   3  -9 1124.79   45.70
  -1  -3  -9 1125.49   45.90
   1  -3   9 1120.59   43.20
  -1   3   9  989.40   47.90
   1  -3   9 1109.69   46.20
   1   3  11  212.78   18.50
   1  -3 -11  206.28   16.50
  -1  -3  11  224.88   11.30
  -1  -3  11  203.48   17.70
   1  -3  11  211.38   17.40
  -1   3  11  215.38   18.90
   1  -3  11  218.38   12.20
  -1  -3 -11  211.48   16.30
   1   3  13  236.78   22.40
   1  -3 -13  278.77   20.30
  -1  -3  13  258.37   22.00
  -1  -3  13  263.37   13.50
   1  -3  13  238.28   21.50
  -1  -3 -13  242.58   19.20
  -1   3  13  234.58   22.20
   1  -3  13  261.27   14.40
  -1  -3  15 1226.98   56.99
  -1  -3  15 1258.97   49.40
   1  -3 -15 1288.27   55.89
   1   3  15 1231.08   57.39
  -1  -3 -15 1328.57   55.89
   1  -3  15 1232.08   57.09
  -1   3  15 1186.78   57.29
   1  -3  15 1275.07   50.39
  -1  -3  17  249.78   16.30
   1  -3 -17  264.07   24.80
   1   3  17  279.57   17.70
  -1   3  17  260.07   16.30
   1  -3  17  273.77   17.20
  -1  -3 -17  261.37   27.20
   1   4   0    5.50    1.60
   1  -4   0    4.00    1.50
  -1   4   0    2.80    1.40
  -1  -4   0    3.10    1.50
  -1  -4   2 1603.34   61.29
   1   4   2 1708.73   61.79
  -1   4  -2 1693.93   61.29
   1  -4  -2 1679.83   62.09
  -1   4   2 1694.83   61.79
  -1  -4  -2 1699.23   61.69
   1  -4   2 1529.95   61.49
  -1   4  -4  651.73   25.20
  -1  -4   4  653.73   26.10
   1   4   4  632.44   26.40
  -1  -4   4  638.64   24.80
   1  -4  -4  658.63   26.40
   1  -4   4  661.23   25.30
   1   4  -4  642.74   24.60
  -1  -4  -4  641.44   26.20
  -1   4   4  666.83   26.60
   1  -4  -6  158.18   10.90
  -1  -4   6  176.48    8.30
  -1  -4   6  179.58   11.20
   1   4   6  180.98   11.50
  -1   4   6  180.08   11.70
  -1  -4  -6  162.78   10.70
   1  -4   6  162.38   10.90
   1  -4   6  176.98    8.80
  -1  -4   8  530.85   21.90
  -1  -4   8  555.34   25.60
   1  -4  -8  539.65   25.40
   1   4   8  525.45   25.70
  -1  -4  -8  563.54   25.30
   1  -4   8  560.24   25.50
   1  -4   8  543.55   22.60
  -1   4   8  560.04   26.00
  -1  -4  10   79.69    6.90
   1  -4 -10   81.09   11.90
  -1  -4  10   84.59   10.80
   1  -4  10   82.99    7.70
  -1   4  10   78.89   13.70
  -1  -4 -10   74.69    9.40
  -1  -4  12  163.48   10.10
   1   4  12  152.28   18.10
  -1  -4  12  139.79   17.30
   1  -4 -12  153.88   16.10
  -1  -4 -12  155.48   15.70
   1  -4  12  154.98   17.50
   1  -4  12  162.18   10.90
  -1   4  12  139.79   18.60
  -1  -4  14  119.19   10.00
  -1  -4  14  126.49   15.80
   1   4  14  132.79   16.20
   1  -4 -14  116.99   14.40
  -1   4  14  122.69   16.50
   1  -4  14  132.49   15.80
  -1  -4 -14   99.79   12.90
   1  -4  14   99.49   10.90
  -1  -4  16   39.50    7.00
   1  -4 -16   55.69   12.70
   1  -4  16   47.60    8.00
  -1  -4 -16   53.59   12.80
   1  -4 -18   84.69   16.30
   1   4  18   58.49    9.80
  -1  -4  18   63.19    9.40
  -1  -4 -18   65.99   16.50
   1  -4  18   67.69   10.30
  -1   4  18   49.80    8.80
  -1   5  -1 4551.54  168.68
   1   5   1 4664.13  168.98
  -1  -5   1 4666.03  168.78
   1  -5  -1 4506.05  169.28
  -1   5   1 4663.43  168.98
   1  -5   1 4693.03  168.98
  -1  -5  -1 4655.93  168.98
   1   5   3 3560.84  131.79
  -1   5  -3 3678.13  131.09
   1  -5  -3 3535.65  131.89
  -1  -5  -3 3628.24  131.79
   1   5  -3 3495.75  130.79
  -1   5   3 3609.04  131.89
   1  -5   3 3556.64  131.29
  -1  -5   5 1421.66   54.99
   1  -5  -5 1429.76   55.39
  -1  -5   5 1371.86   53.79
  -1   5  -5 1451.85   53.79
   1   5   5 1470.75   55.49
   1   5  -5 1469.95   53.29
   1  -5   5 1422.16   53.89
  -1  -5  -5 1451.35   55.19
  -1   5   5 1416.66   55.39
   1  -5  -7  150.48   11.40
  -1  -5   7  149.59   11.50
   1   5   7  151.98   11.80
  -1  -5   7  136.09    7.90
  -1   5   7  149.99   12.00
   1  -5   7  142.19    8.40
  -1  -5  -7  142.39   11.10
   1  -5   7  155.98   11.30
   1  -5  -9 2222.98   89.59
   1   5   9 2321.87   90.19
  -1  -5   9 2297.07   86.29
  -1  -5   9 2319.37   89.69
   1  -5   9 2366.36   89.79
  -1   5   9 2378.16   90.39
  -1  -5  -9 2363.86   89.59
   1  -5   9 2310.47   86.89
  -1  -5  11 2946.81  108.99
   1  -5 -11 2874.11  112.99
   1   5  11 2873.91  113.69
  -1  -5  11 2992.90  113.49
   1  -5  11 2960.90  113.39
  -1   5  11 2994.70  114.09
  -1  -5 -11 2924.01  112.79
   1  -5  11 2916.81  109.59
  -1  -5  13  146.69   19.10
   1   5  13  157.58   21.00
   1  -5 -13  119.99   17.40
  -1  -5  13  175.38   11.10
  -1   5  13  153.68   21.60
  -1  -5 -13  121.69   17.00
   1  -5  13  195.08   19.70
   1  -5  13  160.98   11.70
  -1  -5  15  377.96   27.70
   1  -5 -15  354.86   26.50
  -1  -5  15  389.56   19.30
   1   5  15  391.66   30.20
  -1   5  15  361.36   29.80
   1  -5  15  366.46   28.10
  -1  -5 -15  361.96   26.20
   1  -5  15  415.16   20.40
   1  -5 -17  176.88   23.10
  -1  -5  17  178.78   14.90
  -1  -5 -17  196.18   23.80
   1  -5  17  186.08   15.60
   1   6   0  539.45   21.00
  -1   6   0  518.95   20.90
   1  -6   0  523.75   21.20
   1  -6  -2  358.16   15.30
   1   6   2  337.87   15.10
  -1  -6   2  345.87   14.60
  -1   6  -2  343.77   14.80
   1   6  -2  361.76   14.70
  -1   6   2  349.77   15.20
   1  -6   2  332.97   14.50
  -1  -6  -2  361.06   15.20
  -1   6  -4   39.10    4.10
   1   6   4   35.00    4.80
   1  -6  -4   33.30    4.50
   1  -6   4   37.70    4.60
  -1  -6  -4   33.30    4.40
  -1   6   4   41.60    5.20
   1   6  -4   37.50    4.20
   1   6   6  943.41   37.30
  -1   6  -6  902.01   35.00
  -1  -6   6  891.11   36.60
  -1  -6   6  874.51   34.70
   1  -6  -6  889.21   37.00
   1  -6   6  933.91   36.70
   1  -6   6  911.41   35.20
   1   6  -6  890.31   34.40
  -1  -6  -6  845.52   36.60
  -1   6   6  925.81   37.30
   1   6   8  153.28   18.00
  -1  -6   8  181.28   13.40
  -1  -6   8  166.28    9.30
   1  -6  -8  160.78   13.10
  -1   6   8  171.48   15.00
   1  -6   8  157.98    9.80
  -1  -6  -8  185.88   13.20
   1   6  10  277.67   19.40
  -1  -6  10  249.88   21.00
  -1  -6  10  253.57   13.30
   1  -6 -10  274.77   18.20
  -1  -6 -10  268.87   17.80
   1  -6  10  261.77   18.50
  -1   6  10  257.87   19.60
   1  -6  10  270.67   14.00
  -1  -6  12 1590.34   65.39
   1   6  12 1544.65   65.89
   1  -6 -12 1598.44   64.99
  -1  -6  12 1547.05   59.99
   1  -6  12 1581.44   60.69
  -1   6  12 1529.45   65.79
  -1  -6 -12 1572.34   64.59
   1  -6  12 1544.65   65.19
  -1  -6  14   82.59   13.70
   1  -6 -14  104.39   13.90
   1   6  14   79.39   15.20
  -1  -6  14   78.39   10.20
   1  -6  14   85.19   10.90
   1  -6  14   86.69   13.20
  -1   6  14   68.39   14.80
  -1  -6 -14   80.69   12.60
   1  -6 -16   22.80   11.80
  -1  -6  16   33.70    7.20
   1  -6  16   28.80    7.80
  -1  -6 -16   34.20   12.10
   1  -6 -18   25.00   13.50
  -1  -6  18   19.10    8.40
  -1  -6 -18   19.30   13.80
   1  -6  18   14.40    9.20
   1  -7  -1 5054.89  183.68
  -1  -7   1 5005.70  183.28
  -1   7  -1 5029.30  183.18
   1   7   1 5057.19  183.58
   1   7  -1 4999.10  183.18
   1  -7   1 4923.21  183.28
  -1  -7  -1 5115.49  183.58
  -1   7   1 4939.21  183.38
   1   7   3  618.74   26.30
  -1   7  -3  684.83   25.70
  -1  -7   3  626.24   25.50
   1  -7  -3  664.73   26.40
  -1   7   3  618.54   26.30
  -1  -7  -3  672.33   26.30
   1  -7   3  608.14   25.50
  -1   7  -5 6559.14  234.88
   1   7   5 6559.04  236.48
   1  -7  -5 6446.46  236.58
   1  -7   5 6247.58  235.18
  -1  -7  -5 6444.56  236.28
   1   7  -5 6365.66  234.48
  -1   7   5 6425.66  236.38
  -1  -7   7 2077.69   79.79
  -1   7  -7 2087.19   77.89
   1  -7  -7 2067.09   80.29
   1   7   7 2117.09   80.49
   1   7  -7 2064.39   77.29
  -1  -7  -7 2081.39   80.09
  -1   7   7 2100.99   80.39
   1  -7   7 2070.39   78.29
   1  -7   7 2070.79   79.89
  -1  -7   9  635.14   26.80
   1  -7  -9  662.23   30.60
  -1  -7   9  658.83   30.70
   1   7   9  648.54   31.30
  -1  -7  -9  636.64   30.20
   1  -7   9  641.44   27.40
  -1   7   9  679.93   31.60
   1  -7   9  671.53   30.80
   1  -7 -11 1060.09   46.50
  -1  -7  11 1111.09   47.10
   1   7  11 1080.79   47.70
  -1  -7  11 1070.09   42.10
  -1  -7 -11 1008.60   45.80
   1  -7  11 1060.79   46.80
  -1   7  11 1041.50   47.40
   1  -7  11 1071.09   42.70
  -1  -7  13  721.03   36.10
   1   7  13  647.94   37.20
  -1  -7  13  715.73   29.40
   1  -7 -13  603.64   34.50
   1  -7  13  699.33   35.90
   1  -7  13  714.33   30.00
  -1  -7 -13  636.54   34.40
  -1   7  13  695.83   37.60
  -1  -7  15  274.67   16.70
  -1  -7  15  295.87   25.70
  -1  -7 -15  282.37   24.10
   1  -7  15  279.87   17.70
  -1   7  15  320.57   42.60
   1  -7 -17  198.98   25.50
  -1  -7  17  186.48   16.00
   1  -7  17  183.48   16.60
  -1  -7 -17  208.58   25.40
  -1   8   0 1338.67   50.29
   1  -8   0 1291.47   50.39
   1   8   0 1336.67   50.29
  -1  -8   0 1337.07   50.39
  -1  -8   2   49.20    4.90
   1  -8  -2   48.20    5.60
  -1   8  -2   41.20    5.50
   1   8   2   50.39    6.10
   1   8  -2   45.70    5.30
  -1   8   2   58.39    6.20
  -1  -8  -2   42.70    5.60
   1  -8   2   57.29    5.00
   1   8   4  590.34   25.40
   1  -8  -4  594.54   25.40
  -1  -8   4  578.44   24.20
  -1   8  -4  602.44   24.20
  -1  -8  -4  595.64   25.20
  -1   8   4  586.84   25.40
   1   8  -4  586.04   23.90
   1   8   6  852.31   35.40
   1  -8  -6  829.02   35.20
  -1   8  -6  849.52   33.00
  -1  -8   6  842.92   34.70
   1   8  -6  843.22   32.60
  -1  -8  -6  807.82   34.90
  -1   8   6  847.02   35.40
   1  -8   6  812.12   33.50
   1  -8  -8  282.27   17.30
  -1   8  -8  296.07   14.30
   1   8   8  276.17   18.30
  -1  -8   8  273.57   17.50
   1   8  -8  301.37   13.70
   1  -8   8  285.97   17.50
   1  -8   8  272.37   14.60
  -1   8   8  270.87   18.10
  -1  -8  -8  296.87   17.50
  -1  -8  10   89.19    9.00
  -1  -8  10   96.59   11.60
   1  -8 -10   99.89   11.40
   1   8  10   87.59   11.80
   1  -8  10   97.59   11.90
  -1   8  10   91.69   11.80
   1  -8  10  101.59    9.70
  -1  -8 -10   98.99   13.70
   1   8  12  186.08   21.30
  -1  -8  12  151.58   11.80
   1  -8 -12  169.18   18.20
  -1  -8  12  159.28   19.30
   1  -8  12  132.09   15.30
   1  -8  12  137.69   12.20
  -1   8  12  149.88   16.20
  -1  -8 -12  170.58   17.60
   1   8  14  584.94   35.60
  -1  -8  14  602.74   34.50
   1  -8 -14  616.14   34.30
  -1  -8  14  604.34   27.20
  -1  -8 -14  590.84   33.50
   1  -8  14  589.64   28.10
  -1   8  14  621.84   36.60
   1  -8  14  614.24   34.50
   1  -8 -16    5.10   11.80
   1  -8  16   24.50    8.70
  -1  -8 -16   11.50   11.50
   1  -8 -18    4.70   13.30
  -1  -8 -18   -0.20   13.60
   1  -8  18   20.40    9.70
   1   9   1 1250.17   49.60
   1  -9  -1 1350.26   49.99
  -1  -9   1 1235.38   49.40
  -1   9  -1 1337.77   49.50
  -1  -9  -1 1314.37   49.80
   1  -9   1 1244.78   49.50
   1   9  -1 1346.57   49.50
  -1   9   1 1282.17   49.60
  -1   9  -3 1357.16   51.89
  -1  -9   3 1355.56   51.69
   1   9   3 1376.76   52.59
   1  -9  -3 1308.17   52.49
   1  -9   3 1330.87   51.79
  -1   9   3 1383.26   52.59
  -1  -9  -3 1364.96   52.49
  -1   9  -5 4137.89  151.38
  -1  -9   5 4016.20  151.78
   1  -9  -5 4150.38  153.08
   1   9   5 4246.98  153.08
  -1   9   5 4267.47  153.08
   1   9  -5 4005.50  151.08
  -1  -9  -5 3959.00  152.68
  -1  -9   7  732.63   30.30
   1  -9  -7  651.73   30.40
  -1   9  -7  670.53   27.80
   1   9  -7  682.43   27.30
  -1  -9  -7  638.24   30.10
   1  -9   7  690.33   28.50
   1   9   9 1574.84   61.99
   1  -9  -9 1482.05   60.99
  -1   9  -9 1501.55   57.69
  -1   9   9 1460.45   63.89
   1  -9   9 1474.05   60.99
   1   9  -9 1486.25   56.99
   1  -9   9 1485.85   58.29
  -1  -9  -9 1510.25   60.79
   1  -9 -11  431.46   24.90
   1   9  11  399.06   26.30
  -1  -9  11  399.66   25.20
   1  -9  11  410.16   25.50
  -1   9  11  403.96   26.30
   1  -9  11  395.26   20.20
  -1  -9 -11  393.56   24.20
  -1  -9  13  166.28   22.20
   1   9  13  158.78   23.40
   1  -9 -13  173.78   20.60
   1  -9  13  171.58   21.20
  -1   9  13  189.68   23.90
  -1  -9 -13  216.18   20.20
   1  -9  13  161.98   14.10
   1  -9 -15  196.98   23.10
   1  -9  15  156.38   15.30
   1  -9 -17  272.67   28.80
   1  -9  17  290.77   20.40
  -1  -9 -17  268.57   28.60
  -1  10   0   49.99    6.10
   1 -10   0   43.20    5.10
   1  10   0   44.00    6.00
  -1 -10   0   47.10    5.90
   1 -10  -2  292.67   14.80
  -1 -10   2  286.97   13.90
   1  10   2  282.77   14.60
  -1  10  -2  289.47   14.00
   1  10  -2  307.57   14.10
   1 -10   2  280.27   13.90
  -1  10   2  281.37   14.40
  -1 -10  -2  307.17   14.70
  -1  10  -4 1310.17   50.89
   1 -10  -4 1308.57   52.09
  -1 -10   4 1292.07   50.89
   1  10   4 1338.57   51.99
  -1  10   4 1313.07   51.99
  -1 -10  -4 1344.57   51.99
   1  10  -4 1345.27   50.79
   1 -10   4 1293.87   51.09
  -1 -10   6  111.09    9.30
  -1  10  -6  125.39    9.10
   1  10   6  109.09   11.80
   1 -10  -6  120.99   11.60
   1  10  -6  125.19    8.80
  -1  10   6  114.69   12.00
  -1 -10  -6  118.19   11.40
  -1 -10   8  622.74   29.20
   1  10   8  675.53   30.70
  -1  10  -8  598.14   26.10
   1 -10  -8  605.54   29.40
  -1 -10  -8  606.14   29.20
   1  10  -8  590.44   25.50
   1 -10   8  612.94   29.00
  -1  10   8  626.74   30.00
  -1  10 -10  327.67   16.80
   1 -10 -10  314.17   21.30
   1  10  10  327.87   22.70
  -1 -10  10  342.97   22.20
  -1  10  10  307.27   22.60
   1 -10  10  320.97   17.50
   1 -10  10  326.97   22.00
  -1 -10 -10  311.27   21.00
   1  10 -10  318.67   16.00
   1 -10 -12  168.38   19.50
   1  10  12  195.48   22.20
  -1 -10  12  177.38   20.30
   1 -10  12  184.18   14.20
  -1  10  12  168.18   22.20
  -1 -10 -12  162.68   19.10
   1 -10  12  167.38   20.40
   1 -10 -14  149.29   22.10
   1  10  14  187.68   25.30
  -1 -10  14  194.48   22.70
   1 -10  14  194.78   15.80
   1 -10  14  162.48   22.70
  -1  10  14  188.68   24.80
  -1 -10 -14  168.58   21.70
   1 -10 -16   10.70   12.80
   1 -10  16    3.80    8.20
  -1 -10 -16   19.40   13.00
   1 -10 -18   -2.70   14.30
  -1 -10 -18    5.80   14.40
   1  11   1 1307.07   48.70
  -1  11  -1 1190.88   48.10
  -1 -11   1 1278.87   48.60
   1 -11  -1 1214.28   48.80
   1  11  -1 1228.08   48.20
  -1 -11  -1 1196.88   48.60
   1 -11   1 1267.47   48.60
  -1  11   1 1280.67   48.60
   1  11   3  522.75   22.00
  -1  11  -3  422.66   20.80
   1 -11  -3  410.96   21.30
  -1 -11   3  509.75   21.00
  -1  11   3  525.65   22.10
   1 -11   3  498.35   20.90
  -1 -11  -3  400.66   21.20
  -1  11  -5  949.31   38.20
   1 -11  -5  905.71   39.80
   1  11   5 1013.70   40.10
  -1 -11   5  991.50   38.70
  -1 -11  -5  931.51   39.70
   1 -11   5  951.80   38.60
   1  11  -5  912.61   38.00
  -1  11   5 1007.40   40.10
   1  11   7  824.42   37.00
  -1  11  -7  854.11   34.10
   1 -11  -7  851.81   37.00
  -1 -11   7  816.72   34.90
  -1 -11  -7  819.82   36.50
  -1  11   7  836.52   37.10
   1  11  -7  853.81   33.70
   1 -11  -9 1172.98   49.70
  -1 -11   9 1144.99   49.30
   1  11   9 1121.49   49.99
  -1  11  -9 1220.18   46.10
  -1  11   9 1136.09   49.99
  -1 -11  -9 1141.19   49.30
   1 -11   9 1117.09   49.30
   1  11  -9 1208.68   45.50
   1  11  11   89.79   13.50
   1 -11 -11   95.79   13.00
  -1 -11  11  107.59   13.40
   1 -11  11  105.19   13.20
  -1  11  11  102.19   13.30
  -1 -11 -11   86.99   12.40
  -1 -11  13  345.17   27.00
   1 -11 -13  405.46   27.60
   1  11  13  336.87   28.10
  -1 -11 -13  401.16   26.70
   1 -11  13  322.67   26.70
  -1  11  13  349.67   28.80
   1 -11 -15  358.36   29.70
  -1 -11 -15  364.06   28.90
   1 -11 -17   77.39   16.60
  -1 -11 -17   73.79   16.20
   1  12   0  201.48   11.80
   1 -12   0  199.38   11.90
  -1  12   0  201.58   11.90
  -1 -12   0  190.48   11.80
   1 -12  -2 2234.58   85.79
  -1  12  -2 2306.77   84.89
   1  12   2 2289.47   85.49
  -1 -12   2 2138.49   84.99
   1 -12   2 2174.98   85.09
  -1 -12  -2 2256.57   85.69
  -1  12   2 2247.88   85.39
   1  12  -2 2372.16   85.09
  -1 -12   4  364.06   17.80
   1  12   4  397.16   19.50
  -1  12  -4  387.26   18.30
   1 -12  -4  372.76   19.30
   1 -12   4  354.96   17.80
  -1 -12  -4  348.57   19.00
  -1  12   4  376.66   19.30
   1  12   6  138.29   13.40
   1 -12  -6  111.29   12.10
  -1  12  -6  120.19   10.00
  -1 -12   6  118.69   10.10
  -1  12   6  142.19   13.70
  -1 -12  -6  108.09   12.30
   1 -12   6  130.19   10.30
   1  12  -6  120.69   10.10
  -1 -12   8  143.99   17.30
  -1  12  -8  148.99   11.50
   1 -12  -8  131.69   15.10
   1  12   8  161.98   16.40
  -1 -12   8  172.88   12.80
  -1  12   8  152.58   16.60
   1  12  -8  167.38   11.00
  -1 -12  -8  139.89   15.10
   1 -12 -10   47.60   10.50
  -1 -12  10   45.10   10.60
   1  12  10   49.40   11.30
  -1  12  10   52.99   11.60
   1 -12  10   46.90   10.60
   1  12 -10   69.69    7.50
  -1 -12 -10   54.89   10.60
   1 -12 -12  401.66   28.60
   1  12  12  496.05   31.20
  -1 -12  12  459.15   29.90
   1 -12  12  456.55   30.00
  -1  12  12  464.35   30.80
  -1 -12 -12  465.05   28.60
  -1 -12  14  107.19   18.20
   1 -12 -14  138.99   22.40
  -1 -12 -14  114.09   16.40
   1 -12 -16   17.60   14.80
  -1 -12 -16    2.20   14.10
  -1  13  -1 1514.75   59.99
   1 -13  -1 1443.96   60.49
   1  13   1 1669.43   60.59
  -1 -13   1 1633.04   60.59
   1  13  -1 1508.75   59.99
   1 -13   1 1572.04   60.49
  -1  13   1 1622.14   60.39
  -1 -13  -1 1484.25   60.49
   1 -13  -3 1023.60   43.10
  -1 -13   3 1038.60   42.20
  -1  13  -3 1028.20   42.50
   1  13   3 1085.09   43.10
   1 -13   3 1055.09   42.30
   1  13  -3 1056.99   42.00
  -1  13   3 1083.69   42.90
  -1 -13  -3 1031.10   43.00
  -1 -13   5  710.53   30.90
   1  13   5  725.43   32.60
   1 -13  -5  704.43   32.30
  -1  13  -5  750.82   31.00
   1  13  -5  752.02   31.00
   1 -13   5  698.43   30.90
  -1  13   5  742.53   32.60
  -1 -13  -5  737.43   32.50
  -1  13  -7  352.26   18.30
   1 -13  -7  338.17   21.50
   1  13   7  404.06   22.50
  -1 -13   7  380.26   19.40
  -1 -13  -7  316.97   20.90
  -1  13   7  425.16   23.80
   1  13  -7  339.37   17.90
   1 -13   7  385.76   19.40
  -1 -13   9   34.00    9.90
  -1 -13   9   30.10    7.30
   1 -13  -9   26.20    9.50
   1  13   9   27.70   10.10
  -1  13   9   27.60    9.70
  -1 -13  -9   23.10    8.90
   1  13  -9   39.10    6.50
   1  13  11  609.14   35.20
  -1 -13  11  650.83   34.50
   1 -13 -11  629.94   34.20
  -1  13 -11  623.44   28.50
  -1 -13 -11  626.14   33.40
   1 -13  11  650.63   34.40
   1  13 -11  627.24   27.80
  -1  13  11  613.44   35.20
  -1 -13  13  865.31   43.10
   1 -13 -13  873.21   44.00
   1  13  13  812.62   44.00
  -1  13  13  855.11   44.40
  -1 -13 -13  895.61   43.40
   1 -13  13  801.32   43.00
   1 -13 -15  432.66   34.20
  -1 -13 -15  505.85   34.10
   1 -13 -17   93.19   18.60
  -1 -13 -17   79.59   17.70
  -1  14   0  989.80   38.90
   1  14   0  936.41   38.80
  -1 -14   0  927.01   39.20
   1 -14   0  948.71   39.30
  -1 -14   2  265.67   15.30
  -1  14  -2  291.87   15.60
   1  14   2  279.17   17.60
   1 -14  -2  280.57   16.40
  -1  14   2  303.57   16.60
   1 -14   2  270.37   15.30
  -1 -14  -2  264.77   16.10
   1  14  -2  261.77   16.80
   1  14   4  456.05   22.90
   1 -14  -4  421.76   22.40
  -1  14  -4  425.86   21.60
  -1 -14   4  472.75   21.60
  -1 -14  -4  406.56   22.30
  -1  14   4  476.35   22.90
   1 -14   4  458.95   21.30
   1  14   6  326.07   24.00
  -1 -14   6  274.07   16.60
  -1  14  -6  326.47   16.80
   1 -14  -6  294.77   19.00
   1  14  -6  314.87   16.50
   1 -14   6  269.17   16.50
  -1 -14  -6  282.67   18.70
  -1  14   6  216.28   27.50
   1 -14  -8   91.59   11.80
  -1 -14   8   83.39   11.40
   1  14   8   67.09   11.20
  -1  14  -8   86.99   10.70
  -1  14   8   66.49   11.50
  -1 -14  -8   92.99   11.70
   1 -14   8   66.29    8.60
   1  14  -8   96.89   10.40
  -1 -14  10  254.67   17.90
  -1 -14  10  247.58   21.80
   1  14  10  207.28   22.50
  -1  14 -10  258.57   16.10
   1 -14 -10  265.37   21.90
  -1  14  10  216.98   22.10
  -1 -14 -10  245.48   20.90
   1  14 -10  249.38   15.50
   1 -14  10  237.78   21.60
   1 -14 -12  126.39   16.50
   1  14  12   92.29   15.00
  -1 -14  12  109.89   16.00
  -1  14 -12  108.59   13.70
   1  14 -12  102.49   12.60
  -1 -14 -12  117.79   15.60
   1 -14  12  121.29   15.10
  -1  14  12  108.09   16.10
   1 -14 -14  130.59   17.60
  -1 -14 -14  100.49   16.10
   1 -14 -16   76.19   16.90
  -1 -14 -16   45.80   16.20
   1  15   1 1935.71   71.69
   1 -15  -1 1768.02   71.39
  -1 -15   1 1825.92   71.09
  -1  15  -1 1855.01   72.59
   1  15  -1 1872.71   71.29
  -1 -15  -1 1864.21   71.49
   1 -15   1 1789.02   71.09
  -1  15   1 1738.13   72.79
   1 -15  -3 1780.52   68.79
   1  15   3 1744.33   68.19
  -1  15  -3 1766.12   68.59
  -1 -15   3 1709.33   67.59
  -1 -15  -3 1727.23   68.39
  -1  15   3 1718.33   68.09
   1 -15   3 1710.83   67.69
   1  15  -3 1730.73   67.29
  -1 -15   5  773.42   34.30
   1 -15  -5  804.42   36.10
   1  15  -5  834.52   34.50
   1 -15   5  767.42   34.30
  -1 -15  -5  815.72   36.10
  -1  15  -7  866.01   36.90
  -1 -15   7  874.41   37.80
   1  15   7  889.61   40.20
   1 -15  -7  855.81   39.90
  -1  15   7  914.91   40.30
   1 -15   7  874.41   37.80
  -1 -15  -7  831.02   39.50
   1  15  -7  885.41   36.60
   1  15   9  114.19   13.60
  -1 -15   9  130.79   18.20
   1 -15  -9   71.19   11.90
  -1  15  -9   75.09    8.90
   1  15  -9   77.29   14.70
  -1  15   9  137.49   19.00
  -1 -15  -9   84.39   12.80
  -1 -15  11  911.81   40.90
  -1 -15  11  947.81   44.90
  -1  15 -11  887.81   38.80
   1 -15 -11  857.31   44.30
   1  15  11  917.31   45.40
   1 -15  11  935.51   41.20
   1 -15  11  942.71   44.60
   1  15 -11  889.41   38.00
  -1  15  11  866.21   44.80
  -1 -15 -11  898.61   43.90
   1 -15 -13  423.56   36.10
  -1 -15  13  413.06   31.00
  -1 -15  13  504.65   45.60
  -1 -15 -13  452.25   39.70
   1 -15 -15  375.56   33.00
  -1 -15 -15  359.26   32.40
  -1 -16   0   67.49    8.50
   1 -16   0   59.69    8.40
  -1  16   0   80.59    8.80
   1  16   0   73.99   10.60
  -1  16  -2  361.06   19.50
   1 -16  -2  349.67   20.60
   1  16   2  380.06   20.40
  -1 -16   2  405.66   20.20
  -1 -16  -2  353.96   20.50
  -1  16   2  390.06   20.50
   1  16  -2  373.76   19.70
   1 -16   2  399.86   20.20
  -1  16  -4  905.31   39.10
   1 -16  -4  858.81   39.90
   1  16   4  975.80   40.90
  -1 -16   4  912.71   38.90
  -1  16   4  923.81   43.00
   1 -16   4  926.61   39.00
  -1 -16  -4  903.91   40.00
   1  16   6  246.18   19.30
   1 -16  -6  255.57   19.40
  -1 -16   6  261.97   16.60
  -1  16  -6  279.87   16.80
  -1  16   6  237.78   19.20
  -1 -16  -6  265.17   19.20
   1 -16   6  237.28   16.30
   1  16  -6  209.98   23.30
   1  16   8  242.28   21.30
  -1  16  -8  256.87   18.80
   1 -16  -8  206.98   20.10
  -1 -16   8  228.38   16.90
   1  16  -8  233.28   15.80
  -1 -16  -8  222.68   20.20
   1 -16   8  271.97   17.60
  -1  16   8  248.98   21.30
   1  16  10  120.09   16.40
  -1 -16  10  165.68   16.70
  -1 -16  10  150.48   21.50
  -1  16 -10  179.08   15.00
   1 -16 -10  173.68   21.60
   1 -16  10  173.08   21.00
  -1  16  10  166.08   22.70
  -1 -16 -10  169.88   20.70
   1 -16  10  159.48   16.60
   1  16 -10  188.58   14.30
  -1 -16  12  113.89   16.10
   1 -16 -12  131.89   17.90
  -1  16 -12  150.18   15.70
  -1 -16  12  132.39   17.70
  -1  16  12  123.39   18.60
   1 -16  12  124.59   16.60
   1 -16  12  165.38   22.50
  -1 -16 -12  162.48   22.90
  -1 -16  14   24.40   12.10
   1 -16 -14    5.40   15.10
   1 -16  14    5.90   11.20
  -1 -16 -14   23.30   14.70
  -1 -16  16   26.30   14.10
   1 -16 -16   11.00   16.90
  -1 -16 -16   32.70   17.60
   1 -17  -1  443.46   22.50
  -1 -17   1  396.26   21.50
   1 -17   1  406.26   21.70
  -1 -17  -1  434.36   22.30
   1  17  -1  335.97   28.50
  -1  17  -3 2169.18   83.79
   1  17   3 2112.39   83.79
  -1 -17   3 2132.89   83.49
   1 -17  -3 2152.68   84.59
   1  17  -3 2129.39   82.99
  -1 -17  -3 2171.88   84.29
  -1  17   3 2232.28   83.99
   1 -17   3 2113.19   83.49
   1 -17  -5  932.91   42.10
  -1 -17   5  898.31   40.00
  -1  17  -5  983.70   40.90
   1  17   5  928.61   41.80
   1 -17   5  938.51   40.40
  -1  17   5  939.01   41.70
   1  17  -5  950.10   40.30
  -1 -17  -5  928.21   41.80
   1 -17  -7  491.25   28.00
  -1 -17   7  463.75   25.00
  -1  17  -7  455.45   26.90
   1  17   7  497.05   28.10
   1 -17   7  495.15   25.30
   1  17  -7  510.25   24.60
  -1 -17  -7  474.55   27.80
  -1  17   7  490.45   28.00
   1 -17  -9  316.07   25.10
  -1 -17   9  313.47   21.20
   1  17   9  310.67   26.30
  -1  17  -9  367.46   20.10
   1 -17   9  300.57   21.10
  -1 -17  -9  342.07   25.00
  -1  17   9  316.17   25.90
   1  17  -9  350.06   20.00
  -1  17 -11  806.62   36.50
  -1 -17  11  826.12   42.20
  -1 -17  11  852.81   39.40
   1 -17 -11  802.62   42.60
   1  17  11  790.62   42.60
   1 -17  11  818.02   42.00
  -1  17  11  753.02   42.30
  -1 -17 -11  831.52   42.30
   1  17 -11  806.02   35.90
   1 -17  11  882.71   39.80
   1 -17 -13  210.38   27.80
  -1  17 -13  228.58   19.60
  -1 -17  13  263.67   23.10
  -1 -17 -13  211.48   26.70
   1  17 -13  241.88   18.90
   1 -17  13  239.38   22.30
  -1 -17  15  143.09   17.60
   1 -17 -15   73.19   18.70
  -1 -17 -15   97.19   18.50
   1 -17  15  115.19   16.20
  -1 -18   0   70.39    9.50
   1 -18   0   80.39   10.00
   1  18   0   86.39    9.90
  -1  18   0   71.99    9.10
  -1 -18   2   95.59   12.70
  -1  18  -2   74.49    9.30
   1 -18  -2   91.99   11.00
   1  18   2   94.99   13.30
  -1  18   2   99.29   11.10
  -1 -18  -2   83.39   10.80
   1 -18   2   73.49    9.60
   1  18  -2   97.99   10.60
   1 -18  -4  730.53   35.30
  -1  18  -4  785.92   34.70
   1  18   4  715.63   34.70
  -1 -18   4  756.62   33.90
   1 -18   4  745.33   33.90
  -1 -18  -4  702.33   35.00
  -1  18   4  767.62   34.80
  -1 -18   6  -11.20    6.80
   1 -18  -6   -4.30    8.90
   1  18   6   -8.60    9.30
  -1  18  -6    4.00    7.80
   1 -18   6   -3.90    6.40
  -1 -18  -6    9.10    9.70
   1  18  -6   11.50    9.40
  -1  18   6    5.60    9.20
  -1  18  -8  365.16   21.60
  -1 -18   8  380.66   22.90
   1  18   8  385.66   26.80
   1 -18  -8  340.57   26.10
  -1  18   8  384.36   26.60
   1  18  -8  348.77   23.20
   1 -18   8  390.56   22.80
  -1 -18  -8  360.56   25.80
   1 -18 -10  474.65   31.70
  -1 -18  10  499.25   27.40
  -1  18 -10  470.75   25.20
   1  18  10  465.25   31.20
  -1 -18  10  443.76   31.10
   1  18 -10  430.56   24.40
  -1  18  10  474.45   31.50
  -1 -18 -10  479.65   30.90
   1 -18  10  486.35   27.30
  -1  18 -12    2.20    9.10
  -1 -18  12    5.40   10.20
   1 -18 -12   -8.80   13.50
   1  18 -12    3.00    8.80
  -1 -18 -12   -0.70   14.60
   1 -18  12    1.70   10.30
  -1 -18  14   11.50   12.80
   1 -18 -14   -9.40   16.10
   1 -18  14   21.10   12.30
  -1 -18 -14   28.00   16.50
   1 -19  -1  193.98   16.50
   1  19   1  155.98   15.50
  -1 -19   1  142.49   15.00
  -1  19  -1  178.48   15.20
  -1  19   1  154.58   15.10
   1  19  -1  186.28   15.30
   1 -19   1  152.48   15.30
  -1 -19  -1  170.98   15.90
  -1 -19   3  544.25   28.30
   1 -19  -3  592.54   30.10
   1  19   3  564.84   29.10
  -1  19  -3  585.14   29.40
   1  19  -3  623.84   28.40
  -1  19   3  550.34   28.90
  -1 -19  -3  618.24   30.20
   1 -19   3  555.04   28.50
   1  19   5  362.76   24.00
  -1  19  -5  393.96   23.00
  -1 -19   5  379.76   22.60
   1 -19  -5  404.36   25.20
   1 -19   5  367.06   22.40
  -1 -19  -5  405.06   24.80
  -1  19   5  383.56   24.10
   1  19  -5  387.76   23.20
  -1  19  -7  340.57   21.60
   1  19   7  321.57   25.10
  -1 -19   7  326.37   22.00
   1 -19  -7  359.16   25.60
   1 -19   7  335.87   21.90
  -1 -19  -7  349.37   25.20
   1  19  -7  380.36   21.60
  -1  19   7  304.57   24.90
  -1  19  -9  745.43   33.30
  -1 -19   9  684.93   34.60
   1 -19  -9  702.03   38.30
   1  19   9  662.43   37.40
  -1 -19  -9  744.63   38.00
   1 -19   9  658.23   34.10
   1  19  -9  701.53   32.60
  -1  19   9  633.54   37.30
  -1 -19  11  135.49   21.90
  -1  19 -11  148.09   17.00
   1 -19 -11  125.49   19.00
  -1 -19  11  137.99   19.40
   1  19 -11  148.59   16.70
  -1 -19 -11  131.49   27.20
   1 -19  11  171.18   19.30
   1 -19 -13   27.30   16.60
  -1 -19  13   53.59   13.40
  -1  19 -13   83.49   13.50
   1  19 -13   45.40   11.50
   1 -19  13   60.99   14.40
  -1 -19 -13   42.80   17.20
  -1 -19  15  178.08   20.50
   1 -19 -15  160.68   23.50
  -1 -19 -15  148.19   21.80
   1 -19  15  203.18   26.10
   1 -20   0  132.59   15.60
  -1  20   0  168.08   15.90
  -1 -20   0  138.09   15.90
   1  20   0  149.39   15.20
  -1  20  -2  187.48   16.60
  -1 -20   2  216.88   17.60
   1 -20  -2  175.08   17.70
   1  20   2  219.08   17.70
   1  20  -2  192.38   16.60
  -1  20   2  217.08   17.80
  -1 -20  -2  173.38   17.80
   1 -20   2  178.18   16.90
   1  20   4  431.76   25.70
  -1  20  -4  420.66   25.20
   1 -20  -4  408.26   26.30
  -1 -20   4  416.46   24.30
  -1 -20  -4  407.56   26.00
   1 -20   4  423.46   24.70
  -1  20   4  441.26   25.40
   1  20   6  244.68   22.50
  -1  20  -6  296.27   20.90
  -1 -20   6  265.37   20.30
   1 -20  -6  287.87   23.50
   1 -20   6  257.07   20.10
  -1 -20  -6  289.77   23.20
   1  20  -6  319.47   21.00
  -1  20   6  263.37   22.70
   1  20   8  475.35   29.90
  -1 -20   8  456.85   26.70
  -1  20  -8  429.56   25.40
   1 -20  -8  444.46   30.80
   1  20  -8  452.15   25.40
  -1  20   8  404.86   29.50
   1 -20   8  473.95   26.90
  -1 -20  -8  423.06   29.80
  -1  20 -10  168.88   17.90
  -1 -20  10  173.08   24.60
  -1 -20  10  185.18   26.80
  -1 -20 -10  151.68   19.30
   1  20 -10  181.48   17.90
   1 -20  10  148.79   18.40
  -1  20 -12   12.50   10.30
  -1 -20  12    9.70   11.60
   1 -20 -12   11.90   15.70
   1 -20  12    0.00   11.50
  -1 -20 -12    4.80   14.80
   1  20 -12    4.30   10.10
  -1 -20  14   85.79   16.90
   1 -20 -14   76.29   19.70
  -1  20 -14   68.89   13.50
   1 -20  14   65.69   15.10
   1  20 -14   80.09   12.90
  -1 -20 -14   63.59   20.10
  -1  21  -1  146.89   16.60
   1  21   1  162.48   17.10
  -1 -21   1  158.58   17.30
   1 -21  -1  185.98   18.50
   1 -21   1  183.38   17.60
   1  21  -1  173.98   16.90
  -1  21   1  168.98   17.20
  -1 -21  -1  170.68   18.00
  -1  21  -3  616.04   30.30
   1 -21  -3  585.74   31.20
   1  21   3  496.25   29.20
  -1 -21   3  498.25   28.70
   1  21  -3  559.44   28.40
   1 -21   3  552.84   29.40
  -1  21   3  481.05   28.80
  -1 -21  -3  618.14   30.90
   1 -21  -5  227.38   22.20
   1  21   5  172.58   20.80
  -1  21  -5  181.58   19.50
  -1 -21   5  194.28   18.70
  -1 -21  -5  196.48   21.10
   1 -21   5  181.18   18.60
   1  21  -5  198.68   19.40
  -1  21   5  178.58   20.40
  -1 -21   7  276.27   21.10
   1 -21  -7  222.98   24.40
  -1  21  -7  219.08   19.70
   1  21   7  220.08   22.70
  -1 -21  -7  250.87   24.10
   1  21  -7  194.98   19.60
  -1  21   7  192.88   22.80
   1 -21   7  264.97   21.00
   1 -21  -9  272.57   37.80
  -1 -21   9  290.67   24.50
  -1  21  -9  294.07   21.60
  -1  21   9  288.07   41.40
  -1 -21  -9  283.17   27.40
   1  21  -9  283.37   20.80
  -1 -21  11  103.79   15.70
   1 -21 -11  128.79   20.30
  -1  21 -11  105.39   13.60
   1 -21  11  145.09   17.20
  -1 -21 -11  107.49   18.30
   1  21 -11  134.49   17.50
   1 -21 -13   93.79   20.50
  -1  21 -13   41.20   12.70
  -1 -21  13   45.30   14.20
  -1 -21 -13   52.29   18.10
   1 -21  13   74.49   16.10
   1  21 -13   78.19   14.10
  -1  22   0  478.45   27.00
   1  22   0  478.45   26.80
  -1 -22   0  460.85   27.50
   1 -22   0  459.25   27.80
   1 -22  -2   67.29   12.40
  -1 -22   2   59.79   11.70
  -1  22  -2   83.09   12.00
   1  22   2   43.40   10.90
   1 -22   2   35.20   10.80
   1  22  -2   54.39   10.60
  -1  22   2   51.69   11.50
  -1 -22  -2   51.19   11.70
   1 -22  -4  162.78   21.40
  -1  22  -4  164.88   20.50
   1  22   4  189.88   20.90
  -1 -22   4  212.88   19.40
  -1 -22  -4  194.48   21.60
  -1  22   4  185.58   20.70
   1 -22   4  203.08   19.30
   1  22   6   22.90   11.70
  -1  22  -6   59.49   13.30
   1 -22  -6   15.20   12.90
  -1 -22   6   38.70   11.30
  -1  22   6   18.30   11.90
   1  22  -6   52.99   13.40
   1 -22   6   50.69   11.50
  -1 -22  -6   31.30   13.50
  -1 -22   8  446.66   28.80
   1 -22  -8  429.56   39.90
  -1  22  -8  455.15   27.50
  -1  22   8  368.86   36.80
  -1 -22  -8  463.45   32.30
   1  22  -8  492.05   27.40
  -1 -22  10  149.88   21.70
   1 -22 -10  125.29   19.30
  -1  22 -10  146.09   19.60
   1  22 -10  148.29   19.10
  -1 -22 -10  132.49   19.90
   1 -22  10  159.98   21.90
  -1 -22  12   12.40   13.80
   1 -22 -12   18.10   17.50
  -1  22 -12   10.20   11.70
   1  22 -12   15.60   12.30
   1 -22  12   44.30   13.90
  -1 -22 -12   46.00   18.10
  -1  23  -1  677.23   34.40
   1  23   1  713.03   35.10
  -1 -23   1  693.13   35.40
   1 -23  -1  663.63   36.00
  -1  23   1  710.83   34.80
  -1 -23  -1  666.63   35.50
   1  23  -1  652.83   34.00
   1 -23   1  723.13   36.00
  -1 -23   3   71.59   13.30
  -1  23  -3   58.09   14.40
   1 -23  -3   72.89   14.80
   1  23   3   68.79   13.10
   1 -23   3   69.29   12.70
  -1  23   3   58.89   13.20
  -1 -23  -3   73.39   14.40
  -1  23  -5  345.97   26.20
  -1 -23   5  433.86   26.50
   1 -23  -5  376.46   28.60
   1  23   5  356.86   26.60
  -1  23   5  414.66   26.80
  -1 -23  -5  334.87   27.60
   1 -23   5  408.36   26.60
   1  23  -5  321.67   26.20
  -1 -23   7  290.97   24.40
  -1  23  -7  295.07   23.60
   1 -23  -7  299.07   42.00
  -1 -23  -7  247.98   26.80
   1  23  -7  294.57   23.80
  -1  23  -9  214.48   21.40
  -1 -23   9  189.48   23.00
   1 -23  -9  201.28   28.10
  -1 -23  -9  206.88   27.30
   1  23  -9  154.38   21.00
   1 -23   9  169.78   22.60
   1 -23 -11   70.59   20.00
  -1 -23  11  101.29   16.90
   1 -23  11   81.29   16.00
  -1 -23 -11   49.20   18.20
   1  23 -11   97.79   15.10
  -1 -23  13  145.29   20.10
   1 -23 -13  149.88   23.40
   1 -23  13  157.88   20.00
  -1 -23 -13  122.19   23.10
   1  23 -13  100.39   15.40
   1 -24   0  499.25   31.50
  -1 -24   0  529.75   31.30
   1  24   0  539.45   29.90
  -1  24   0  515.45   29.50
   1  24   2  132.29   18.80
   1 -24  -2  150.98   18.10
  -1  24  -2  109.89   14.00
  -1 -24   2  136.19   19.60
   1 -24   2  139.49   20.20
  -1  24   2   99.49   13.50
  -1 -24  -2  142.69   17.00
   1  24  -2  132.19   17.70
  -1 -24   4    8.40   11.40
  -1  24  -4  -18.90   12.90
   1  24   4   12.70   11.50
   1 -24  -4   -1.50   12.60
  -1  24   4   -3.80   10.90
   1 -24   4    8.90   11.40
  -1 -24  -4   33.00   14.30
   1  24  -4   13.40   13.80
  -1  24  -6  289.57   24.80
  -1 -24   6  245.88   28.70
  -1 -24  -6  288.57   27.20
   1  24  -6  303.97   25.50
   1 -24   6  243.28   31.10
   1 -24  -8  324.27   31.20
  -1  24  -8  277.37   24.60
  -1 -24   8  334.97   27.00
   1 -24   8  320.17   26.80
  -1 -24  -8  315.37   30.40
   1  24  -8  280.97   25.20
  -1  24 -10   -1.50   11.00
   1 -24 -10    0.50   17.60
  -1 -24  10    3.90   13.50
   1 -24  10   19.60   14.00
   1  24 -10    9.80   11.90
  -1 -24 -10    2.60   17.40
   1 -24 -12   54.69   20.40
  -1 -24  12   41.70   16.60
   1  24 -12   15.80   11.80
  -1 -24 -12   69.89   21.20
   1 -24  12   48.60   16.30
   1  25   1  280.47   23.00
   1 -25  -1  251.57   24.90
  -1 -25   1  307.47   24.80
  -1  25   1  285.37   23.00
   1  25  -1  224.18   21.20
   1 -25   1  260.37   24.80
  -1 -25  -1  266.67   24.90
   1  25   3   88.19   24.50
  -1  25  -3  128.09   17.50
  -1 -25   3  172.68   21.50
   1 -25  -3  117.89   18.50
   1 -25   3  143.99   18.60
  -1 -25  -3  138.79   18.60
  -1  25   3  123.79   16.30
  -1  25  -5  180.18   23.20
   1 -25  -5  228.18   27.60
  -1 -25  -5  231.88   32.00
   1 -25   5  243.78   23.60
   1  25  -5  184.28   24.70
   1 -25  -7  378.96   32.70
  -1 -25   7  373.66   28.00
  -1  25  -7  302.97   25.90
   1 -25   7  341.97   28.20
   1  25  -7  304.87   26.90
  -1 -25  -7  356.96   31.40
  -1  25  -9  128.09   23.50
   1 -25  -9  229.98   31.90
  -1 -25   9  213.68   26.10
   1  25  -9  174.18   18.90
   1 -25   9  203.38   26.00
  -1 -25  -9  216.48   29.90
  -1 -25  11  193.38   27.70
   1 -25 -11  237.08   34.10
  -1 -25 -11  181.38   24.80
   1 -25  11  193.68   22.10
   1  25 -11  161.28   18.50
  -1 -26   0   48.40   15.30
  -1 -26   2  260.47   33.40
   1 -26  -2  286.77   31.30
  -1  26  -2  279.57   25.30
   1 -26   2  324.37   28.30
  -1 -26  -2  314.77   35.90
  -1 -26   4  -14.10   13.30
  -1  26  -4   -2.60   15.20
   1 -26  -4  -18.80   14.20
  -1 -26  -4  -12.90   15.90
   1 -26   4  -22.10   12.40
   1  26  -4    1.10   13.70
  -1 -26   6   -5.80   12.90
   1 -26  -6   12.70   17.10
   1 -26   6    6.00   13.30
  -1 -26  -6   -3.60   15.40
   1  26  -6    0.40   14.60
  -1 -26   8  281.77   28.90
   1 -26  -8  383.36   34.90
  -1 -26  -8  357.36   34.10
   1 -26   8  301.17   29.90
   1 -26 -10  164.98   24.10
  -1 -26  10  195.68   28.00
  -1 -26 -10  136.79   23.50
   1 -26  10  153.88   20.60
  -1 -27   1  132.79   18.30
   1 -27  -1  105.89   17.50
   1 -27   1  118.39   17.80
  -1 -27  -1  134.29   18.80
   1 -27  -3   53.89   17.00
  -1 -27   3   44.20   15.50
  -1 -27  -3   72.39   17.70
   1 -27   3   45.40   15.70
   1 -27  -5  186.98   23.40
  -1 -27   5  154.38   19.10
  -1 -27  -5  122.49   19.50
   1 -27   5  154.68   18.90
   1 -27  -7  190.18   24.00
  -1 -27   7  232.98   27.00
   1 -27   7  192.88   27.00
  -1 -27  -7  191.48   23.70
   1 -27  -9  127.79   22.90
  -1 -27   9   99.69   18.80
  -1 -27  -9  141.19   23.30
   1 -27   9  105.09   19.40
   1 -28   0  -18.20   14.70
  -1 -28   0    4.00   14.90
  -1 -28   2   36.10   16.30
   1 -28  -2   45.90   17.20
   1 -28   2   51.29   17.00
  -1 -28  -2   69.79   17.80
   1 -28  -4   62.89   18.00
  -1 -28   4   35.30   16.20
   1 -28   4   14.10   15.60
  -1 -28  -4   32.10   18.60
  -1 -28   6  113.39   19.60
   1 -28  -6   77.09   20.60
  -1 -28  -6  119.69   21.80
   1 -28   6   84.69   18.30
   1 -28  -8   53.79   21.10
  -1 -28   8   61.19   18.40
  -1 -28  -8   69.89   22.10
   1 -28   8   62.89   19.10
  -1 -29   1   97.39   19.80
   1 -29  -1   71.09   18.50
   1 -29   1   95.39   20.20
  -1 -29  -1   89.99   19.20
  -1 -29   3  114.59   20.50
   1 -29  -3  118.89   21.70
   1 -29   3  128.79   20.80
  -1 -29  -3   91.19   19.80
  -1 -29   5   57.69   18.00
   1 -29  -5   30.20   20.30
   1 -29   5   40.00   17.80
  -1 -29  -5   45.30   19.70
  -1 -29   7    4.90   17.30
   1 -29  -7   18.50   21.00
   1 -29   7    9.40   16.50
  -1 -29  -7   34.50   21.20
  -1 -30   0  117.59   22.20
   1 -30   0  113.59   21.20
   1 -30  -2  110.09   22.30
  -1 -30   2  132.29   22.00
   1 -30   2  152.08   22.70
  -1 -30  -2  105.49   21.30
  -1 -30   4   43.80   18.40
   1 -30  -4   32.00   20.80
   1 -30   4   22.30   17.50
  -1 -30  -4    9.50   20.10
  -1 -31   1   52.59   19.30
   1 -31  -1   74.49   20.80
  -1 -31  -1   30.70   20.00
   1 -31   1   80.89   20.60
  -1 -31   3  144.19   24.40
   1 -31  -3  173.88   25.70
   1 -31   3  107.99   22.90
  -1 -31  -3  121.89   25.20
   2   0  -2 4339.77  151.98
  -2   0   2 4162.88  151.78
   2   0   2 4008.10  151.58
   2   0   4  933.71   33.80
  -2   0   4  888.61   33.90
   2   0  -4  824.52   33.70
  -2   0  -4  826.12   33.30
   2   0   6 2187.78   80.49
  -2   0   6 2217.48   80.69
  -2   0  -6 2046.00   79.79
   2   0  -6 2061.09   80.39
  -2   0  -8  634.04   27.10
  -2   0   8  607.64   27.90
   2   0  -8  633.74   27.70
   2   0   8  608.64   27.80
   2   0 -10 1045.00   42.30
   2   0  10  951.90   44.30
  -2   0  10  967.40   42.60
  -2   0 -10  977.80   41.40
  -2   0  12  112.69   13.30
   2   0  12   87.69    9.00
   2   0  12  108.19   13.10
   2   0 -12   98.19   11.70
  -2   0  12   94.79    7.70
  -2   0  14  379.16   27.00
   2   0 -14  271.57   22.00
   2   0  14  322.67   17.40
  -2   0  14  306.17   15.40
   2   0  14  318.97   25.00
  -2   0  16   97.59   10.00
   2   0 -16  104.69   15.80
   2   0  16  116.09   12.20
  -2   0  18   44.00    7.70
   2   0  18   44.30    9.30
  -2  -1   1  609.94   22.00
   2  -1  -1  563.54   22.10
  -2   1  -1  617.44   22.40
   2  -1  -1  614.04   22.20
  -2  -1   1  585.84   21.90
   2   1   1  586.84   21.90
  -2   1   1  604.04   22.00
   2  -1   1  577.74   22.40
   2   1  -1  602.84   22.10
  -2   1   1  577.14   22.00
   2  -1  -3  250.37   11.40
  -2  -1   3  252.57   11.30
   2   1   3  242.38   11.10
   2  -1   3  262.47   11.10
  -2   1   3  265.47   11.50
  -2  -1  -3  265.77   11.00
   2   1  -3  260.47   11.40
   2  -1   3  244.88   11.40
  -2  -1   5  329.47   15.30
   2  -1  -5  318.37   15.10
   2   1   5  339.37   15.30
  -2  -1  -5  312.67   14.50
  -2   1   5  332.17   15.40
   2  -1   5  339.47   15.20
   2   1  -5  318.07   14.90
   2  -1  -7 4459.35  167.18
   2   1   7 4528.95  167.28
  -2  -1   7 4615.24  167.28
   2  -1   7 4366.26  165.48
  -2  -1  -7 4412.76  166.68
   2  -1   7 4566.84  167.18
   2   1  -7 4555.94  167.18
  -2   1   7 4584.44  167.38
  -2  -1   9   18.70    3.00
   2  -1  -9   14.00    5.20
   2   1   9   10.50    6.30
  -2  -1   9   11.50    7.00
   2  -1   9   17.30    6.60
   2  -1   9   15.20    4.10
   2   1  -9   14.60    5.20
  -2  -1  -9   12.80    5.40
  -2  -1  11  111.79   15.10
  -2  -1  11  128.49    7.90
   2  -1 -11  119.99   13.40
   2   1  11  127.39   15.10
  -2  -1 -11  137.39   13.30
   2  -1  11  128.49    9.60
  -2   1  11  124.29   15.70
   2   1 -11  132.99   13.10
   2  -1  11  109.39   14.40
   2  -1 -13   92.99   12.10
  -2  -1  13   82.39    7.70
   2   1  13   98.59   13.60
   2   1  13   71.19    9.50
  -2  -1  13   79.19   12.60
   2   1 -13   86.99   11.50
  -2  -1 -13   85.09   12.00
  -2   1  13   90.59    7.90
   2  -1  13   80.29   12.40
  -2   1  13   93.29   13.80
   2  -1  13   89.39    9.80
   2   1  15   87.89   11.70
   2  -1 -15   76.19   12.10
  -2  -1  15   91.99    9.10
   2   1  15   95.59   14.30
  -2  -1  15  100.99   14.80
  -2   1  15   95.39   14.60
  -2   1  15   95.29    9.40
   2   1 -15   91.09   13.40
   2  -1  15   87.49    9.70
   2  -1  15  108.39   14.50
   2  -1 -17   -2.50   12.30
   2   1  17   10.40    6.90
  -2  -1  17    6.60    5.70
  -2   1  17   10.90    5.80
   2  -1  17    7.80    7.00
  -2  -1  19    6.00    6.80
   2   1  19    4.80    8.80
  -2   1  19   -5.20    6.40
   2  -1  19    0.80    8.50
   2  -2   0   17.20    1.50
   2   2   0   16.80    1.50
  -2   2   0   16.10    2.00
   2  -2   0   17.20    2.00
  -2   2  -2 2022.70   77.19
  -2  -2   2 2148.58   77.29
   2  -2  -2 2045.00   77.39
   2   2   2 2276.07   77.39
   2  -2   2 2168.68   77.29
   2   2  -2 2024.80   77.29
  -2  -2  -2 1990.50   77.09
  -2   2   2 2156.98   77.39
   2  -2  -4 1355.56   51.09
   2   2   4 1306.67   50.79
  -2  -2   4 1327.77   50.79
  -2  -2  -4 1362.06   50.59
  -2   2   4 1345.67   50.99
   2  -2   4 1310.77   50.59
   2   2  -4 1399.46   50.89
   2  -2   4 1311.57   50.09
  -2  -2   6  957.60   36.10
   2   2   6  950.60   38.90
  -2  -2   6  961.00   38.80
   2  -2  -6 1018.90   39.10
   2  -2   6  957.60   38.70
  -2   2   6  953.40   39.00
   2  -2   6  950.80   37.30
   2   2  -6 1006.60   38.80
  -2  -2  -6  980.90   38.50
  -2  -2   8  366.16   19.10
  -2  -2   8  372.36   14.90
   2   2   8  378.96   19.40
   2  -2  -8  350.46   18.70
  -2  -2  -8  353.96   18.20
   2   2  -8  322.87   18.00
   2  -2   8  363.46   16.30
   2  -2   8  375.36   19.00
  -2   2   8  389.76   19.60
  -2  -2  10  133.79   14.00
  -2  -2  10  128.69    7.50
   2   2  10  155.18   19.50
   2  -2 -10  128.99   12.80
   2  -2  10  110.99   16.30
  -2  -2 -10  129.19   12.40
   2  -2  10  125.39    9.30
   2   2 -10  129.39   12.30
  -2   2  10  119.79   14.60
   2  -2 -12  287.37   19.60
   2   2  12  285.27   21.50
  -2  -2  12  279.67   13.60
  -2  -2  12  299.97   21.60
   2   2 -12  322.37   19.70
  -2  -2 -12  301.27   19.50
   2  -2  12  282.87   15.20
   2  -2  12  261.57   20.70
  -2   2  12  303.37   22.10
   2   2  14  231.38   23.10
  -2  -2  14  226.18   12.50
   2  -2 -14  230.08   19.90
  -2  -2  14  215.88   23.00
   2  -2  14  239.28   22.60
   2  -2  14  219.78   14.20
   2   2 -14  201.98   19.80
  -2  -2 -14  220.18   20.20
  -2   2  14  211.98   24.10
  -2  -2  16   59.09    7.00
   2  -2 -16   43.10   11.70
   2   2  16   51.39    8.40
  -2   2  16   49.80    6.60
   2  -2  16   57.49    8.60
   2   2  18   63.69   10.00
  -2  -2  18   57.99    8.10
   2  -2 -18   49.00   15.80
   2  -2  18   55.79    9.50
  -2   2  18   46.80    7.70
  -2   3  -1 4900.81  177.78
   2  -3  -1 4970.60  177.78
   2   3   1 4942.61  177.58
  -2   3   1 4870.21  177.58
  -2  -3  -1 4771.02  177.48
   2  -3   1 4858.81  177.88
  -2  -3   3 7759.72  270.67
   2   3   3 7708.53  270.77
  -2   3   3 7507.85  270.77
  -2  -3  -3 6763.72  270.67
   2   3   5  305.57   15.20
   2  -3  -5  327.87   15.30
  -2  -3   5  314.07   15.10
  -2   3   5  315.07   15.40
   2  -3   5  311.87   15.00
   2   3  -5  337.17   15.00
   2  -3   5  329.47   13.90
  -2  -3  -5  336.67   14.90
   2   3   7 3600.34  132.39
  -2  -3   7 3632.04  132.19
   2  -3  -7 3507.65  132.29
   2  -3   7 3474.35  130.39
  -2  -3  -7 3346.57  131.59
  -2   3   7 3671.53  132.49
   2  -3   7 3616.24  132.09
   2   3  -7 3456.95  131.89
  -2  -3   9   19.80    3.20
   2   3   9   12.30    6.30
   2  -3  -9   14.50    6.00
  -2   3   9    9.70   10.50
   2  -3   9   20.60    4.20
   2  -3   9   19.90    6.80
   2   3  -9   19.40    5.50
  -2  -3  -9   23.50    6.00
  -2  -3  11   43.70    4.90
   2  -3 -11   37.50    8.50
  -2  -3  11   45.60    9.90
   2   3  11   39.80    9.10
  -2  -3 -11   46.60    8.20
  -2   3  11   30.00    9.50
   2  -3  11   37.20    9.30
   2  -3  11   50.09    6.40
   2   3 -11   48.90    8.80
   2   3  13  163.48   19.60
   2  -3 -13  146.79   17.30
  -2  -3  13  177.38   10.20
  -2  -3  13  156.28   19.10
   2  -3  13  182.88   12.30
  -2   3  13  143.09   20.80
   2  -3  13  145.49   18.90
  -2  -3 -13  138.09   16.40
  -2  -3  15  151.28   10.90
  -2  -3  15  154.58   17.80
   2  -3 -15  147.69   18.80
   2   3  15  150.68   17.30
   2  -3  15  148.09   17.60
  -2  -3 -15  130.99   19.30
   2  -3  15  139.69   12.60
  -2   3  15  136.09   16.90
   2   3  17    8.80    7.80
  -2  -3  17   -2.30    5.60
   2  -3 -17   16.70   11.40
   2  -3  17   -1.10    7.10
  -2   3  17    4.20    5.60
  -2  -4   0  805.92   30.20
   2  -4   0  778.32   30.30
  -2   4   0  792.52   30.60
  -2   4   0  817.92   30.20
   2   4   0  829.92   30.30
   2  -4  -2 5138.89  184.88
  -2   4  -2 5123.59  184.28
   2   4   2 4973.50  184.38
  -2  -4   2 4955.00  183.98
  -2  -4  -2 5116.89  184.38
  -2   4   2 5058.09  184.48
   2  -4   2 5028.70  184.38
   2  -4  -4  539.75   23.50
  -2   4  -4  556.04   22.50
  -2  -4   4  569.74   23.30
   2   4   4  574.04   23.60
  -2  -4  -4  568.24   23.30
  -2   4   4  612.94   23.80
   2  -4   4  586.74   22.70
   2   4  -4  552.74   21.50
   2   4   6  381.46   18.20
  -2  -4   6  375.06   15.10
   2  -4  -6  350.56   17.80
  -2  -4   6  387.46   17.90
  -2  -4  -6  356.26   17.30
   2  -4   6  370.76   16.10
   2  -4   6  373.16   17.70
  -2   4   6  384.16   18.30
   2  -4  -8  752.42   30.90
  -2  -4   8  669.43   26.70
   2   4   8  659.53   30.80
  -2  -4   8  687.33   30.50
   2  -4   8  678.13   30.30
  -2   4   8  699.93   31.00
   2  -4   8  674.73   28.00
   2   4  -8  697.63   30.00
  -2  -4  -8  694.43   29.90
   2  -4 -10  361.46   21.10
  -2  -4  10  392.46   21.90
  -2  -4  10  371.36   16.20
  -2   4  10  388.56   25.00
  -2  -4 -10  354.86   20.60
   2  -4  10  384.46   17.70
   2  -4  10  406.86   26.60
  -2  -4  12  220.28   19.80
   2   4  12  223.38   20.10
   2  -4 -12  253.97   18.40
  -2  -4  12  226.48   12.00
  -2   4  12  241.68   21.60
   2  -4  12  235.38   20.20
   2  -4  12  237.78   13.50
  -2  -4 -12  219.88   17.80
   2   4  14  120.99   16.00
  -2  -4  14  112.79    9.90
   2  -4 -14  152.08   18.20
  -2  -4  14  134.49   15.90
  -2   4  14  137.29   17.00
  -2  -4 -14  147.09   17.60
   2  -4  14  121.39   11.60
   2  -4  14  140.19   16.60
   2  -4 -16   99.29   14.60
  -2  -4  16   91.49    8.90
  -2  -4 -16   55.39   14.80
   2  -4  16   79.29    9.70
   2  -4 -18   57.09   14.90
  -2  -4  18   70.49    9.00
   2   4  18   48.80   10.20
  -2   4  18   59.99    8.60
   2  -4  18   67.29   10.90
   2  -5  -1  252.87   12.60
  -2   5  -1  273.57   11.90
   2   5   1  259.37   11.70
  -2  -5   1  267.07   11.30
  -2  -5  -1  280.77   11.60
   2  -5   1  277.47   11.90
   2   5  -1  281.07   11.40
  -2   5   1  263.37   11.60
  -2   5  -3  363.66   14.80
   2  -5  -3  347.57   15.40
  -2  -5   3  346.57   14.50
   2   5   3  352.66   15.40
  -2   5   3  351.36   15.40
  -2  -5  -3  340.27   15.10
   2  -5   3  344.07   14.80
   2   5   5  817.62   32.70
  -2  -5   5  789.92   32.30
   2  -5  -5  802.92   32.70
  -2   5  -5  793.72   31.20
   2  -5   5  808.92   31.40
  -2   5   5  786.52   32.60
  -2  -5  -5  810.42   32.30
   2   5  -5  799.42   30.20
  -2  -5   7 1619.44   63.59
  -2  -5   7 1589.94   60.99
   2   5   7 1719.43   64.39
   2  -5  -7 1590.84   63.99
  -2  -5  -7 1598.24   63.49
  -2   5   7 1699.13   64.19
   2  -5   7 1643.24   62.09
   2  -5   7 1653.53   63.69
  -2  -5   9  388.36   16.90
   2  -5  -9  414.56   21.50
  -2  -5   9  395.86   21.70
   2   5   9  401.56   22.20
   2  -5   9  390.16   21.50
  -2  -5  -9  390.36   20.60
  -2   5   9  406.16   22.20
   2  -5   9  397.66   18.20
   2  -5 -11  244.08   18.10
   2   5  11  214.58   19.00
  -2  -5  11  230.08   12.10
  -2  -5  11  235.08   18.90
   2  -5  11  246.58   13.70
  -2  -5 -11  258.57   17.90
   2  -5  11  232.48   18.70
  -2   5  11  255.77   20.10
  -2  -5  13  330.27   24.40
   2   5  13  333.37   25.20
  -2  -5  13  321.07   16.10
   2  -5 -13  349.37   23.30
  -2  -5 -13  340.17   22.50
  -2   5  13  310.57   26.00
   2  -5  13  345.07   24.70
   2  -5  13  319.37   17.60
  -2  -5  15    4.30   11.20
   2  -5 -15   22.90   11.90
   2   5  15    0.90   15.10
  -2  -5  15   -2.50    5.30
   2  -5  15    3.80    6.30
   2  -5  15   -0.80   11.70
  -2   5  15   18.10   12.70
  -2  -5 -15   -5.70    9.30
  -2  -5  17   22.00    6.70
   2  -5 -17   -8.50   11.40
   2  -5  17   13.40    8.30
  -2  -5 -17   11.10   13.90
   2  -6   0  523.05   20.70
   2   6   0  520.45   20.60
  -2   6   0  507.75   20.40
   2   6   2  478.25   19.60
  -2   6  -2  476.45   19.30
   2  -6  -2  481.45   19.70
  -2  -6   2  473.85   18.90
   2  -6   2  466.05   19.00
   2  -6   2  436.86   19.30
  -2  -6  -2  458.05   19.30
   2   6  -2  476.15   19.00
  -2   6   2  496.15   19.60
  -2   6  -4  901.81   34.00
   2   6   4  849.61   34.90
   2  -6  -4  898.21   35.10
  -2  -6   4  840.82   34.40
   2  -6   4  864.91   34.10
  -2   6   4  891.71   35.00
   2   6  -4  870.71   33.30
  -2  -6  -4  887.01   34.70
   2  -6  -6  785.92   33.60
  -2  -6   6  772.22   33.10
  -2   6  -6  805.12   31.80
   2   6   6  819.22   33.80
   2   6  -6  806.52   30.60
  -2  -6  -6  808.72   33.20
   2  -6   6  809.32   32.00
  -2   6   6  812.52   33.70
   2  -6  -8   52.89    7.80
  -2  -6   8   56.59    7.80
  -2  -6  -8   46.20    7.20
  -2   6   8   67.39    8.90
   2  -6   8   55.69    6.80
   2   6  10  163.48   16.00
  -2  -6  10  137.69    9.00
   2  -6 -10  128.19   14.10
   2  -6  10  153.88   15.10
   2  -6  10  141.19   10.30
  -2  -6 -10  125.69   13.60
  -2   6  10  149.79   18.80
  -2  -6  12  419.96   26.60
   2  -6 -12  456.75   26.00
   2   6  12  460.95   27.80
  -2  -6  12  454.55   20.00
   2  -6  12  443.66   26.60
  -2   6  12  431.06   27.90
   2  -6  12  442.86   21.20
  -2  -6 -12  452.15   25.60
  -2  -6  14  158.48   17.50
  -2  -6  14  134.59   11.20
   2   6  14  132.79   16.20
   2  -6 -14  131.99   18.90
   2  -6  14  193.68   21.50
  -2  -6 -14  131.69   17.90
   2  -6  14  130.39   12.70
  -2   6  14  125.59   17.00
   2  -6 -16   16.40   11.80
  -2  -6  16   21.60    6.90
   2  -6  16   22.50    8.10
  -2  -6 -16   26.40   11.60
   2  -6 -18   64.89   14.40
  -2  -6 -18   62.59   16.60
   2  -6  18   62.09   11.60
   2  -7  -1  701.93   27.70
   2   7   1  685.23   27.50
  -2   7  -1  706.03   27.20
  -2  -7   1  685.03   27.20
  -2   7  -1  696.53   27.70
  -2   7   1  702.43   27.40
   2  -7   1  678.03   27.30
   2   7  -1  703.13   27.20
  -2  -7  -1  703.63   27.50
   2   7   3  540.15   23.20
  -2  -7   3  540.25   22.30
  -2   7  -3  573.84   22.70
   2  -7  -3  601.84   23.50
  -2  -7  -3  566.34   23.10
  -2   7   3  548.75   23.20
   2  -7   3  515.85   22.70
   2  -7  -5  922.41   39.20
  -2  -7   5  964.50   38.70
   2   7   5 1010.10   39.50
  -2   7  -5  967.10   37.80
  -2  -7  -5  941.01   38.80
  -2   7   5 1044.50   39.50
   2  -7   5  971.70   38.20
   2   7  -5  956.60   37.00
   2   7   7  251.97   16.20
  -2  -7   7  251.87   15.60
   2  -7  -7  284.07   16.20
  -2   7  -7  289.97   13.60
   2   7  -7  286.87   12.30
  -2  -7  -7  284.47   15.60
   2  -7   7  254.97   13.50
  -2   7   7  239.38   16.00
  -2  -7   9  252.47   17.40
   2   7   9  251.27   18.30
   2  -7  -9  278.17   17.60
  -2   7   9  257.27   18.40
   2  -7   9  252.77   17.80
  -2  -7  -9  262.97   16.90
   2  -7   9  249.18   13.90
  -2  -7  11   88.99   12.20
   2   7  11   79.59   12.10
   2  -7 -11   84.49   11.20
  -2   7  11   91.49   12.60
   2  -7  11   91.19   11.60
   2  -7  11   89.89    9.60
  -2  -7 -11   97.29   11.30
   2   7  13  274.77   25.20
  -2  -7  13  286.97   23.30
  -2  -7  13  274.57   15.30
   2  -7 -13  291.37   22.60
   2  -7  13  291.17   17.00
  -2   7  13  264.07   25.80
   2  -7  13  276.87   23.80
  -2  -7 -13  343.77   22.50
   2  -7 -15    6.70   18.20
  -2  -7  15   22.60   12.30
   2  -7  15   13.90    7.40
  -2   7  15    2.50   14.80
  -2  -7 -15   26.90   11.20
   2  -7 -17    9.10   11.90
   2  -7  17   13.90    8.80
  -2  -7 -17   36.60   13.90
   2  -8   0   35.80    4.60
   2   8   0   30.60    3.80
  -2  -8   0   29.80    3.70
  -2   8   0   33.10    4.70
  -2  -8   2  895.61   33.90
   2   8   2  899.21   34.50
   2  -8  -2  842.22   34.40
  -2   8  -2  824.52   34.10
   2  -8   2  894.41   34.00
   2   8  -2  869.81   33.90
  -2  -8  -2  829.22   34.10
  -2   8   2  902.41   34.40
   2  -8  -4  916.11   38.10
  -2   8  -4  947.31   37.10
   2   8   4  992.10   38.30
  -2  -8   4  953.80   37.10
  -2  -8  -4  911.71   37.80
   2  -8   4  947.11   37.50
  -2   8   4  972.70   38.20
  -2  -8   6  274.67   15.10
   2  -8  -6  274.57   15.60
   2   8   6  258.57   15.70
  -2   8  -6  276.47   13.40
   2   8  -6  276.17   12.50
   2  -8   6  261.77   13.80
  -2  -8  -6  273.57   15.10
  -2   8   6  263.87   15.80
  -2   8  -8  303.87   15.10
   2   8   8  302.37   18.90
   2  -8  -8  298.37   18.20
   2   8  -8  292.37   13.70
   2  -8   8  311.07   15.50
  -2  -8  -8  297.07   17.50
  -2   8   8  304.07   18.60
   2  -8   8  309.97   18.10
   2  -8 -10  291.87   20.40
   2   8  10  329.57   22.10
  -2  -8  10  348.17   21.50
   2  -8  10  330.47   17.00
   2  -8  10  321.67   21.20
  -2   8  10  345.97   22.30
  -2  -8 -10  318.37   20.20
   2   8  12  134.39   15.10
  -2  -8  12  144.29   19.50
   2  -8 -12  138.79   17.60
  -2  -8 -12  119.39   13.20
   2  -8  12  127.49   12.20
  -2   8  12  127.09   15.00
   2  -8  12  126.69   18.50
  -2  -8  14   94.09   14.70
   2   8  14   79.79   14.30
   2  -8 -14  120.69   14.70
  -2   8  14  114.49   16.30
   2  -8  14   94.79   10.90
  -2  -8 -14   99.99   13.70
   2  -8  14  103.39   14.40
   2  -8 -16   82.89   14.80
   2  -8  16  100.99   12.00
  -2  -8 -16   74.69   14.60
   2  -8 -18   11.10   12.80
  -2  -8 -18    5.30   14.10
   2  -8  18   22.10   10.70
   2   9   1  835.62   33.30
  -2  -9   1  812.62   33.00
  -2   9  -1  876.41   33.10
   2  -9  -1  832.42   33.40
   2  -9   1  841.92   33.10
  -2  -9  -1  828.72   33.20
   2   9  -1  834.12   33.00
  -2   9   1  851.61   33.30
  -2   9  -3  558.34   22.20
   2   9   3  507.15   22.60
  -2  -9   3  482.35   21.50
   2  -9  -3  551.44   22.90
  -2   9   3  481.75   22.40
  -2  -9  -3  541.55   22.50
   2  -9   3  502.65   21.70
   2  -9  -5 1002.10   40.60
   2   9   5  994.20   40.50
  -2   9  -5 1035.80   39.10
  -2  -9   5  959.40   39.10
   2  -9   5  942.81   39.40
   2   9  -5 1011.80   38.50
  -2  -9  -5  986.10   40.20
  -2   9   5  992.10   40.50
  -2  -9   7  363.46   19.40
   2  -9  -7  379.26   20.00
  -2   9  -7  397.76   17.50
  -2   9   7  322.27   21.70
   2   9  -7  382.96   16.30
   2  -9   7  331.07   17.60
  -2  -9  -7  392.36   19.70
   2   9   9  144.29   15.70
  -2  -9   9  150.78   15.00
   2  -9  -9  132.89   14.30
  -2   9  -9  129.19   10.70
   2   9  -9  135.79    9.10
  -2   9   9  163.48   20.80
  -2  -9  -9  126.79   13.90
   2  -9   9  153.38   14.80
   2  -9   9  130.99   11.00
  -2  -9  11  128.49   17.50
   2  -9 -11  118.69   16.00
   2   9  11  133.59   18.20
   2  -9  11  109.29   13.30
  -2   9  11  132.39   18.70
  -2  -9 -11  103.99   15.30
   2  -9  11  137.19   11.80
   2  -9 -13   83.59   12.90
  -2  -9  13   92.99   14.40
   2   9  13   71.59   13.70
  -2   9  13   80.59   14.60
   2  -9  13   84.49   13.60
   2  -9  13   77.99    9.70
  -2  -9 -13   60.09   11.60
   2  -9 -15   53.59   13.40
  -2  -9 -15   69.69   17.30
   2  -9  15   70.79   10.20
   2  -9 -17   97.19   16.80
  -2  -9 -17   89.89   16.00
   2  -9  17  106.19   13.00
   2  10   0  576.74   23.90
  -2 -10   0  575.84   24.00
   2 -10   0  582.34   24.20
  -2  10   0  559.54   23.80
  -2  10  -2  280.47   14.80
  -2 -10   2  302.57   14.20
   2  10   2  301.47   15.00
   2 -10  -2  307.67   15.10
   2 -10   2  304.87   14.40
  -2 -10  -2  306.47   14.80
   2  10  -2  298.47   14.30
  -2  10   2  300.27   14.80
   2  10   4  184.98   12.30
  -2  10  -4  177.28   10.90
   2 -10  -4  180.08   12.10
  -2 -10   4  184.38   10.50
  -2 -10  -4  163.48   11.50
  -2  10   4  176.98   12.10
   2 -10   4  184.58   10.70
   2 -10  -6  196.48   14.00
  -2  10  -6  203.38   11.90
   2  10   6  224.48   14.70
  -2 -10   6  215.68   12.30
  -2 -10  -6  188.08   13.70
   2  10  -6  199.08   11.20
  -2  10   6  228.28   14.70
   2  10   8  538.15   27.80
  -2  10  -8  470.05   21.50
  -2 -10   8  485.05   24.40
   2 -10  -8  435.06   24.30
   2 -10   8  486.55   22.30
   2  10  -8  468.25   20.40
  -2 -10  -8  431.06   24.00
  -2  10   8  497.15   25.40
   2  10  10  313.67   22.30
   2 -10 -10  313.27   21.10
  -2 -10  10  283.27   21.10
  -2  10 -10  324.57   18.70
  -2  10  10  293.07   22.10
   2  10 -10  316.77   15.10
   2 -10  10  293.17   20.90
  -2 -10 -10  308.17   20.40
   2 -10  10  283.77   16.90
   2 -10 -12  126.49   18.50
  -2 -10  12  110.09   14.10
   2  10  12  109.09   14.70
  -2  10  12  140.69   16.00
  -2 -10 -12  121.69   17.30
   2 -10  12  130.69   15.30
   2 -10  12  143.39   13.10
   2 -10 -14    7.50   11.70
  -2 -10  14   21.50   12.20
   2  10  14   14.70   17.00
   2 -10  14   11.30   11.70
   2 -10  14    7.90    7.40
  -2  10  14   10.20   12.30
  -2 -10 -14   11.20   10.80
   2 -10 -16   10.60   13.30
  -2 -10 -16  -11.00   12.10
   2 -10  16   14.10    9.40
   2 -10 -18   34.80   15.60
  -2 -10 -18   40.90   16.50
   2 -10  18   41.70   12.30
  -2 -11   1 3135.89  119.39
   2  11   1 3192.38  119.59
  -2  11  -1 3326.67  119.29
   2 -11  -1 3275.37  119.99
   2  11  -1 3325.17  119.39
  -2 -11  -1 3290.77  119.79
   2 -11   1 3069.59  119.49
  -2  11   1 3098.69  119.29
  -2  11  -3  899.71   34.80
   2  11   3  835.02   35.10
  -2 -11   3  791.42   34.00
   2 -11  -3  858.71   35.30
   2  11  -3  906.91   34.30
  -2 -11  -3  876.21   35.10
  -2  11   3  823.22   34.80
   2 -11   3  802.02   34.20
  -2  11  -5  151.68   10.60
  -2 -11   5  167.38   10.60
   2 -11  -5  134.89   12.00
   2  11   5  190.78   13.20
   2  11  -5  151.38   10.50
   2 -11   5  173.28   10.90
  -2  11   5  184.08   13.00
  -2 -11  -5  125.79   11.80
   2 -11  -7  264.07   17.80
   2  11   7  275.67   18.10
  -2 -11   7  271.57   15.00
  -2  11  -7  280.27   14.80
  -2 -11   7  267.77   17.20
  -2  11   7  289.57   18.20
   2  11  -7  272.47   13.90
  -2 -11  -7  270.97   17.20
   2  11   9  401.46   24.10
   2 -11  -9  389.96   23.20
  -2  11  -9  389.56   19.60
  -2 -11   9  408.56   23.50
   2 -11   9  374.16   19.90
   2  11  -9  376.56   18.00
   2 -11   9  431.46   23.60
  -2 -11  -9  359.76   22.50
  -2  11   9  417.36   24.30
   2 -11 -11   21.70   10.20
  -2 -11  11   40.50   10.80
   2  11  11   33.80   10.90
   2 -11  11   40.40   10.70
  -2  11  11   26.20   11.30
   2 -11  11   42.80    8.30
  -2 -11 -11   26.10    9.50
   2  11  13  261.67   25.00
  -2 -11  13  226.08   24.90
   2 -11 -13  240.48   23.60
  -2  11  13  227.88   25.50
   2 -11  13  242.48   17.50
  -2 -11 -13  242.48   22.60
   2 -11  13  239.18   23.60
   2 -11 -15  219.28   25.80
  -2 -11 -15  195.88   24.40
   2 -11  15  220.38   18.40
   2 -11 -17   26.30   15.20
  -2 -11 -17   15.70   13.90
   2 -11  17   21.60   11.00
  -2  12   0  119.29    9.00
  -2 -12   0  110.19    9.10
   2  12   0   97.59    8.90
   2 -12   0  108.49    9.10
  -2 -12   2  610.64   25.70
   2  12   2  612.34   26.30
  -2  12  -2  589.34   26.30
   2 -12  -2  581.94   26.50
  -2  12  -2  612.54   25.60
  -2 -12  -2  581.04   26.10
   2 -12   2  589.64   25.70
  -2  12   2  628.34   26.20
   2  12  -2  598.54   25.50
   2 -12  -4  739.03   33.30
  -2 -12   4  764.02   32.00
  -2  12  -4  810.92   32.50
   2  12   4  779.92   33.40
  -2 -12  -4  766.72   33.20
   2 -12   4  776.92   32.20
  -2  12   4  789.72   33.20
  -2  12  -6  355.56   17.20
  -2 -12   6  341.37   17.30
   2 -12  -6  344.87   19.60
   2  12   6  335.67   19.80
  -2  12   6  325.67   19.60
   2 -12   6  317.67   17.40
   2  12  -6  364.66   17.00
  -2 -12  -6  347.57   19.10
  -2  12  -8   59.89    8.00
   2  12   8   49.30    9.60
  -2 -12   8   47.80    7.40
   2 -12  -8   38.00    9.00
  -2 -12  -8   34.10    8.30
  -2  12   8   53.79    9.60
   2  12  -8   60.19    6.90
   2  12  10   39.30   11.10
  -2 -12  10   26.40   10.20
   2 -12 -10   30.00    9.30
  -2  12 -10   31.30    6.70
  -2 -12 -10   22.40    9.00
   2  12 -10   35.90    6.20
  -2  12  10   20.30   10.20
   2 -12  10   30.70    9.90
  -2 -12  12   29.20   11.90
   2 -12 -12   33.00   11.40
   2  12  12   25.10   11.80
   2 -12  12   30.30   11.70
  -2  12  12   15.20   12.10
   2 -12  12   20.20    8.00
  -2 -12 -12   21.90   10.70
  -2 -12  14   50.39   14.10
   2 -12 -14   27.00   13.20
  -2 -12 -14   58.89   13.40
   2 -12 -16   53.99   15.90
  -2 -12 -16   74.69   16.00
  -2 -13   1  392.56   19.70
  -2  13  -1  443.16   19.90
   2  13   1  397.46   20.10
   2 -13  -1  431.26   20.60
   2  13  -1  458.75   20.10
  -2 -13  -1  435.06   20.30
   2 -13   1  414.46   20.10
  -2  13   1  422.26   20.00
  -2  13  -3  384.76   20.00
   2  13   3  458.35   20.90
   2 -13  -3  344.27   20.20
  -2 -13   3  429.66   19.60
  -2  13   3  456.05   20.60
   2  13  -3  392.96   19.40
  -2 -13  -3  387.66   20.30
   2 -13   3  431.46   19.70
   2  13   5   54.99    8.40
  -2 -13   5   59.59    8.50
  -2  13  -5   61.09    7.60
   2 -13  -5   53.79    8.00
  -2 -13  -5   51.89    7.80
   2 -13   5   69.69    8.50
  -2  13   5   82.29   11.30
   2  13  -5   59.79    7.40
   2 -13  -7  254.47   18.20
  -2  13  -7  278.27   17.50
   2  13   7  253.27   18.90
  -2 -13   7  226.48   15.10
  -2  13   7  247.88   21.60
  -2 -13  -7  294.87   18.30
   2  13  -7  276.67   14.60
   2 -13   7  240.58   15.60
  -2 -13   9   84.69   11.50
   2 -13  -9   55.69   10.80
  -2 -13   9  102.79   12.10
  -2  13  -9   72.49    8.40
   2  13   9  100.09   12.60
   2  13  -9   69.69    7.60
  -2 -13  -9   71.29   11.20
  -2  13   9   87.09   12.30
  -2 -13  11  252.47   23.60
   2  13  11  256.07   24.50
  -2  13 -11  281.17   26.80
   2 -13 -11  320.07   24.10
  -2 -13 -11  328.77   23.30
  -2  13  11  272.07   25.20
   2 -13  11  309.67   24.60
   2  13 -11  332.77   16.60
  -2 -13  13  475.85   31.70
   2  13  13  435.66   33.00
   2 -13 -13  447.06   31.50
   2 -13  13  456.35   30.80
  -2  13  13  442.46   31.60
  -2 -13 -13  485.75   30.20
   2 -13 -15  314.47   30.00
  -2 -13 -15  296.57   29.00
   2 -13 -17   20.50   16.30
  -2 -13 -17   10.10   16.00
  -2  14   0 1411.76   53.89
   2  14   0 1427.76   54.09
   2 -14   0 1310.47   54.29
  -2 -14   0 1337.87   54.19
  -2  14  -2  754.62   30.70
  -2 -14   2  725.03   30.80
  -2  14  -2  716.43   31.40
   2  14   2  730.53   33.60
   2 -14  -2  684.13   31.40
  -2  14   2  752.22   31.30
   2 -14   2  693.43   30.80
   2  14  -2  714.23   32.50
  -2 -14  -2  713.73   31.40
   2 -14  -4  159.48   13.50
  -2  14  -4  174.58   12.90
   2  14   4  170.98   13.90
  -2 -14   4  172.18   12.10
  -2 -14  -4  186.68   13.80
  -2  14   4  169.98   13.50
   2 -14   4  166.38   11.90
  -2 -14   6  128.89   11.60
  -2  14  -6  139.29   16.30
   2  14   6  135.19   17.50
   2 -14  -6  131.69   14.20
  -2 -14  -6  136.99   14.20
   2  14  -6  125.89   11.80
   2 -14   6  139.89   11.90
  -2 -14   8  185.78   17.80
  -2  14  -8  213.48   14.20
   2 -14  -8  183.68   18.00
  -2 -14   8  198.18   14.70
   2  14   8  203.68   19.30
   2 -14   8  174.28   14.40
  -2  14   8  193.38   18.50
  -2 -14  -8  199.98   17.40
   2  14  -8  206.48   13.20
   2  14  10   54.59   12.10
   2 -14 -10   77.49   12.40
  -2 -14  10   72.29   12.20
  -2 -14  10   67.59    9.90
  -2 -14 -10   71.69   12.10
   2 -14  10   61.89   11.60
   2  14 -10   71.19    8.20
  -2  14  10   58.19   12.60
  -2 -14  12   19.30    8.80
  -2 -14  12   18.60   12.90
   2  14  12   21.40   12.30
   2 -14 -12   -1.10   11.70
  -2 -14 -12    6.80   11.00
  -2  14  12   33.30   13.10
   2 -14  12   13.80   11.30
   2 -14 -14   39.70   14.70
  -2 -14 -14   25.40   15.20
   2 -14 -16  102.29   18.90
  -2 -14 -16   61.19   16.50
  -2 -15   1  339.77   18.50
  -2  15  -1  335.97   20.70
   2  15   1  361.56   19.10
   2 -15  -1  366.16   19.10
   2  15  -1  377.36   18.50
  -2 -15  -1  371.66   19.20
   2 -15   1  350.76   18.60
  -2  15   1  323.27   20.20
   2  15   3  836.72   35.60
   2 -15  -3  812.12   35.80
  -2  15  -3  768.32   38.90
  -2 -15   3  815.72   34.60
   2  15  -3  830.02   34.50
   2 -15   3  799.32   34.70
  -2  15   3  854.51   35.40
  -2 -15  -3  787.02   35.30
  -2  15  -5  339.67   18.60
  -2 -15   5  313.77   18.10
   2 -15  -5  314.27   20.00
   2  15   5  352.06   23.60
   2 -15   5  334.47   18.20
  -2 -15  -5  329.87   20.00
   2  15  -5  330.67   18.20
  -2  15  -7  583.64   26.50
   2  15   7  551.24   29.80
  -2 -15   7  556.14   26.90
   2 -15  -7  536.25   29.20
  -2  15   7  548.65   29.20
  -2 -15  -7  571.84   28.90
   2  15  -7  605.74   26.00
   2 -15   7  553.54   26.90
   2  15   9   21.60   10.70
  -2 -15   9   22.80   10.60
   2 -15  -9   12.60   10.00
  -2 -15   9   34.70    8.10
  -2  15  -9   14.70    8.40
  -2  15   9   19.40   10.70
  -2 -15  -9   16.70    9.80
   2  15  -9   26.80    7.20
   2 -15   9   30.90    8.10
  -2  15 -11  508.55   23.90
  -2 -15  11  412.56   24.70
  -2 -15  11  398.86   29.20
   2 -15 -11  468.15   29.50
   2  15  11  392.46   29.60
   2 -15  11  389.56   28.60
  -2  15  11  393.56   29.90
  -2 -15 -11  474.05   28.60
  -2 -15  13  307.27   27.50
   2 -15 -13  270.37   27.50
  -2 -15 -13  269.87   25.40
  -2 -15  15  308.07   26.10
   2 -15 -15  343.47   32.00
  -2 -15 -15  322.47   30.30
  -2  16   0  227.58   14.80
   2  16   0  236.58   15.00
  -2 -16   0  207.48   14.70
   2 -16   0  218.08   15.20
   2 -16  -2  330.67   19.40
  -2  16  -2  341.17   18.20
   2  16   2  333.17   19.00
  -2 -16   2  308.67   18.10
   2 -16   2  324.37   18.40
  -2  16   2  322.57   18.70
  -2 -16  -2  321.07   19.00
   2  16  -2  343.77   18.20
   2  16   4  289.47   18.70
  -2  16  -4  280.87   17.50
   2 -16  -4  259.27   18.30
  -2 -16   4  264.37   16.60
   2 -16   4  283.57   17.00
  -2 -16  -4  262.07   18.20
  -2  16   4  277.87   25.40
  -2  16  -6  100.49   12.30
   2 -16  -6   75.09   11.00
   2  16   6  112.39   15.50
  -2 -16   6  101.49   12.10
   2  16  -6  101.29   12.60
  -2 -16  -6   65.09   10.40
   2 -16   6  111.09   11.90
  -2  16   6   97.19   11.50
   2 -16  -8  219.28   20.50
   2  16   8  219.88   21.30
  -2  16  -8  240.18   16.50
  -2 -16   8  236.28   17.00
  -2  16   8  244.58   21.30
   2 -16   8  235.88   17.00
  -2 -16  -8  253.07   20.10
  -2 -16  10  164.08   16.60
   2 -16 -10  154.78   21.20
   2  16  10  157.78   22.00
  -2 -16  10  159.28   21.60
  -2  16 -10  150.18   15.10
  -2 -16 -10  155.68   19.80
   2  16 -10  142.69   13.50
   2 -16  10  160.28   16.70
  -2  16  10  193.58   23.10
  -2 -16  12   42.20   14.00
  -2  16 -12   52.49    9.70
  -2 -16  12   86.99   13.00
   2  16 -12   58.39    9.40
  -2 -16 -12   63.99   14.50
  -2  16  12   23.60   14.50
   2 -16  12   45.60   20.10
  -2 -16  14   73.99   13.60
   2 -16 -14   77.49   16.80
  -2 -16 -14   78.69   16.70
   2 -16 -16   28.30   17.60
  -2 -16  16   24.00   13.70
  -2 -16 -16   24.80   17.60
   2  17   1  223.48   19.40
   2 -17  -1  178.68   15.00
  -2 -17   1  224.58   15.30
  -2  17   1  212.48   22.50
   2  17  -1  164.08   16.70
   2 -17   1  209.08   15.00
  -2 -17  -1  169.38   15.10
   2 -17  -3 2333.87   92.59
  -2  17  -3 2596.14   93.69
   2  17   3 2351.16   91.99
  -2 -17   3 2343.37   91.49
  -2 -17  -3 2325.87   92.19
   2  17  -3 2331.57   91.09
   2 -17   3 2300.97   91.59
  -2  17   3 2446.46   92.09
   2 -17  -5  362.96   22.40
   2  17   5  326.47   22.00
  -2 -17   5  325.17   19.80
  -2  17  -5  403.16   25.60
   2  17  -5  354.76   20.20
   2 -17   5  343.37   19.80
  -2 -17  -5  342.47   21.80
  -2  17   5  333.67   21.50
   2 -17  -7  118.49   17.00
  -2  17  -7  116.79   13.60
  -2 -17   7   97.59   13.30
   2  17   7   82.19   12.50
  -2  17   7  102.49   13.30
  -2 -17  -7  114.99   16.60
   2 -17   7   99.89   13.20
   2  17  -7  127.59   13.40
  -2 -17   9  484.55   25.20
  -2 -17   9  479.55   28.90
   2  17   9  446.66   29.50
   2 -17  -9  407.86   28.60
  -2  17  -9  404.36   23.30
  -2  17   9  454.45   29.30
   2 -17   9  459.95   25.40
  -2 -17  -9  392.96   27.20
   2  17  -9  418.16   22.40
  -2 -17  11  749.73   41.40
   2  17  11  722.23   40.80
   2 -17 -11  828.72   42.10
  -2  17 -11  778.62   35.50
  -2 -17  11  778.02   37.50
   2 -17  11  807.62   38.00
  -2  17  11  700.53   40.60
   2  17 -11  827.12   34.50
  -2 -17 -11  807.62   40.80
   2 -17  11  722.83   40.10
  -2  17 -13  203.38   19.30
  -2 -17  13  180.48   21.20
   2 -17 -13  202.58   27.00
   2 -17  13  215.18   21.50
   2  17 -13  188.98   17.30
  -2 -17 -13  140.19   18.80
   2 -17 -15  161.68   22.60
  -2 -17  15  219.18   24.40
   2 -17  15  167.58   23.90
  -2 -17 -15  226.38   30.30
  -2 -18   0  200.58   16.00
  -2  18   0  217.08   15.80
   2 -18   0  184.88   15.70
   2  18   0  226.08   15.80
   2 -18  -2   90.49   11.00
   2  18   2  110.79   13.70
  -2  18  -2   95.59   12.70
  -2 -18   2  119.49   13.40
  -2  18   2  100.99   13.60
  -2 -18  -2   85.19   10.60
   2 -18   2  115.49   13.10
   2  18  -2  108.39   13.00
   2  18   4   57.09   10.30
   2 -18  -4   53.39   10.30
  -2 -18   4   61.19    9.30
  -2  18  -4   44.30   10.00
   2 -18   4   66.19    8.90
  -2  18   4   70.89   10.40
  -2 -18  -4   50.49    9.70
  -2 -18   6  108.99   13.90
  -2  18  -6  111.49   14.10
   2 -18  -6   92.29   12.40
   2  18   6  112.69   13.40
   2  18  -6  111.09   14.60
  -2  18   6  115.59   16.80
   2 -18   6  115.49   13.90
  -2 -18  -6  119.69   16.60
   2 -18  -8  342.07   26.20
  -2 -18   8  369.46   22.90
  -2  18  -8  372.86   22.00
   2  18   8  356.56   26.40
   2  18  -8  390.56   22.00
   2 -18   8  378.66   22.90
  -2 -18  -8  391.16   26.00
  -2  18   8  376.46   26.80
   2 -18 -10   89.89   15.60
  -2 -18  10   97.99   12.90
  -2 -18  10   70.59   14.90
  -2  18 -10  112.09   15.10
   2  18  10   91.19   14.80
  -2 -18 -10   70.89   14.10
  -2  18  10   78.39   15.00
   2 -18  10  109.49   13.20
   2  18 -10   82.69   13.00
   2 -18 -12   -9.50   13.60
  -2 -18  12   25.70   11.40
  -2  18 -12   12.50   10.00
   2  18 -12   25.10    9.10
   2 -18  12   27.60   11.10
  -2 -18  14   58.29   14.00
   2 -18 -14   59.29   17.90
   2 -18  14   73.39   14.80
  -2 -18 -14   61.99   17.60
   2 -19  -1   68.39   10.10
  -2  19  -1   75.39    9.90
   2  19   1   76.89   10.40
  -2 -19   1   53.79    9.40
   2 -19   1   65.09    9.70
  -2 -19  -1   72.99   10.80
  -2  19   1   69.79   10.20
   2  19  -1   69.09   10.00
  -2  19  -3 1050.79   45.90
  -2 -19   3 1050.39   45.10
   2  19   3 1073.79   45.80
   2 -19  -3 1008.40   46.10
   2 -19   3 1077.39   45.50
  -2 -19  -3 1025.30   46.00
  -2  19   3 1075.09   45.40
   2  19  -3 1042.60   44.50
   2  19   5  295.07   21.60
   2 -19  -5  278.67   22.00
  -2  19  -5  291.07   20.20
  -2 -19   5  321.07   20.00
  -2  19   5  257.97   21.00
   2  19  -5  290.07   20.20
  -2 -19  -5  286.77   21.70
   2 -19   5  289.87   19.50
  -2  19  -7   59.19   10.50
   2 -19  -7   56.89   12.70
   2  19   7   24.10   11.40
  -2 -19   7   21.30    9.30
  -2  19   7   13.70   10.80
  -2 -19  -7   47.40   12.30
   2 -19   7   30.80    8.90
   2 -19  -9  758.12   40.70
   2  19   9  760.02   39.90
  -2 -19   9  766.32   36.90
  -2  19  -9  754.72   35.50
   2  19  -9  763.42   34.80
  -2 -19  -9  779.62   39.70
  -2  19   9  740.63   40.10
   2 -19   9  759.92   36.80
   2 -19 -11  260.17   27.90
  -2 -19  11  231.08   26.70
  -2  19 -11  252.87   20.50
  -2 -19 -11  280.47   26.60
   2 -19  11  265.57   22.10
   2  19 -11  237.88   18.50
  -2 -19  13   79.69   15.00
   2 -19 -13   89.89   18.60
  -2  19 -13   97.79   13.50
   2  19 -13   61.59   11.80
   2 -19  13   77.49   15.00
  -2 -19 -13   92.09   18.00
   2 -19 -15  115.49   22.00
  -2 -19  15  123.59   18.40
   2 -19  15  111.89   17.40
  -2 -19 -15  123.59   20.90
   2  20   0  128.59   15.30
  -2 -20   0  141.69   15.80
  -2  20   0  165.08   16.00
   2 -20   0  158.98   16.20
  -2 -20   2    7.40    8.00
  -2  20  -2   13.50    9.90
  -2  20  -2    6.70    8.10
   2  20   2    8.20    8.80
   2 -20  -2    6.30    8.80
   2  20  -2   12.10    7.80
  -2  20   2    7.10    8.60
   2 -20   2   10.40    8.00
  -2 -20  -2   16.10    9.50
   2 -20  -4   50.39   11.10
  -2  20  -4   58.89   11.20
   2  20   4   56.09   11.20
  -2 -20   4   55.49    9.90
   2 -20   4   65.19   10.40
  -2 -20  -4   72.19   12.20
  -2  20   4   55.99   11.20
  -2  20  -6  165.08   17.50
   2 -20  -6  172.68   20.70
   2  20   6  165.18   20.40
  -2 -20   6  154.98   17.20
  -2  20   6  171.38   20.10
   2 -20   6  157.08   16.80
  -2 -20  -6  171.88   20.10
   2  20  -6  137.59   17.70
  -2  20  -8  196.28   18.30
   2 -20  -8  206.28   23.70
   2  20   8  179.88   22.40
  -2 -20   8  224.68   19.40
  -2 -20  -8  214.88   22.70
  -2  20   8  192.08   23.20
   2 -20   8  206.08   19.20
   2  20  -8  211.48   18.20
  -2  20 -10   33.20   10.40
  -2 -20  10   16.80   11.80
  -2 -20  10   10.70   13.90
   2 -20 -10   33.30   17.00
   2 -20  10   41.10   11.80
  -2 -20 -10   23.80   13.90
   2  20 -10   19.10    9.50
  -2  20 -12   36.00   11.20
   2 -20 -12   33.70   16.50
  -2 -20  12   63.09   14.00
   2 -20  12   48.50   13.90
  -2 -20 -12   42.50   16.40
   2  20 -12   45.60   11.00
  -2  20 -14   25.80   12.60
  -2 -20  14   24.60   13.80
   2 -20 -14   14.60   18.20
   2 -20  14   23.90   13.70
   2  20 -14   26.40   11.50
  -2 -20 -14   33.90   18.20
   2  21   1   56.79   10.20
  -2 -21   1   57.49   10.70
  -2  21  -1   49.99   10.20
   2 -21  -1   44.20   11.10
  -2  21   1   67.29   11.10
   2 -21   1   70.29   11.30
   2  21  -1   48.40   10.40
  -2 -21  -1   51.89   11.20
   2 -21  -3  316.07   24.20
  -2  21  -3  314.47   23.80
  -2 -21   3  407.66   23.50
   2  21   3  397.76   23.90
   2  21  -3  322.87   21.80
  -2  21   3  392.16   23.80
  -2 -21  -3  312.77   23.90
   2 -21   3  395.06   23.50
   2  21   5  270.07   23.10
  -2 -21   5  279.27   21.20
  -2  21  -5  311.77   22.20
   2 -21  -5  304.17   24.50
  -2 -21  -5  287.57   23.50
   2 -21   5  281.07   21.30
  -2  21   5  308.17   23.40
   2  21  -5  309.77   22.20
  -2 -21   7  269.27   21.80
   2  21   7  254.37   24.30
  -2  21  -7  311.67   21.70
   2 -21  -7  307.17   26.10
  -2  21   7  272.07   24.80
   2  21  -7  300.77   21.90
  -2 -21  -7  277.37   25.10
   2 -21   7  297.37   21.80
  -2  21  -9  264.77   22.00
  -2 -21   9  286.87   23.00
  -2  21   9  296.67   40.80
   2 -21   9  223.38   28.60
  -2 -21  -9  297.17   27.00
   2  21  -9  287.37   21.30
  -2  21 -11   50.79   11.80
  -2 -21  11  100.29   15.30
   2 -21 -11   75.79   17.50
  -2 -21 -11   99.09   18.40
   2 -21  11   95.99   15.60
   2  21 -11   73.59   11.30
  -2 -21  13  101.79   16.70
  -2  21 -13   51.29   13.00
   2 -21 -13   66.39   19.20
  -2 -21 -13   48.20   18.50
   2 -21  13   74.09   16.10
   2  21 -13   53.39   12.30
  -2 -22   0   22.80   10.50
   2  22   0   17.10    9.50
   2 -22   0    9.80   10.20
  -2  22   0   19.80    9.70
  -2  22  -2  151.48   19.40
   2  22   2  129.09   18.30
  -2  22  -2  145.49   17.40
   2 -22  -2  148.79   16.40
  -2 -22   2  159.48   17.90
  -2 -22  -2  170.78   19.40
   2 -22   2  146.39   17.90
   2  22  -2  153.68   17.10
  -2  22   2  147.29   18.00
  -2  22  -4  136.99   18.90
  -2 -22   4  136.09   17.60
   2  22   4  139.49   19.40
   2 -22  -4  165.18   20.80
   2 -22   4  124.89   17.50
  -2 -22  -4  138.29   19.70
  -2  22   4  133.19   15.20
  -2 -22   6  105.69   13.60
  -2  22  -6  109.69   14.00
   2 -22  -6  105.59   16.40
   2  22   6   78.09   13.20
   2 -22   6  104.99   13.50
   2  22  -6   85.39   13.70
  -2 -22  -6   78.19   14.70
  -2  22   6   92.29   14.80
  -2  22  -8   55.09   13.30
  -2 -22   8   82.39   13.40
  -2  22   8   41.90   16.30
  -2 -22  -8   70.59   15.80
   2  22  -8   82.09   13.00
  -2 -22  10   29.80   12.60
   2 -22 -10   40.70   16.90
  -2  22 -10   26.20   12.40
   2 -22  10   37.40   13.20
   2  22 -10   47.40   11.50
  -2 -22 -10   50.69   16.90
  -2 -22  12   67.89   15.60
  -2  22 -12   59.49   12.40
   2 -22 -12   73.49   20.40
   2 -22  12   51.29   14.70
  -2 -22 -12   78.69   19.30
   2  22 -12   46.50   11.90
  -2 -23   1  625.14   33.90
  -2  23  -1  639.54   32.90
   2  23   1  655.23   33.50
   2 -23  -1  691.93   35.20
   2 -23   1  614.14   33.90
   2  23  -1  629.04   32.60
  -2 -23  -1  650.33   34.50
  -2  23   1  641.54   33.50
   2  23   3    7.40   10.60
   2 -23  -3   27.00   12.30
  -2  23  -3    9.00   12.50
  -2 -23   3   -6.70   10.60
  -2 -23  -3   30.70   12.40
   2  23  -3   17.10    9.50
   2 -23   3   -6.50    9.80
  -2  23   3    7.60   10.70
  -2 -23   5  573.74   31.90
  -2  23  -5  610.24   33.10
   2 -23  -5  646.94   35.80
   2  23   5  556.04   32.50
   2  23  -5  611.84   32.60
   2 -23   5  533.05   32.00
  -2  23   5  535.75   32.70
  -2 -23  -5  603.24   34.30
  -2 -23   7  511.75   29.50
  -2  23  -7  403.56   28.50
  -2  23   7  485.75   38.80
   2  23  -7  441.36   28.30
  -2 -23  -7  453.65   32.00
   2 -23   7  450.75   36.60
  -2 -23   9   82.29   14.80
  -2  23  -9   67.09   14.70
   2 -23  -9   53.59   17.60
   2 -23   9   92.19   15.40
   2  23  -9   54.49   13.80
  -2 -23  -9   53.39   16.70
   2 -23 -11   78.99   19.60
  -2  23 -11   82.89   14.60
  -2 -23  11   86.29   16.40
   2 -23  11   64.29   15.80
  -2 -23 -11   59.09   18.50
   2  23 -11   64.79   13.30
  -2 -23  13  111.19   18.90
   2 -23  13  124.19   18.80
   2  24   0   40.30   10.90
  -2  24   0   36.10   11.70
  -2 -24   0   34.30   11.90
   2 -24   0   24.90   12.10
   2 -24  -2  213.08   23.20
  -2 -24   2  235.38   22.00
   2  24   2  242.98   21.50
  -2  24  -2  213.38   23.40
   2  24  -2  208.88   19.80
  -2 -24  -2  242.08   23.30
   2 -24   2  269.87   23.20
  -2  24   2  230.28   21.80
  -2 -24   4    0.20   11.20
   2  24   4   19.20   11.40
   2 -24  -4   29.60   14.30
  -2  24  -4   26.00   13.70
  -2 -24  -4   30.70   13.70
  -2  24   4   19.70   11.30
   2 -24   4   27.30   12.60
  -2  24  -6   18.40   12.30
   2 -24  -6    9.60   17.30
  -2 -24   6   16.50   11.80
   2  24  -6   18.10   13.90
  -2 -24  -6   40.00   14.90
   2 -24   6    6.10   12.90
  -2  24  -8   39.90   12.50
   2 -24  -8   68.59   17.80
  -2 -24   8   43.50   13.80
   2  24  -8   36.20   13.20
   2 -24   8   62.49   14.40
  -2 -24  -8   49.99   17.40
  -2 -24  10  110.29   17.30
   2 -24 -10   96.89   20.90
   2 -24  10  111.79   17.60
   2  24 -10   98.49   15.30
  -2 -24 -10   97.39   20.20
   2 -24 -12   25.00   20.70
  -2 -24  12   16.50   15.40
   2  24 -12  -18.50   11.70
   2 -24  12   14.10   15.30
  -2 -24 -12   12.70   19.20
  -2 -25   1 1152.48   51.79
   2 -25  -1 1194.28   53.39
   2  25   1 1090.49   50.29
  -2  25  -1 1130.79   50.09
   2 -25   1 1041.60   51.99
   2  25  -1 1071.49   50.69
  -2 -25  -1 1174.28   52.29
  -2  25  -3  313.37   25.70
  -2 -25   3  316.97   25.00
   2 -25  -3  245.88   30.80
  -2  25   3  241.68   23.40
  -2 -25  -3  311.37   26.60
  -2  25  -5  369.06   27.30
   2 -25  -5  375.66   31.00
  -2 -25   5  284.07   33.50
  -2 -25  -5  388.56   30.50
   2 -25   5  355.66   27.60
   2  25  -5  343.77   28.00
  -2 -25   7  405.96   28.80
   2 -25  -7  427.66   33.50
  -2  25  -7  362.86   28.00
  -2 -25  -7  342.87   32.20
   2  25  -7  358.76   28.30
   2 -25   7  346.07   29.30
   2 -25  -9  231.48   33.10
  -2 -25   9  293.47   27.90
  -2 -25  -9  259.67   31.00
   2  25  -9  274.77   25.40
   2 -25   9  294.17   28.10
  -2 -25  11  147.89   20.10
   2 -25 -11  108.89   23.10
   2 -25  11  140.79   20.00
  -2 -25 -11  119.99   22.40
   2 -26   0   12.40   14.30
  -2 -26   0    7.80   12.50
  -2  26  -2   25.50   18.50
  -2 -26   2   17.80   14.20
   2 -26  -2   20.70   14.90
   2 -26   2   13.50   13.60
  -2 -26  -2   15.50   14.60
  -2 -26   4   28.80   17.60
   2 -26  -4   55.59   17.20
   2 -26   4   58.99   15.00
   2 -26  -6   57.19   17.10
  -2 -26   6   64.59   15.40
   2 -26   6   41.80   15.20
   2  26  -6   57.59   16.50
  -2 -26  -6   57.09   17.60
   2 -26  -8   22.00   18.30
  -2 -26   8   23.00   14.60
   2  26  -8   13.40   14.20
   2 -26   8   36.60   15.20
  -2 -26  -8   22.20   18.30
  -2 -26  10   14.90   16.30
   2 -26 -10   26.20   20.80
   2  26 -10  -10.40   15.10
   2 -26  10   15.80   15.10
  -2 -26 -10   15.90   20.10
  -2 -27   1  547.35   38.00
   2 -27  -1  631.64   37.90
   2 -27   1  602.64   37.30
  -2 -27  -1  647.04   40.50
  -2 -27   3  301.97   27.10
   2 -27  -3  240.08   28.60
   2 -27   3  259.17   27.50
  -2 -27  -3  270.07   28.90
  -2 -27   5  226.58   26.30
   2 -27  -5  152.18   21.70
   2 -27   5  228.08   26.60
  -2 -27  -5  208.08   29.90
   2 -27  -7  109.79   21.70
  -2 -27   7  101.19   18.50
  -2 -27  -7   65.89   19.90
   2 -27   7   99.79   17.80
  -2 -27   9  441.36   35.00
   2 -27  -9  476.75   41.00
  -2 -27  -9  438.36   38.40
   2 -27   9  431.86   35.10
  -2 -28   0    5.80   15.10
   2 -28   0   -9.30   15.40
   2 -28  -2   -5.60   16.50
  -2 -28   2   36.70   16.90
   2 -28   2   -0.50   14.80
  -2 -28  -2   18.80   16.60
   2 -28  -4   73.79   20.20
  -2 -28   4   53.69   17.50
  -2 -28  -4   67.99   19.10
   2 -28   4   88.39   18.30
   2 -28  -6   16.70   18.70
  -2 -28   6   18.50   16.10
  -2 -28  -6    6.80   18.80
   2 -28   6    4.60   15.70
  -2 -28   8    1.80   16.10
   2 -28  -8   39.70   20.90
  -2 -28  -8   43.40   20.80
   2 -28   8    3.90   16.80
   2 -29  -1  114.09   20.30
  -2 -29   1  127.49   20.50
   2 -29   1   77.39   19.30
  -2 -29  -1   73.49   18.80
  -2 -29   3  182.18   22.70
   2 -29  -3  157.38   23.50
  -2 -29  -3  106.59   21.00
   2 -29   3  183.88   22.20
  -2 -29   5  244.28   29.70
   2 -29  -5  230.48   33.70
  -2 -29  -5  205.98   25.80
   2 -29   5  245.78   30.30
  -2 -29   7   16.40   18.40
   2 -29  -7   13.00   20.80
  -2 -29  -7  -10.00   20.30
   2 -29   7   33.20   17.50
  -2 -30   0  157.18   23.10
   2 -30   0  155.28   22.40
  -2 -30   2   11.10   17.40
   2 -30  -2   15.20   19.70
  -2 -30  -2   19.20   18.40
   2 -30   2    2.50   17.20
   2 -30  -4    4.40   18.70
  -2 -30   4  -12.40   17.60
  -2 -30  -4    3.10   19.40
   2 -30   4  -14.00   16.90
  -2 -31   1  267.87   35.00
   2 -31  -1  351.46   36.40
   2 -31   1  301.97   35.50
  -2 -31  -1  259.07   35.60
  -2 -31   3  247.18   27.50
  -2 -31  -3  246.38   35.30
   2 -31   3  239.08   33.30
   3   0  -2    1.50    1.50
  -3   0   2    0.40    1.50
   3   0   4    6.00    2.60
   3   0  -4   -3.20    2.40
  -3   0   4    0.10    2.60
   3   0  -6    2.80    3.40
   3   0   6    1.40    3.60
  -3   0   6    0.90    3.70
   3   0   8    2.90    5.20
  -3   0   8    4.90    5.30
   3   0  -8    4.80    4.50
   3   0 -10   -4.70    4.90
  -3   0  10   -1.40    6.50
   3   0  10    1.50   10.50
  -3   0  12    0.40    8.80
   3   0  12  -11.10    7.50
   3   0 -12   -8.20    6.40
  -3   0  12    1.20    3.00
   3   0  12   -0.60    4.50
  -3   0  14    7.70    4.10
   3   0  14   14.70   10.20
   3   0  14    8.90    5.90
  -3   0  14   -0.30   10.90
   3   0 -14   -1.20    8.20
   3   0  16   -1.00    6.30
   3   0 -16   -5.60    9.50
  -3   0  16   -2.90    4.30
   3   0  18    7.90    8.20
   3  -1  -1 2041.60   74.99
  -3   1  -1 2089.09   75.39
  -3   1   1 2069.19   74.89
   3   1  -1 2067.79   74.49
   3   1  -1 2082.89   74.59
   3  -1   1 1961.70   75.29
   3   1   3 1539.55   57.09
  -3  -1   3 1527.05   57.09
   3  -1  -3 1559.44   57.39
  -3   1   3 1502.15   57.19
   3  -1   3 1483.45   57.09
   3   1  -3 1595.54   57.39
  -3  -1   5  219.38   11.40
   3  -1  -5  200.68   11.10
   3   1   5  224.98   11.40
  -3   1   5  212.98   11.50
  -3  -1  -5  209.78   10.40
   3  -1   5  217.58   11.10
   3   1  -5  203.78   11.00
   3  -1   5  205.18   10.10
  -3  -1   7  495.65   22.50
   3  -1  -7  512.25   22.60
   3   1   7  480.75   22.40
  -3  -1  -7  502.15   21.50
   3  -1   7  455.65   20.50
   3  -1   7  471.25   22.20
  -3   1   7  480.75   22.50
   3   1  -7  491.65   22.30
   3   1   9  192.98   14.60
  -3  -1   9  213.68   14.90
   3  -1  -9  194.58   14.00
   3  -1   9  189.28   14.70
   3  -1   9  191.98   11.40
  -3  -1  -9  208.18   13.40
   3   1  -9  213.18   14.10
  -3   1   9  210.18   15.10
   3  -1 -11   59.49    9.30
  -3  -1  11   54.89    9.90
   3   1  11   63.99    9.80
  -3  -1  11   63.09    5.60
  -3  -1 -11   83.69    9.70
  -3   1  11   65.69   10.60
   3  -1  11   56.09    9.50
   3  -1  11   59.89    8.00
   3   1 -11   68.99    9.50
   3  -1 -13  150.68   16.80
   3   1  13  137.09   12.00
   3   1  13  167.28   19.40
  -3  -1  13  147.59   19.70
  -3  -1  13  155.58    9.10
  -3   1  13  164.08   19.90
  -3   1  13  146.89    9.40
   3   1 -13  155.18   16.40
   3  -1  13  155.58   12.10
   3  -1  13  133.39   18.50
   3  -1 -15  113.89   15.00
  -3  -1  15  121.79   16.80
   3   1  15  116.59   11.80
   3   1  15  115.29   15.50
  -3  -1  15   97.19    8.70
  -3   1  15   83.49   15.80
  -3   1  15   93.69    8.90
   3  -1  15  143.59   20.50
   3   1 -15  132.09   18.70
   3  -1  15   97.59   11.90
   3   1  17   10.00    7.60
   3  -1 -17   16.40   11.50
  -3   1  17    5.90    5.00
   3  -1  17   12.30    7.60
   3  -2   0 4397.56  163.48
  -3   2   0 4586.34  163.48
   3   2   2  235.78    9.80
  -3  -2   2  229.48    9.30
  -3  -2   2  227.98    9.70
   3  -2  -2  248.18   10.20
  -3   2  -2  234.38   10.20
  -3   2   2  224.18    9.60
  -3   2   2  234.58    9.90
   3   2  -2  228.38    9.90
  -3  -2  -2  243.68    9.40
   3  -2   2  220.88   10.00
  -3  -2   4   50.39    5.40
   3   2   4   56.09    5.60
   3  -2  -4   50.09    5.60
   3  -2   4   50.99    4.50
  -3   2   4   48.50    5.80
   3   2  -4   54.49    5.40
  -3  -2  -4   56.89    4.70
   3  -2  -6  128.89    9.40
   3   2   6  124.49    9.50
  -3  -2   6  127.69    9.40
  -3   2   6  128.79    9.90
   3  -2   6  128.59    7.70
  -3  -2  -6  121.39    8.20
   3  -2   6  113.19    9.20
   3   2  -6  116.99    9.00
  -3  -2   8  502.05   23.50
   3  -2  -8  473.15   23.20
   3   2   8  495.85   23.60
   3  -2   8  473.95   21.00
  -3   2   8  502.15   23.60
   3  -2   8  492.75   23.30
  -3  -2  -8  473.15   22.20
   3   2  -8  484.55   22.90
  -3  -2  10   16.90    3.10
  -3  -2  10   19.60    7.60
   3  -2 -10    8.80    6.30
   3  -2  10   14.20    4.60
  -3  -2 -10   21.90    6.60
   3   2 -10   10.40    5.90
  -3   2  10   12.00    7.50
   3  -2 -12   85.89   11.50
   3   2  12   89.39   12.00
  -3  -2  12   94.99   12.70
  -3  -2 -12   87.89   10.70
   3  -2  12   94.19    9.50
   3  -2  12   99.29   12.90
   3   2 -12  104.09   12.20
  -3   2  12   82.29   12.90
   3   2  14   63.89    8.60
  -3  -2  14   50.59    7.10
   3   2  14   65.49   13.40
  -3  -2  14   74.09   13.90
   3  -2 -14   66.89   11.70
   3   2 -14   50.29   10.90
  -3   2  14   61.59    7.70
   3  -2  14   61.29    8.40
   3  -2  14   79.99   13.10
  -3   2  14   63.79   13.90
   3  -2 -16   -0.60    9.60
   3   2  16    9.20    7.10
   3  -2  16    5.00    6.70
  -3   2  16    3.40    5.00
   3   2  18   31.30    9.20
   3  -2 -18   19.20   13.40
   3  -2  18   38.40    9.30
  -3   2  18   38.50    6.60
   3   3   1  406.06   16.20
   3  -3  -1  444.76   16.50
  -3  -3   1  410.86   16.00
  -3  -3   1  418.76   15.90
  -3   3  -1  439.76   16.80
   3   3  -1  422.26   16.10
  -3  -3  -1  422.76   15.90
  -3   3   1  442.46   16.20
  -3   3   1  415.36   16.70
   3  -3   1  378.46   17.40
   3  -3  -3  670.03   27.90
  -3   3  -3  727.93   26.70
   3   3   3  647.64   26.60
  -3  -3   3  673.23   26.60
   3  -3   3  649.34   26.50
  -3   3   3  695.23   26.80
  -3  -3  -3  713.33   26.40
  -3  -3   5  353.76   16.70
   3   3   5  352.56   16.90
   3  -3  -5  373.06   17.00
   3   3  -5  377.66   16.60
  -3   3   5  368.36   17.00
  -3  -3  -5  396.16   16.40
   3  -3   5  353.26   15.70
   3   3   7   96.09   10.10
   3  -3  -7   86.89    9.50
  -3  -3   7   84.79    9.60
  -3  -3  -7   75.59    8.40
   3  -3   7   92.99    7.20
   3   3  -7   88.49    8.90
  -3   3   7   97.39   10.20
   3  -3   7  101.29    9.50
   3   3   9  243.38   16.40
   3  -3  -9  231.58   15.50
  -3  -3   9  210.58   17.40
   3  -3   9  245.48   12.70
  -3  -3  -9  243.08   14.70
   3  -3   9  232.88   16.00
   3   3  -9  228.28   14.80
  -3  -3  11   59.69    5.70
  -3  -3  11   53.89   10.10
   3  -3 -11   68.79   10.10
   3   3  11   58.19    9.80
   3  -3  11   58.09   10.40
  -3   3  11   65.09   11.40
  -3  -3 -11   64.19    9.30
   3  -3  11   61.99    8.10
   3   3 -11   74.49    9.70
   3  -3 -13   15.20    9.00
   3   3  13   12.60   10.20
  -3  -3  13   23.30   10.30
   3  -3  13   35.60   10.60
  -3   3  13   13.20   10.60
   3   3 -13   14.40    8.40
  -3  -3 -13   11.10    8.30
   3  -3  13   26.60    6.70
   3   3  15  417.06   30.70
   3  -3 -15  403.96   28.10
  -3  -3  15  372.46   29.30
  -3   3  15  413.76   30.70
   3  -3  15  409.56   30.90
   3  -3  15  394.36   21.10
   3  -3 -17   16.30   11.80
   3   3  17   32.40    9.00
  -3   3  17   17.90    6.00
   3  -3  17   24.10    8.10
   3   4   0  270.97   11.00
  -3   4   0  258.57   11.60
  -3  -4   0  263.37   10.70
  -3   4   0  273.87   10.90
   3  -4   0  274.87   11.10
   3  -4  -2 1475.55   51.79
  -3  -4   2 1317.97   50.49
   3   4   2 1342.57   50.79
  -3  -4   2 1290.87   50.29
  -3   4  -2 1406.16   50.99
   3   4  -2 1346.37   50.39
   3  -4   2 1307.57   50.99
  -3   4   2 1354.16   50.79
  -3  -4  -2 1397.46   50.59
  -3   4  -4  974.00   37.00
  -3  -4   4  955.10   37.30
   3  -4  -4  953.10   37.70
   3   4   4  981.70   37.60
  -3  -4  -4  959.20   37.10
   3  -4   4  980.30   37.00
  -3   4   4  928.61   37.40
   3   4  -4  953.50   37.30
   3  -4  -6 1250.77   50.89
   3   4   6 1338.37   50.99
  -3  -4   6 1307.37   50.59
   3  -4   6 1358.26   50.59
  -3  -4  -6 1256.67   50.09
  -3   4   6 1314.27   50.89
   3   4  -6 1231.98   50.29
   3  -4   6 1303.07   49.50
  -3  -4   8  535.25   25.20
   3  -4  -8  555.24   25.60
   3   4   8  533.75   25.70
  -3  -4  -8  564.04   24.70
   3  -4   8  528.05   25.00
   3   4  -8  522.75   24.60
  -3   4   8  537.45   25.60
   3  -4   8  540.95   23.00
   3   4  10  213.48   19.60
  -3  -4  10  242.08   17.80
   3  -4 -10  249.28   17.40
  -3   4  10  267.67   18.70
   3  -4  10  247.98   13.70
   3   4 -10  247.98   16.40
   3  -4  10  233.58   17.50
  -3  -4 -10  272.77   16.50
   3   4  12  323.57   22.90
   3  -4 -12  324.87   21.60
  -3  -4  12  301.97   22.30
  -3   4  12  329.17   24.00
  -3  -4 -12  323.67   20.40
   3  -4  12  308.67   16.80
   3  -4  12  307.57   22.50
  -3  -4  14  207.38   23.20
   3   4  14  222.48   23.50
   3  -4 -14  191.08   20.30
   3  -4  14  225.88   21.90
  -3   4  14  236.18   25.20
   3  -4  14  223.18   15.00
  -3  -4 -14  203.48   19.70
   3  -4 -16   73.79   13.30
   3  -4  16  101.19   11.20
   3  -4 -18   55.89   14.70
   3   4  18   95.79   12.70
  -3   4  18   69.39    8.50
   3  -4  18   91.59   11.90
   3  -5  -1  452.85   18.50
  -3  -5   1  413.66   16.90
   3   5   1  419.46   17.30
   3  -5   1  401.56   17.70
   3   5  -1  465.65   17.20
  -3  -5  -1  452.85   17.10
  -3   5   1  409.06   17.10
   3  -5   1  424.86   17.50
   3  -5  -3  364.96   16.50
  -3  -5   3  374.76   15.60
  -3   5  -3  382.76   16.10
   3   5   3  393.16   16.50
  -3  -5   3  377.66   16.10
  -3  -5  -3  370.66   16.10
   3  -5   3  397.36   16.30
  -3   5   3  387.76   16.50
  -3  -5   5  309.47   15.20
   3  -5  -5  321.87   15.70
   3   5   5  320.67   15.70
  -3   5  -5  314.77   14.40
  -3  -5  -5  315.97   14.90
  -3   5   5  321.57   15.60
   3  -5   5  325.07   14.40
  -3  -5   7  125.59   11.20
   3  -5  -7  152.88   11.50
   3   5   7  141.59   11.70
  -3  -5  -7  139.39   10.40
  -3   5   7  134.09   11.70
   3  -5   7  125.89   11.00
   3  -5   7  132.69    8.90
   3   5   9  335.57   19.90
  -3  -5   9  318.97   21.10
   3  -5  -9  326.67   19.50
   3  -5   9  346.57   16.20
   3  -5   9  327.77   19.30
  -3   5   9  335.37   20.00
  -3  -5  -9  310.17   18.00
  -3  -5  11  949.51   42.60
   3   5  11  951.50   43.20
   3  -5 -11  962.40   42.60
   3  -5  11  932.11   42.60
  -3   5  11  966.10   43.40
   3  -5  11  954.00   38.90
  -3  -5 -11  940.51   41.30
  -3  -5  13  177.58   19.70
   3   5  13  129.09   15.50
   3  -5 -13  119.49   17.60
  -3  -5 -13  109.49   16.00
   3  -5  13  134.59   15.50
   3  -5  13  138.19   11.80
  -3   5  13  153.88   21.20
  -3  -5  15   83.29   14.80
  -3   5  15   70.69   15.70
   3  -5  15   86.39   10.10
  -3  -5 -15   90.39   13.50
   3  -5 -17    1.20   11.10
   3  -5  17   10.30    8.00
  -3   6   0  432.76   17.20
  -3  -6   0  430.16   17.30
   3  -6   0  435.56   17.40
  -3   6   0  405.26   17.80
   3   6   0  427.66   17.30
   3  -6  -2  255.57   12.10
   3   6   2  264.97   12.00
  -3   6  -2  256.37   11.80
  -3  -6   2  261.17   11.20
   3  -6   2  253.17   12.00
   3   6  -2  267.97   11.50
  -3   6   2  259.07   11.80
  -3  -6  -2  238.68   12.30
   3  -6  -4   16.90    3.90
  -3   6  -4   23.20    3.80
  -3  -6   4   17.00    2.80
  -3  -6   4   17.50    3.60
   3   6   4   23.50    4.30
  -3  -6  -4   14.40    3.50
  -3   6   4   18.00    4.20
   3  -6   4   18.40    3.40
  -3  -6   6  323.37   16.40
  -3   6  -6  313.97   14.90
   3   6   6  339.47   16.90
   3  -6  -6  296.27   16.50
   3   6  -6  303.37   13.00
  -3   6   6  345.87   17.00
  -3  -6  -6  303.57   15.80
   3  -6   6  325.27   15.10
  -3  -6   8  121.59   12.30
   3  -6  -8  142.49   12.70
   3  -6   8  131.29    9.40
  -3   6   8  133.29   13.10
  -3  -6  -8  143.79   11.50
   3  -6   8  111.89   14.40
   3  -6 -10  201.18   16.70
  -3  -6  10  223.08   19.20
   3   6  10  212.48   17.80
   3  -6  10  197.28   17.00
   3  -6  10  212.58   12.70
  -3  -6 -10  182.68   15.50
  -3  -6  12  819.82   40.50
   3  -6 -12  931.61   41.20
   3   6  12  838.22   41.50
  -3   6  12  835.22   41.70
  -3  -6 -12  928.61   39.80
   3  -6  12  824.52   40.50
   3  -6  12  860.51   36.30
  -3  -6  14   64.69   14.00
   3   6  14   62.29   13.70
   3  -6 -14   65.89   12.60
  -3  -6 -14   62.29   11.60
  -3   6  14   80.19   15.30
   3  -6  14   83.89   13.60
   3  -6  14   71.89    9.30
   3  -6 -16   44.60   12.90
  -3  -6 -16   45.90   13.50
   3  -6  16   67.79   10.50
   3  -6 -18   10.70   13.40
  -3   6  18   49.40    7.60
   3  -6  18   48.40   10.70
  -3  -7   1  497.45   20.10
  -3   7  -1  485.95   20.70
   3   7   1  495.55   20.50
   3  -7  -1  490.85   20.60
   3   7  -1  520.85   20.30
   3  -7   1  486.45   20.20
  -3  -7  -1  519.95   20.40
  -3   7   1  499.35   20.30
  -3  -7   3  119.69    6.60
   3  -7  -3   97.99    7.70
   3   7   3  112.29    8.10
  -3   7  -3   98.19    7.10
   3  -7   3  120.99    7.60
  -3   7   3  116.39    8.00
  -3  -7  -3   84.39    7.00
   3  -7  -5 1052.99   43.40
  -3  -7   5 1097.59   42.80
   3   7   5 1108.19   43.40
  -3   7  -5 1120.19   42.20
  -3  -7   5 1058.99   41.90
   3   7  -5 1095.19   41.00
  -3   7   5 1111.19   43.30
   3  -7   5 1066.49   42.40
  -3  -7  -5 1051.59   42.70
   3  -7  -7  155.98   12.80
  -3   7  -7  170.78   10.60
   3   7   7  177.78   13.70
  -3  -7   7  180.58   12.90
  -3  -7  -7  171.78   12.10
   3  -7   7  187.98   10.80
  -3   7   7  178.98   13.30
   3   7  -7  164.58    8.60
  -3  -7   9  116.19   13.20
   3  -7  -9   77.29    9.90
   3   7   9  100.59   11.80
   3  -7   9  103.39   15.60
  -3  -7  -9   80.89   11.10
   3  -7   9   88.79    9.00
  -3   7   9   99.59   13.70
  -3  -7  11  681.63   33.20
   3   7  11  699.63   34.60
   3  -7 -11  692.83   33.60
  -3   7  11  652.03   34.30
   3  -7  11  677.63   29.50
   3  -7  11  640.44   33.10
  -3  -7 -11  656.23   32.20
   3  -7 -13    3.90    9.50
  -3  -7  13   11.90   10.50
   3   7  13  -11.10   11.00
   3  -7  13   10.10    6.30
  -3  -7 -13    8.10    8.60
   3  -7  13    7.60   10.40
  -3   7  13   -0.90   11.40
   3  -7 -15   10.10   11.00
  -3  -7  15  -12.80   12.00
  -3  -7 -15    7.80   10.10
  -3   7  15   17.20   13.80
   3  -7  15   -3.80    6.90
   3  -7 -17   22.50   12.60
  -3  -7 -17   13.70   13.00
   3  -7  17    0.40    8.90
  -3   8   0 1617.64   59.69
   3   8   0 1580.24   59.79
   3  -8   0 1589.74   59.99
  -3  -8   0 1570.14   59.79
  -3   8  -2  231.48   11.80
   3  -8  -2  238.38   12.10
   3   8   2  235.58   12.10
  -3  -8   2  233.58   11.10
  -3  -8  -2  222.98   11.60
  -3   8   2  247.28   11.90
   3   8  -2  248.98   11.50
   3  -8   2  236.78   11.30
  -3  -8   4   43.90    5.40
   3   8   4   45.00    5.80
   3  -8  -4   52.89    7.30
  -3   8  -4   65.89    6.60
   3  -8   4   54.49    6.50
  -3  -8  -4   55.49    6.70
  -3   8   4   51.99    6.00
   3  -8  -6  450.75   22.80
  -3  -8   6  490.05   22.40
   3   8   6  506.95   23.30
  -3   8  -6  501.75   21.20
  -3  -8  -6  483.25   22.30
   3   8  -6  487.95   19.80
   3  -8   6  483.85   21.60
  -3   8   6  479.95   23.00
   3   8   8   25.70    7.50
  -3   8  -8   41.50    6.10
   3  -8  -8   43.10    8.00
  -3  -8   8   31.90    8.30
   3   8  -8   47.20    5.60
  -3  -8  -8   43.80    7.20
  -3   8   8   32.30    7.80
   3  -8   8   29.80    5.40
   3   8  10  158.18   17.30
   3  -8 -10  157.48   16.40
  -3  -8  10  160.78   16.50
  -3  -8 -10  134.69   14.80
  -3   8  10  144.29   17.40
   3  -8  10  167.78   16.30
   3  -8  10  154.18   11.70
   3  -8 -12  398.16   25.30
  -3  -8  12  366.86   25.50
   3   8  12  370.16   26.90
  -3  -8 -12  382.96   24.10
   3  -8  12  382.46   25.30
  -3   8  12  383.76   26.70
   3  -8  12  359.96   19.90
   3  -8 -14  483.05   30.60
  -3  -8  14  514.85   32.20
   3   8  14  462.75   31.90
  -3   8  14  477.05   32.90
  -3  -8 -14  474.65   29.10
   3  -8  14  516.05   25.30
   3  -8  14  488.65   30.70
   3  -8 -16   10.50   12.80
   3  -8  16    7.00    8.20
  -3  -8 -16   18.70   12.40
   3  -8 -18   -1.10   13.60
   3  -8  18    1.80   10.30
  -3  -8 -18    9.40   14.80
  -3   9  -1  119.99    7.70
   3  -9  -1  116.19    7.90
  -3  -9   1  121.29    7.50
  -3   9  -1  106.79    8.40
   3   9   1  119.19    8.30
  -3  -9  -1  111.19    7.60
  -3   9   1  117.79    8.00
   3  -9   1  122.09    7.70
   3   9  -1  113.59    7.80
   3  -9  -3  248.38   13.60
  -3   9  -3  255.97   13.10
  -3  -9   3  272.87   12.60
   3   9   3  275.47   13.90
   3  -9   3  262.07   12.80
  -3  -9  -3  244.48   13.10
   3   9  -3  229.78   12.60
  -3   9   3  295.17   13.80
  -3  -9   5 1712.73   64.79
  -3  -9   5 1710.13   65.49
   3  -9  -5 1616.74   66.09
  -3   9  -5 1703.13   64.79
   3   9   5 1720.93   66.09
   3  -9   5 1684.63   65.49
  -3   9   5 1782.52   66.09
   3   9  -5 1678.23   63.99
  -3  -9  -5 1727.23   65.69
  -3  -9   7   52.89    7.60
  -3   9  -7   56.89    7.80
   3  -9  -7   47.30    8.00
  -3   9   7   74.69    9.00
  -3  -9  -7   44.30    7.00
   3   9  -7   48.30    6.00
   3  -9   7   62.69    8.30
   3   9   9   40.30    9.10
   3  -9  -9   67.39   10.10
  -3   9  -9   67.79    9.20
  -3  -9   9   45.90    8.90
   3   9  -9   77.89    6.80
  -3  -9  -9   69.69    9.40
   3  -9   9   41.50    9.10
   3  -9   9   60.19    7.50
   3  -9 -11   84.59   11.90
   3   9  11   86.39   13.20
  -3  -9  11   86.39   12.40
  -3   9  11   87.49   12.60
   3  -9  11   77.89   11.90
   3  -9  11   88.99   11.00
  -3  -9 -11  105.29   12.00
  -3  -9  13  117.39   15.60
   3  -9 -13  140.69   19.40
   3   9  13  138.29   16.80
  -3  -9 -13  132.19   18.30
  -3   9  13  128.69   16.40
   3  -9  13  130.39   13.60
   3  -9  13   95.59   14.20
   3  -9 -15   24.30   12.20
  -3  -9  15   25.80   13.60
   3  -9  15    7.70    8.50
  -3  -9 -15   24.00   11.90
   3  -9 -17   32.00   14.50
   3  -9  17   45.70   11.40
  -3  -9 -17   45.10   14.90
  -3 -10   0   86.39    7.20
   3 -10   0   95.29    7.50
   3  10   0   88.79    7.60
  -3  10   0   91.99    7.50
   3  10   2  568.44   25.20
   3 -10  -2  633.04   25.70
  -3 -10   2  565.34   24.40
  -3  10  -2  627.74   25.40
  -3 -10  -2  606.04   25.10
  -3  10   2  578.94   25.00
   3  10  -2  635.34   24.80
   3 -10   2  533.05   24.50
   3  10   4  798.22   33.20
  -3  10  -4  823.92   32.30
  -3 -10   4  774.72   31.90
   3 -10  -4  802.22   33.40
  -3  10   4  790.42   33.00
   3 -10   4  745.63   32.00
  -3 -10  -4  797.62   32.80
  -3 -10   6 1088.89   43.80
  -3  10  -6 1157.88   43.90
   3  10   6 1120.69   45.70
   3 -10  -6 1050.49   45.50
  -3 -10   6 1107.19   44.90
   3 -10   6 1071.29   44.40
  -3  10   6 1142.39   45.60
  -3 -10  -6 1100.29   44.90
   3  10  -6 1117.29   42.80
   3 -10  -8  688.93   33.60
   3  10   8  761.12   37.90
  -3 -10   8  754.42   33.30
  -3  10  -8  718.73   30.90
   3 -10   8  749.92   31.70
  -3 -10  -8  700.33   32.60
   3  10  -8  713.63   29.10
  -3  10   8  788.72   34.20
   3 -10 -10  423.16   25.40
   3  10  10  439.46   26.60
  -3 -10  10  452.35   25.60
   3 -10  10  449.56   22.20
  -3 -10 -10  397.46   24.00
  -3  10  10  455.45   26.60
   3 -10  10  433.96   25.10
   3  10  12  292.47   25.90
  -3 -10  12  304.87   24.30
   3 -10 -12  264.47   23.10
  -3 -10 -12  294.47   21.60
   3 -10  12  280.37   23.80
  -3  10  12  329.37   25.20
   3 -10  12  307.87   18.50
  -3 -10  14   50.49   13.70
  -3  10  14   34.70   13.30
   3 -10  14   34.10    9.00
  -3 -10 -14   38.30   11.70
   3 -10 -16   39.30   14.10
  -3 -10 -16   17.70   12.60
   3 -10  16   19.90    9.80
  -3 -11   1 1882.81   69.39
   3  11   1 1923.21   69.69
  -3  11  -1 1778.12   69.89
   3 -11  -1 1775.52   69.79
  -3  11  -1 1751.82   68.99
   3 -11   1 1837.42   69.59
   3  11  -1 1856.01   69.29
  -3  11   1 1864.81   69.39
  -3 -11  -1 1774.22   69.39
  -3 -11   3  821.82   32.80
   3  11   3  812.72   33.70
  -3  11  -3  786.42   33.10
   3 -11  -3  786.62   33.80
  -3 -11  -3  778.02   33.30
  -3  11   3  824.52   33.50
   3 -11   3  823.52   33.00
   3  11  -3  825.72   32.80
   3  11   5  203.98   14.80
   3 -11  -5  237.08   14.80
  -3 -11   5  210.58   12.50
  -3  11  -5  255.27   13.40
  -3 -11  -5  239.38   14.20
   3 -11   5  221.08   12.90
  -3  11   5  207.48   14.30
   3 -11  -7    8.10    6.80
  -3 -11   7    4.10    4.30
  -3  11  -7    7.80    4.80
   3  11   7    7.00    7.10
  -3 -11  -7   -5.20    5.80
   3  11  -7    2.40    4.40
   3 -11   7   -5.40    4.90
  -3  11   7    1.90    6.80
   3 -11  -9   62.29   10.70
  -3 -11   9   57.99   10.00
   3  11   9   70.99   11.00
  -3  11  -9   81.09   10.10
   3  11  -9   69.19    8.00
   3 -11   9   53.09    8.00
  -3 -11  -9   68.89   10.30
  -3  11   9   61.89   10.80
   3 -11 -11   80.39   12.50
   3  11  11   86.59   13.10
  -3 -11  11   90.29   13.10
  -3 -11 -11   65.89   11.30
   3 -11  11   69.29   12.10
  -3  11  11   80.19   12.80
   3 -11  11   98.49   11.10
  -3 -11  13   28.30   13.40
   3 -11 -13   19.00   11.60
   3  11  13   21.50   11.70
  -3  11  13   25.80   12.80
   3 -11  13    8.40   10.30
   3 -11  13   20.90    8.50
  -3 -11 -13    6.20   10.20
   3 -11 -15    6.90   12.70
  -3 -11 -15   16.40   16.70
   3 -11  15   23.60    9.40
   3 -11 -17   13.20   15.00
  -3 -11 -17    6.60   13.90
   3 -11  17    7.20   11.10
  -3  12   0  118.29    9.20
   3  12   0  113.39    9.20
   3 -12   0   99.69    9.10
  -3 -12   0   98.99    9.00
  -3 -12   2  326.97   16.50
  -3  12  -2  362.96   17.80
   3 -12  -2  345.77   17.60
   3  12   2  335.17   17.40
   3 -12   2  326.37   16.70
  -3 -12  -2  355.66   17.30
   3  12  -2  363.56   16.80
  -3  12   2  330.37   17.00
   3  12   4  395.16   20.00
   3 -12  -4  349.96   19.40
  -3 -12   4  402.56   18.30
  -3  12  -4  369.16   18.60
  -3  12   4  403.76   19.60
  -3 -12  -4  366.66   19.20
   3 -12   4  388.96   18.40
  -3 -12   6  239.08   14.20
   3 -12  -6  270.27   17.30
   3  12   6  241.58   17.20
  -3  12  -6  250.47   14.50
   3 -12   6  247.28   14.70
   3  12  -6  259.77   14.10
  -3  12   6  256.07   16.90
  -3 -12  -6  267.37   16.30
   3 -12  -8  372.06   23.60
  -3  12  -8  427.06   20.70
  -3 -12   8  439.06   23.80
  -3 -12   8  427.26   21.10
   3  12   8  422.76   24.60
  -3  12   8  421.76   24.30
  -3 -12  -8  429.96   23.10
   3  12  -8  423.86   19.10
   3 -12   8  402.06   21.50
  -3  12 -10  435.06   21.20
  -3 -12  10  368.86   20.90
  -3 -12  10  382.46   25.00
   3  12  10  341.57   25.40
   3 -12 -10  383.56   24.80
  -3 -12 -10  413.06   24.10
   3  12 -10  398.56   18.20
   3 -12  10  368.46   24.40
  -3  12  10  393.36   25.80
   3 -12  10  353.76   21.10
   3  12  12   24.30   12.50
   3 -12 -12   34.60   11.80
  -3 -12  12   54.09   13.10
   3 -12  12   45.40   12.20
   3 -12  12   48.30    9.00
  -3 -12 -12   38.40   11.20
  -3  12  12   42.20   13.50
  -3 -12  14  116.99   17.20
   3 -12 -14  166.28   23.70
  -3 -12 -14  185.08   22.70
   3 -12  14  152.08   17.00
   3 -12 -16  118.19   18.40
  -3 -12 -16  116.39   17.10
   3 -12  16  141.59   19.20
   3  13   1  319.17   16.30
  -3  13  -1  291.37   16.40
  -3  13  -1  315.97   15.50
  -3 -13   1  278.07   15.40
   3 -13  -1  288.07   16.20
  -3  13   1  308.37   15.70
   3  13  -1  301.67   15.60
  -3 -13  -1  295.87   15.90
   3 -13   1  299.07   15.90
  -3  13  -3  354.66   17.60
   3 -13  -3  341.67   18.00
   3  13   3  308.87   17.50
  -3 -13   3  296.57   16.20
  -3  13   3  314.37   17.20
   3  13  -3  333.67   16.50
   3 -13   3  301.77   16.40
  -3 -13  -3  330.17   17.50
   3  13   5   45.90    8.20
   3 -13  -5   51.69    8.20
  -3 -13   5   50.69    6.60
  -3  13  -5   49.30    7.20
   3 -13   5   32.70    5.80
  -3 -13  -5   38.80    7.30
  -3  13   5   47.80    7.90
  -3 -13   7  416.16   22.50
  -3 -13   7  399.06   20.30
   3  13   7  407.66   23.50
   3 -13  -7  377.96   22.70
  -3  13  -7  397.76   20.30
   3 -13   7  413.16   20.80
   3  13  -7  401.96   19.10
  -3 -13  -7  388.76   22.20
   3 -13  -9   17.80    9.10
  -3  13  -9   21.90    6.90
   3  13   9   20.10    9.60
  -3 -13   9   12.50    8.80
  -3 -13   9   20.80    7.00
  -3 -13  -9   11.70    8.60
  -3  13   9   14.20    9.90
   3  13  -9   24.20    5.60
   3 -13 -11   33.10   11.40
   3  13  11   51.69   12.90
  -3 -13  11   58.89    9.70
  -3 -13  11   51.99   12.30
  -3  13 -11   23.50    7.70
   3 -13  11   51.79   12.30
   3  13 -11   39.00    6.80
  -3  13  11   49.00   12.70
  -3 -13 -11   33.40   10.50
   3 -13 -13   76.99   18.00
   3  13  13   60.79   19.60
  -3 -13  13   93.69   15.80
  -3 -13 -13   73.89   13.20
  -3  13  13   66.89   14.70
   3 -13 -15   64.19   15.90
  -3 -13 -15   75.19   15.70
   3 -13 -17    0.20   15.30
  -3 -13 -17    6.40   15.10
  -3 -14   0  191.18   12.90
   3  14   0  204.48   13.00
  -3  14   0  207.78   12.80
   3 -14   0  187.38   12.90
  -3 -14   2  446.06   21.20
   3 -14  -2  441.26   22.30
  -3  14  -2  454.55   22.30
   3  14   2  439.46   24.30
   3  14  -2  408.26   25.70
  -3  14   2  482.25   21.80
   3 -14   2  452.65   21.50
  -3 -14  -2  460.95   21.90
   3 -14  -4  225.78   16.50
  -3 -14   4  278.97   15.20
   3  14   4  273.87   17.00
  -3  14   4  281.57   16.60
  -3 -14  -4  233.08   16.10
   3 -14   4  278.77   15.40
   3  14   6  282.07   20.80
   3 -14  -6  301.67   19.70
  -3  14  -6  335.37   17.50
  -3 -14   6  278.07   17.00
   3  14  -6  328.47   17.00
   3 -14   6  271.97   17.10
  -3 -14  -6  335.67   19.50
  -3 -14   8   20.40    8.70
   3  14   8   23.70   10.00
   3 -14  -8   41.00   10.20
  -3 -14   8   19.30    6.60
  -3  14  -8   51.19    9.00
  -3  14   8   15.10    9.50
  -3 -14  -8   22.30    8.90
   3 -14   8   30.20    7.20
  -3 -14  10  366.26   26.90
  -3  14 -10  454.55   22.40
   3  14  10  379.26   27.60
   3 -14 -10  440.66   27.60
  -3 -14  10  389.46   22.80
  -3 -14 -10  442.76   25.80
   3  14 -10  444.66   20.10
  -3  14  10  370.26   27.30
   3  14  12  187.48   23.80
   3 -14 -12  220.68   23.30
  -3 -14  12  185.48   18.00
  -3 -14  12  237.98   25.50
  -3 -14 -12  224.68   22.20
   3 -14  12  167.08   22.40
  -3  14  12  180.78   24.00
   3 -14 -14  184.08   26.60
  -3 -14  14  166.48   19.90
   3 -14 -16  147.49   20.50
  -3 -14 -16  142.19   19.30
  -3 -15   1  373.66   19.20
   3  15   1  391.26   19.60
   3 -15  -1  356.86   19.50
  -3 -15  -1  376.26   19.50
  -3  15   1  315.27   24.50
   3 -15   1  363.56   19.20
   3  15  -1  409.76   19.30
   3  15   3  213.88   15.40
   3 -15  -3  203.98   15.70
  -3 -15   3  220.78   14.00
  -3  15  -3  207.48   15.00
  -3  15   3  224.48   15.00
   3 -15   3  204.88   14.10
   3  15  -3  224.28   14.10
  -3 -15  -3  220.38   15.20
  -3  15  -5  144.79   12.80
   3 -15  -5  131.89   14.60
  -3 -15   5  148.29   12.40
   3  15   5  169.48   17.30
   3 -15   5  122.49   12.00
  -3 -15  -5  130.29   14.10
   3 -15  -7  108.49   15.40
  -3 -15   7  108.59   12.00
   3  15   7   97.19   12.20
   3 -15   7  110.59   12.30
  -3  15   7  110.59   16.20
   3  15  -7  117.29   11.70
  -3 -15  -7  100.29   11.70
  -3  15  -9  223.88   16.20
   3  15   9  218.18   22.00
   3 -15  -9  256.07   21.80
  -3 -15   9  228.08   16.80
  -3 -15   9  243.78   21.00
  -3  15   9  211.38   21.60
   3  15  -9  223.18   14.50
  -3 -15  -9  210.98   19.50
   3 -15   9  238.08   17.50
  -3 -15  11  361.96   22.30
  -3 -15  11  337.77   27.60
  -3  15 -11  318.97   20.80
   3  15  11  350.16   28.00
   3 -15 -11  365.06   27.10
   3  15 -11  325.97   18.20
  -3 -15 -11  314.57   24.70
   3 -15  11  327.97   26.30
  -3  15  11  337.77   27.80
   3 -15 -13  201.88   26.00
  -3 -15  13  190.28   26.20
  -3 -15  13  173.98   25.20
  -3 -15 -13  190.88   23.70
  -3 -15  15  148.99   21.20
   3 -15 -15  105.49   19.50
  -3 -15 -15  121.79   17.60
  -3 -16   0  418.46   21.50
   3 -16   0  404.86   21.90
  -3  16   0  428.36   21.20
   3  16   0  438.56   21.50
   3 -16  -2  824.62   36.40
   3  16   2  837.32   35.90
  -3 -16   2  796.02   35.00
  -3  16  -2  802.72   36.00
  -3 -16  -2  819.12   35.60
  -3  16   2  834.12   35.50
   3  16  -2  821.72   35.10
   3 -16   2  808.62   35.40
   3  16   4  801.52   35.80
  -3 -16   4  760.62   34.00
   3 -16  -4  753.52   35.60
  -3  16  -4  816.02   34.80
  -3 -16  -4  778.42   35.20
   3 -16   4  772.62   34.30
   3 -16  -6  322.67   21.80
  -3 -16   6  302.07   18.70
  -3  16  -6  385.26   20.50
   3  16   6  295.57   21.90
   3  16  -6  347.47   19.30
  -3  16   6  316.97   21.40
   3 -16   6  313.87   19.20
  -3 -16  -6  350.86   21.40
  -3 -16   8  310.07   19.00
  -3 -16   8  315.87   22.70
  -3  16  -8  266.57   18.50
   3 -16  -8  240.48   22.10
   3  16   8  334.77   23.60
   3 -16   8  297.37   19.20
  -3  16   8  324.07   23.20
   3  16  -8  287.97   17.40
  -3 -16  -8  273.27   21.30
   3  16  10   60.49   14.00
  -3 -16  10   69.39   13.80
   3 -16 -10   81.89   13.90
  -3 -16  10   72.99   10.60
  -3  16 -10   55.79    9.30
  -3 -16 -10   69.79   12.90
  -3  16  10   51.89   13.80
   3  16 -10   78.69   10.60
   3 -16  10   81.49   11.00
  -3 -16  12  250.67   21.10
  -3  16 -12  288.17   19.80
  -3 -16  12  290.07   26.80
   3  16 -12  227.08   20.70
  -3 -16 -12  262.17   24.60
  -3  16  12  214.48   26.20
   3 -16  12  209.28   31.20
  -3 -16  14   70.59   13.40
   3 -16 -14   89.69   17.80
  -3 -16 -14   86.69   16.10
   3 -16 -16  291.67   33.50
  -3 -16  16  244.48   26.10
  -3 -16 -16  172.28   22.20
   3 -17  -1  398.86   22.20
  -3 -17   1  405.56   21.60
  -3  17  -1  441.46   24.40
   3  17   1  403.56   23.80
   3  17  -1  437.26   24.10
  -3  17   1  392.46   24.20
  -3 -17  -1  408.46   22.00
   3 -17   1  375.86   21.70
   3  17   3  237.28   17.70
   3 -17  -3  245.88   18.00
  -3  17  -3  249.08   20.30
  -3 -17   3  248.68   16.40
  -3 -17  -3  282.17   18.00
   3 -17   3  232.68   16.50
  -3  17   3  247.68   18.30
   3  17  -3  257.07   16.50
  -3  17  -5  168.08   15.10
   3  17   5  181.08   17.50
  -3 -17   5  172.58   14.60
   3 -17  -5  152.98   16.80
  -3  17   5  185.28   16.90
  -3 -17  -5  160.28   16.40
   3 -17   5  191.38   14.80
  -3  17  -7  155.28   14.80
  -3 -17   7  130.19   14.10
   3  17   7   92.79   13.40
   3 -17  -7  136.79   18.00
   3  17  -7  146.69   14.20
  -3  17   7  110.79   13.40
   3 -17   7  113.19   13.90
  -3 -17  -7  130.79   17.10
  -3  17  -9  339.47   20.70
  -3 -17   9  330.57   25.60
  -3 -17   9  342.07   21.60
   3 -17  -9  347.47   26.20
   3  17   9  325.07   27.00
  -3  17   9  334.97   26.10
   3 -17   9  333.47   22.20
  -3 -17  -9  331.37   24.10
   3  17  -9  358.56   19.60
  -3 -17  11  141.29   17.20
  -3  17 -11  128.49   13.50
  -3 -17  11  128.59   16.90
   3  17  11   90.29   15.80
   3 -17 -11  105.99   16.90
   3  17 -11  112.09   13.20
  -3 -17 -11   89.29   14.90
  -3  17  11   95.19   15.90
   3 -17  11  103.09   13.60
  -3 -17  13    7.50   11.20
  -3  17 -13    4.00    9.30
   3 -17 -13   -4.60   14.50
   3  17 -13   17.80    8.90
   3 -17  13   14.50   10.80
  -3 -17 -13   -0.80   15.30
  -3 -17  15   71.79   15.50
   3 -17 -15   12.90   17.50
  -3 -17 -15   63.49   17.20
   3 -17  15   87.29   15.70
   3 -18   0 1144.19   50.79
   3  18   0 1249.47   50.29
  -3  18   0 1235.18   49.99
  -3 -18   0 1242.28   50.59
  -3 -18   2  252.47   17.20
  -3  18  -2  243.88   18.60
   3  18   2  260.57   18.10
   3 -18  -2  243.78   18.50
   3  18  -2  230.08   16.60
  -3 -18  -2  239.98   18.00
   3 -18   2  238.28   17.20
  -3  18   2  271.77   17.70
  -3  18  -4  373.56   22.30
   3 -18  -4  365.86   23.40
   3  18   4  394.96   23.40
  -3 -18   4  379.16   21.50
  -3 -18  -4  347.47   22.50
  -3  18   4  403.46   22.80
   3 -18   4  403.36   21.80
  -3  18  -6  458.35   24.30
  -3 -18   6  423.66   23.80
   3  18   6  431.06   26.50
   3 -18  -6  448.66   27.00
   3  18  -6  452.65   24.00
  -3  18   6  425.46   26.20
   3 -18   6  415.76   24.00
  -3 -18  -6  471.55   26.50
   3 -18  -8  192.18   21.90
   3  18   8  194.58   22.60
  -3 -18   8  211.78   17.50
  -3  18  -8  189.68   16.90
  -3 -18  -8  182.78   20.60
   3  18  -8  199.48   16.40
  -3  18   8  185.88   21.70
   3 -18   8  220.58   18.00
  -3  18 -10  296.17   21.10
  -3 -18  10  309.07   28.00
   3  18  10  319.37   27.40
  -3 -18  10  314.37   22.10
   3 -18 -10  316.97   27.30
   3 -18  10  300.87   22.40
  -3  18  10  319.97   26.80
  -3 -18 -10  337.67   25.70
   3  18 -10  302.57   19.20
  -3 -18  12  159.68   20.40
  -3  18 -12  154.68   18.40
   3 -18 -12  142.09   19.30
  -3 -18  12  153.48   19.90
   3 -18  12  144.09   19.60
  -3 -18 -12  146.79   19.90
   3 -18 -14   80.49   19.30
  -3 -18  14  107.89   15.20
  -3 -18 -14   74.99   17.40
   3 -18  14  110.09   16.50
  -3  19  -1  253.07   17.60
  -3 -19   1  225.18   17.60
   3  19   1  241.48   18.00
   3 -19  -1  250.87   18.60
   3  19  -1  239.68   17.20
   3 -19   1  252.17   18.10
  -3 -19  -1  243.98   18.30
  -3  19   1  243.78   17.80
   3 -19  -3  285.37   20.30
  -3 -19   3  249.08   18.00
  -3  19  -3  237.88   19.40
   3  19   3  240.38   19.40
  -3  19   3  233.48   18.70
   3 -19   3  263.37   18.40
  -3 -19  -3  240.68   19.20
   3  19  -3  254.87   17.50
   3 -19  -5   86.19   12.80
  -3  19  -5   78.29   11.30
   3  19   5   72.09   12.00
  -3 -19   5   71.59   10.40
  -3  19   5   80.19   12.10
   3 -19   5   57.79   10.10
  -3 -19  -5   72.69   11.70
   3 -19  -7   28.70   12.20
   3  19   7   28.40   11.70
  -3 -19   7   18.30    8.80
  -3  19  -7   21.80    9.60
   3 -19   7   11.60    8.80
  -3  19   7   13.00   11.10
  -3 -19  -7   25.50   11.50
  -3 -19   9  107.59   13.20
   3  19   9   55.29   14.10
  -3  19  -9   94.19   12.30
   3 -19  -9   80.19   14.90
  -3 -19   9   68.69   14.70
   3 -19   9  111.19   13.50
  -3 -19  -9   93.19   15.10
   3  19  -9   61.89   10.80
  -3  19   9   70.79   14.50
  -3  19 -11   77.79   12.70
   3 -19 -11   50.19   16.10
  -3 -19  11   95.79   16.20
  -3 -19  11   76.79   16.40
  -3 -19 -11   75.19   16.00
   3 -19  11   84.19   13.70
   3  19 -11   88.69   10.90
  -3  19 -13   37.90   11.20
  -3 -19  13   19.60   12.70
   3 -19 -13   12.40   16.10
  -3 -19 -13   41.60   16.30
   3  19 -13   22.30   10.40
   3 -19  13   35.30   13.20
  -3 -19  15   39.90   15.80
   3 -19 -15   14.40   19.40
   3 -19  15   34.30   14.40
  -3 -19 -15   12.30   17.80
  -3 -20   0    1.90    8.30
   3 -20   0   -2.80    8.00
  -3  20   0    3.70    7.50
   3  20   0    5.60    8.00
  -3 -20   2    8.70    8.60
   3 -20  -2   27.70   10.20
  -3  20  -2   27.80   11.20
   3  20   2    3.40    9.00
  -3  20   2   11.50    8.70
   3  20  -2   15.50    8.10
   3 -20   2   11.60    8.60
  -3 -20  -2   27.70   10.00
  -3 -20   4 1516.55   61.39
   3  20   4 1525.85   62.49
   3 -20  -4 1456.15   63.19
  -3  20  -4 1490.25   61.79
  -3  20   4 1494.05   61.89
  -3 -20  -4 1436.56   62.09
   3 -20   4 1533.65   62.09
  -3  20  -6  338.77   22.10
   3  20   6  289.87   24.50
   3 -20  -6  327.97   25.50
  -3 -20   6  320.57   21.70
   3  20  -6  343.07   22.20
  -3  20   6  333.07   24.30
  -3 -20  -6  327.97   24.00
   3 -20   6  289.37   21.50
   3 -20  -8  489.15   31.30
   3  20   8  458.55   30.20
  -3 -20   8  462.75   26.90
  -3  20  -8  459.35   26.50
  -3 -20  -8  490.55   30.30
   3  20  -8  485.45   25.90
   3 -20   8  447.16   27.00
  -3  20   8  427.06   29.60
  -3 -20  10  358.26   30.10
  -3 -20  10  324.67   24.80
   3 -20 -10  374.16   30.90
  -3  20 -10  357.26   23.90
   3  20 -10  377.86   22.60
  -3 -20 -10  379.06   28.60
   3 -20  10  364.06   25.30
  -3  20 -12   37.70   11.70
  -3 -20  12   97.49   15.50
   3 -20 -12   67.49   17.30
   3 -20  12   95.19   15.20
  -3 -20 -12   60.39   17.10
   3  20 -12   69.09   11.70
  -3 -20  14  104.19   17.60
   3 -20 -14   82.89   20.20
   3 -20  14  111.19   17.30
  -3 -20 -14   91.69   19.00
  -3  21  -1   21.20    9.10
   3 -21  -1   33.00   10.70
   3  21   1   33.10    9.70
  -3  21  -1   43.70   11.60
  -3 -21   1   19.30    9.80
   3  21  -1   41.60   10.00
  -3 -21  -1   21.40   10.10
  -3  21   1   32.20   10.20
   3 -21   1   51.99   10.90
  -3  21  -3  555.04   30.80
   3  21   3  531.85   30.20
  -3 -21   3  544.25   29.70
   3 -21  -3  590.24   31.70
   3  21  -3  568.74   29.20
  -3  21   3  561.74   29.80
   3 -21   3  551.54   30.20
  -3 -21  -3  639.94   31.50
  -3 -21   5   15.90    9.20
   3  21   5   30.50   11.50
   3 -21  -5    5.80   11.10
  -3  21  -5   14.80   10.40
   3 -21   5    8.60    9.10
  -3 -21  -5    7.90   10.90
  -3  21   5    4.60   10.90
  -3 -21   7   93.49   13.00
  -3  21  -7   49.70   11.40
   3 -21  -7   73.29   14.80
   3  21   7   54.09   13.60
   3  21  -7   68.59   12.00
  -3  21   7   68.69   13.90
  -3 -21  -7   50.79   13.90
   3 -21   7   87.29   12.70
   3 -21  -9  116.79   19.10
  -3 -21   9  104.19   17.00
  -3  21  -9  114.59   15.30
  -3 -21   9  135.09   15.50
   3 -21   9  128.59   16.60
   3  21  -9  148.99   15.20
  -3 -21  -9  142.99   17.90
  -3  21   9  122.29   19.00
   3 -21 -11   65.69   17.80
  -3 -21  11   44.50   13.40
  -3  21 -11   61.89   13.80
  -3 -21 -11   54.99   16.40
   3 -21  11   47.20   13.60
   3  21 -11   34.60   10.70
   3 -21 -13   10.40   18.20
  -3 -21  13   11.50   13.70
   3  21 -13    9.80   11.10
   3 -21  13   12.50   13.00
  -3 -21 -13   10.40   17.20
   3 -22   0 1089.39   50.29
  -3  22   0 1174.58   49.10
   3  22   0 1115.39   49.00
  -3 -22   0 1145.79   49.90
   3  22   2   -4.40    9.70
  -3  22  -2    7.20   11.60
   3 -22  -2   10.60   10.70
  -3 -22   2   -8.60    9.00
  -3 -22  -2    9.10   10.30
   3 -22   2    0.30    9.60
   3  22  -2   -5.20    9.10
  -3  22   2  -10.30    9.30
   3 -22  -4   44.20   12.80
  -3  22  -4   45.30   12.30
   3  22   4   34.60   11.60
  -3 -22   4   20.00   10.20
   3 -22   4   35.00   10.80
  -3  22   4   33.90   11.90
  -3 -22  -4   26.10   11.50
   3  22   6  212.68   22.30
  -3 -22   6  193.78   19.80
   3 -22  -6  191.08   23.10
  -3  22  -6  169.68   20.30
   3  22  -6  168.08   20.50
   3 -22   6  175.08   19.70
  -3 -22  -6  176.98   22.40
  -3  22   6  177.38   21.50
  -3  22  -8 1008.80   47.10
   3 -22  -8  951.70   55.89
  -3 -22   8 1078.79   48.50
   3 -22   8 1117.99   50.79
  -3  22   8 1071.09   51.79
   3  22  -8 1068.29   46.90
  -3 -22  -8 1074.19   50.59
  -3  22 -10  234.38   21.50
  -3 -22  10  216.88   23.30
   3 -22 -10  213.38   29.50
  -3 -22 -10  209.38   28.30
   3 -22  10  213.48   23.60
   3  22 -10  228.58   20.50
  -3 -22  12   74.39   16.00
   3 -22 -12  117.99   21.70
  -3 -22 -12   86.99   19.20
   3  22 -12   69.49   12.50
   3 -22  12   90.59   16.60
   3  23   1  258.17   21.90
   3 -23  -1  241.88   22.80
  -3  23  -1  250.47   23.50
  -3 -23   1  262.47   21.70
   3 -23   1  251.77   22.20
  -3 -23  -1  269.97   22.30
   3  23  -1  227.88   20.60
  -3  23   1  296.57   22.00
  -3 -23   3   45.10   11.40
   3 -23  -3   33.70   12.40
  -3  23  -3   45.40   14.10
   3  23   3   34.30   11.70
  -3 -23  -3   57.29   13.50
   3  23  -3   27.80   10.30
  -3  23   3   47.50   11.90
   3 -23   3   44.00   12.10
  -3 -23   5   35.60   11.60
  -3  23  -5   24.30   12.80
   3  23   5   22.70   12.00
   3 -23  -5   26.50   13.20
  -3 -23  -5   11.60   12.70
   3 -23   5   39.70   11.90
  -3  23   5   25.00   11.80
   3 -23  -7  143.59   19.90
  -3  23  -7  108.39   15.00
  -3 -23   7  127.99   15.80
  -3 -23  -7  167.68   23.70
   3 -23   7  137.59   19.50
  -3  23   7   86.79   18.40
   3  23  -7  168.78   20.70
   3 -23  -9   46.50   17.40
  -3 -23   9   21.00   12.80
  -3  23  -9  -10.30   11.30
   3 -23   9   11.40   12.30
  -3 -23  -9   27.40   21.80
   3  23  -9    8.50   11.90
   3 -23 -11   29.40   18.70
  -3 -23  11   14.60   13.90
  -3 -23 -11   38.20   17.40
   3  23 -11    9.30   12.20
   3 -23  11   18.90   13.50
  -3 -24   0  257.27   22.60
   3  24   0  237.48   21.20
   3 -24   0  227.68   23.00
  -3  24   0  246.18   21.40
  -3  24  -2  476.75   29.70
  -3 -24   2  408.76   27.20
   3 -24  -2  404.26   28.60
   3  24   2  400.26   27.10
  -3  24   2  435.86   26.90
  -3 -24  -2  422.06   28.70
   3 -24   2  390.96   27.80
   3  24   4  393.96   27.70
  -3  24  -4  381.76   27.70
  -3 -24   4  428.76   27.30
   3 -24  -4  347.87   29.20
   3 -24   4  441.46   28.80
  -3  24   4  410.16   26.90
  -3 -24  -4  385.96   28.50
   3 -24  -6   85.59   17.30
  -3 -24   6   87.09   14.30
  -3  24  -6  109.39   14.90
   3 -24   6  100.69   15.30
   3  24  -6   68.29   16.20
  -3 -24  -6   99.79   16.90
  -3 -24   8  279.87   26.20
  -3  24  -8  347.97   25.40
   3 -24  -8  323.07   32.00
   3  24  -8  319.27   25.50
   3 -24   8  298.47   26.20
  -3 -24  -8  286.07   37.10
   3 -24 -10   97.59   21.60
  -3 -24  10  125.99   17.80
   3 -24  10  141.39   18.20
  -3 -24 -10  112.39   19.50
   3  24 -10   70.99   14.20
  -3 -24  12  116.89   19.20
   3 -24 -12   89.19   22.30
   3 -24  12  127.69   19.10
   3  24 -12  109.29   14.60
  -3 -24 -12   91.09   21.70
  -3 -25   1  111.09   15.00
   3  25   1   85.49   14.60
  -3  25  -1  101.89   13.90
  -3  25  -1  109.09   15.50
   3 -25  -1   98.49   19.80
  -3 -25  -1   90.79   15.30
   3  25  -1   70.29   16.60
  -3  25   1   77.99   12.60
   3 -25   1  103.59   17.70
  -3 -25   3   50.09   13.40
  -3  25  -3   10.90   12.70
  -3 -25  -3   40.30   14.40
  -3  25   3    5.90   11.20
   3 -25   3   19.30   16.40
   3 -25  -5   55.19   16.20
  -3 -25   5   67.59   14.80
  -3  25  -5   41.60   14.40
   3 -25   5   38.20   13.60
  -3 -25  -5   62.39   15.90
   3  25  -5   53.19   16.20
  -3 -25   7  136.79   17.50
   3 -25  -7  128.59   20.20
   3 -25   7  108.29   17.20
  -3 -25  -7  131.09   21.40
   3  25  -7  123.89   18.30
   3 -25  -9   17.70   18.40
  -3 -25   9   33.70   15.00
  -3 -25  -9   20.90   17.40
   3  25  -9   44.60   15.10
   3 -25   9   16.70   13.70
  -3 -25  11   27.70   16.70
   3 -25 -11   24.40   19.50
   3  25 -11    7.80   13.10
   3 -25  11   26.70   16.30
  -3 -25 -11   10.70   19.20
  -3 -26   0  402.76   28.80
   3 -26   0  386.06   30.10
   3 -26  -2  594.74   37.60
  -3 -26   2  662.73   36.10
  -3 -26  -2  620.54   36.90
   3 -26   2  593.84   36.20
   3 -26  -4   53.19   16.10
  -3 -26  -4   85.79   22.00
   3 -26   4   62.09   14.90
   3 -26  -6  121.29   20.40
  -3 -26   6  132.59   18.00
  -3 -26  -6   99.09   19.30
   3  26  -6  140.79   19.10
   3 -26   6  103.19   17.30
   3 -26  -8  239.28   32.90
  -3 -26   8  216.98   26.60
  -3 -26  -8  243.28   30.20
   3 -26   8  230.08   27.30
   3  26  -8  224.78   25.80
  -3 -26  10  152.68   20.30
   3 -26 -10   78.59   22.00
   3  26 -10  146.39   18.30
  -3 -26 -10  127.19   22.70
   3 -26  10  159.28   20.50
  -3 -27   1   61.89   24.60
   3 -27  -1   40.90   16.40
   3 -27   1   19.40   15.30
  -3 -27   3   50.99   16.30
   3 -27  -3   48.90   17.60
  -3 -27  -3   39.00   18.60
   3 -27   3   39.40   15.80
   3 -27  -5   36.20   17.30
  -3 -27   5   32.60   15.40
   3 -27   5   13.10   14.20
  -3 -27  -5    3.90   16.50
   3  27  -5   28.80   23.30
   3 -27  -7   49.90   20.20
  -3 -27   7   73.49   17.70
  -3 -27  -7   58.39   19.40
   3 -27   7   55.69   16.50
   3 -27  -9   49.99   21.50
  -3 -27   9   87.79   19.40
  -3 -27  -9  127.29   22.80
   3 -27   9  100.09   19.10
   3 -28   0  110.19   19.80
  -3 -28   0  106.49   19.20
  -3 -28   2  262.97   28.00
   3 -28  -2  200.18   29.30
  -3 -28  -2  245.98   28.70
   3 -28   2  236.48   28.20
   3 -28  -4  173.98   23.90
  -3 -28   4  172.68   21.00
   3 -28   4  118.29   19.90
  -3 -28  -4  188.88   22.60
  -3 -28   6  208.38   28.80
   3 -28  -6  232.88   27.00
   3 -28   6  236.88   28.90
  -3 -28  -6  236.38   31.30
   3 -28  -8  129.19   24.30
  -3 -28   8  174.38   22.10
   3 -28   8  253.97   31.10
  -3 -28  -8  152.08   24.60
   3 -29  -1   20.50   18.10
  -3 -29   1   15.00   16.90
   3 -29   1    3.00   16.10
  -3 -29  -1    7.00   16.30
   3 -29  -3    7.70   18.10
  -3 -29   3    2.40   16.50
  -3 -29  -3   26.10   17.80
   3 -29   3    3.70   16.10
  -3 -29   5   19.70   16.80
   3 -29  -5   21.90   19.10
  -3 -29  -5   11.20   18.80
   3 -29   5   28.60   17.30
   3 -29  -7    8.50   20.10
  -3 -29   7    3.50   17.20
  -3 -29  -7   11.00   20.50
   3 -29   7   -5.00   17.10
   3 -30   0  161.08   22.90
  -3 -30   0  229.68   30.20
   3 -30  -2  262.77   33.30
  -3 -30   2  241.08   30.00
   3 -30   2  207.88   24.70
  -3 -30  -2  211.88   25.10
  -3 -30   4  208.08   29.80
   3 -30  -4  154.88   24.10
  -3 -30  -4  180.68   25.10
   3 -30   4  136.79   22.00
   3 -31  -1    8.60   19.60
  -3 -31   1   19.80   19.10
   3 -31   1   11.90   18.70
  -3 -31  -1    6.00   19.70
   4   0  -2 1486.95   57.49
  -4   0   2 1674.03   57.09
   4   0  -2 1519.55   57.09
   4   0   4 1276.67   47.80
  -4   0   4 1296.57   47.90
   4   0  -4 1215.08   48.10
  -4   0   6   17.30    4.60
   4   0   6   21.90    4.80
   4   0  -8  499.15   23.00
  -4   0   8  467.75   23.00
   4   0   8  461.55   22.90
   4   0 -10 1615.74   62.89
   4   0  10 1504.35   60.09
  -4   0  10 1534.15   62.59
   4   0  12  147.49   17.80
   4   0 -12  174.48   16.50
  -4   0  12  171.78   19.00
   4   0  12  169.48   12.50
   4   0  14  817.42   35.00
  -4   0  14  773.32   41.40
   4   0  14  796.92   40.80
   4   0 -14  789.32   38.90
   4   0 -16  275.77   24.00
  -4   0  16  329.37   37.50
   4   0  16  271.57   18.20
   4   0 -18  293.77   29.60
   4   0  18  309.27   21.00
   4  -1  -1 5151.68  188.18
   4  -1   1 5165.68  188.58
  -4   1   1 5217.88  188.18
   4  -1  -3 1196.78   44.00
  -4  -1   3 1188.28   43.60
   4   1   3 1169.68   43.50
   4   1  -3 1169.28   43.90
   4  -1   3 1110.49   43.90
  -4   1   3 1147.79   43.60
  -4   1   3 1155.08   42.70
   4  -1  -5  267.47   13.00
  -4  -1   5  256.27   12.90
   4   1   5  236.68   12.70
   4  -1   5  253.27   12.00
  -4   1   5  266.07   13.10
   4  -1   5  266.27   12.80
   4   1  -5  260.97   12.80
   4  -1  -7   15.20    4.90
  -4  -1   7   22.60    5.60
   4   1   7   16.50    5.30
   4  -1   7   28.60    5.50
   4  -1   7   20.50    4.10
  -4   1   7   16.60    5.40
   4   1  -7   25.10    5.00
   4  -1  -9   74.19   10.60
  -4  -1   9   80.49   11.60
   4   1   9   79.99    9.40
   4  -1   9   78.89    8.00
   4  -1   9   82.29   11.60
   4   1  -9   69.89   10.30
  -4   1   9   76.59    9.30
   4  -1 -11   75.99    9.70
  -4  -1  11   60.29   10.30
   4   1  11   53.39    9.80
   4  -1  11   60.29    9.80
  -4   1  11   54.89   10.00
   4  -1  11   54.89    7.10
   4   1 -11   71.69   10.00
   4   1  13  402.96   26.60
   4   1  13  388.26   20.60
  -4  -1  13  409.26   27.20
   4  -1 -13  393.06   24.70
  -4   1  13  393.96   27.20
   4  -1  13  356.46   25.80
   4  -1  13  410.36   20.50
   4   1 -13  402.36   24.40
   4  -1 -15   16.10    9.90
   4   1  15   12.40    7.70
   4   1  15   19.70   12.90
  -4  -1  15   27.30   13.80
   4  -1  15   20.30   12.20
   4  -1  15   10.60    6.80
   4   1 -15   12.80   10.00
  -4   1  15   20.80   14.00
   4   1  17   19.60    8.50
   4  -1 -17   32.10   12.20
   4   1 -17   -1.70   12.00
   4  -1  17   24.40    9.00
   4  -2  -2  766.12   28.90
  -4  -2   2  752.62   28.00
   4   2   2  751.52   28.40
  -4  -2   2  770.82   28.30
  -4   2  -2  764.92   29.30
  -4   2   2  763.82   28.50
   4   2  -2  728.23   28.60
  -4   2   2  776.92   28.40
   4  -2   2  743.03   29.20
  -4  -2   4 1483.55   56.39
   4   2   4 1457.55   56.39
   4  -2  -4 1501.95   56.79
  -4   2   4 1533.65   56.59
   4   2  -4 1548.84   56.69
   4  -2   4 1466.55   56.39
   4   2   6 2755.92  104.89
   4  -2  -6 2812.12  105.19
  -4  -2   6 2784.42  104.79
  -4  -2  -6 2839.72  104.09
   4  -2   6 2811.82  104.09
  -4   2   6 2792.32  104.89
   4  -2   6 2789.22  104.69
   4   2  -6 2833.32  104.99
   4   2   8  703.23   31.60
   4  -2  -8  678.03   31.40
  -4  -2   8  717.23   31.50
  -4   2   8  791.72   32.20
   4  -2   8  730.33   29.70
  -4  -2  -8  695.83   30.30
   4  -2   8  766.82   31.80
   4   2  -8  683.13   31.10
   4  -2 -10  127.49   13.80
  -4  -2  10  123.39   14.00
  -4   2  10  124.89   15.30
   4  -2  10  140.89   10.20
   4  -2  10  113.39   16.70
   4   2 -10  132.19   13.10
  -4  -2 -10  128.29   12.10
   4   2  12    4.40    8.70
   4  -2 -12   11.40    7.80
  -4  -2  12    2.40    8.90
   4   2 -12    8.70    7.00
   4  -2  12    4.00    5.60
  -4   2  12    0.30    9.60
   4  -2  12   12.10    9.20
  -4  -2  14  999.70   48.40
   4   2  14  969.30   48.00
   4  -2 -14 1032.50   47.00
   4   2  14  993.00   42.40
   4   2 -14 1063.79   46.60
   4  -2  14  976.60   47.50
   4  -2  14 1005.00   42.30
  -4   2  14 1012.20   49.10
   4  -2 -16  505.45   31.30
   4   2  16  467.25   25.10
   4  -2  16  482.15   25.10
   4   2 -16  480.15   31.80
   4   2  18  227.18   19.60
   4  -2 -18  282.57   26.70
   4  -2  18  235.98   19.20
   4  -3  -1 1731.63   61.59
  -4   3  -1 1696.13   62.09
   4   3   1 1671.63   61.19
   4   3  -1 1578.24   61.29
  -4   3   1 1677.63   61.19
  -4   3   1 1696.93   61.89
   4   3  -1 1623.64   61.19
   4  -3   1 1708.43   62.29
  -4   3  -3  248.88   11.40
   4  -3  -3  229.38   12.20
  -4  -3   3  245.58   11.00
   4   3   3  260.37   11.30
  -4  -3   3  251.17   10.40
  -4  -3  -3  244.58   10.40
   4  -3   3  255.77   11.30
  -4   3   3  258.07   11.30
   4   3  -3  231.58   11.80
   4  -3  -5   39.20    4.80
  -4  -3   5   37.00    4.90
   4   3   5   32.30    4.60
   4  -3   5   38.60    4.90
   4   3  -5   28.10    4.20
  -4  -3  -5   33.00    4.80
  -4   3   5   33.10    4.80
  -4  -3   7  105.09   10.00
   4   3   7   89.59   10.10
   4  -3  -7   89.29    9.90
   4  -3   7   84.29    7.40
  -4   3   7  101.09   10.50
   4  -3   7   89.79    9.60
  -4  -3  -7   92.29    8.40
   4   3  -7   92.99    9.10
   4  -3  -9  128.49   12.50
   4   3   9  116.69   13.20
  -4  -3   9  126.39   12.90
  -4  -3  -9  119.39   11.10
   4  -3   9  123.19   13.00
   4  -3   9  128.99    9.50
  -4   3   9  129.69   15.50
   4   3  -9  124.09   11.40
   4  -3 -11   54.39    9.30
  -4  -3  11   37.50    9.60
   4   3  11   45.70    9.90
  -4  -3 -11   54.99    8.50
  -4   3  11   69.79   10.60
   4   3 -11   52.09    9.00
   4  -3  11   56.69   10.40
   4  -3  11   59.09    7.70
   4   3  13  413.16   27.20
   4  -3 -13  385.06   25.40
  -4  -3  13  378.56   26.80
   4   3 -13  418.96   25.00
   4  -3  13  397.36   20.60
  -4   3  13  423.66   28.00
   4  -3  13  381.76   26.20
   4  -3 -15   45.50   17.30
   4   3  15   40.20    8.40
  -4  -3  15   68.29   14.60
   4  -3  15   56.39    8.60
  -4   3  15   44.40    5.70
  -4   3  15   83.69   15.70
   4  -3 -17   10.60   11.20
   4   3  17   28.00    9.40
   4  -3  17    4.30    7.60
  -4   3  17   11.70    5.20
  -4   4   0  552.74   21.50
   4  -4   0  534.35   21.70
   4   4   0  536.95   20.70
   4  -4   0  550.64   20.90
  -4  -4   2  303.47   12.60
  -4  -4   2  288.67   12.30
   4  -4  -2  332.17   14.00
   4   4   2  304.97   13.00
  -4   4   2  312.47   13.20
   4  -4   2  317.77   13.50
  -4   4   2  300.77   12.80
  -4   4  -4  463.35   19.60
   4  -4  -4  476.35   20.10
  -4  -4   4  473.55   19.60
   4   4   4  472.65   20.00
  -4   4   4  485.55   19.90
   4   4  -4  470.25   19.70
  -4  -4  -4  446.06   19.10
   4  -4   4  462.65   19.50
   4   4   6   85.69    8.80
  -4  -4   6   84.49    8.90
   4  -4   6   86.59    7.10
  -4   4   6   86.49    9.10
   4   4   8  674.63   31.00
   4  -4  -8  722.33   31.40
  -4  -4   8  693.03   30.70
   4   4  -8  695.53   30.50
   4  -4   8  666.93   30.50
   4  -4   8  679.23   28.80
  -4   4   8  695.43   31.10
  -4  -4  -8  739.83   30.00
   4  -4 -10 2604.94  102.99
   4   4  10 2711.53  103.69
  -4  -4  10 2677.43  102.79
  -4   4  10 2726.83  103.19
   4   4 -10 2639.64  102.49
  -4  -4 -10 2569.54  101.59
   4  -4  10 2698.23  100.49
   4  -4  10 2696.03  102.99
   4  -4 -12  178.38   18.30
   4   4  12  230.38   20.20
  -4  -4  12  228.48   19.80
   4   4 -12  174.48   17.20
   4  -4  12  220.68   19.50
  -4  -4 -12  163.78   16.30
  -4   4  12  211.98   21.20
   4  -4  12  229.08   14.00
   4   4  14  112.59   15.90
   4  -4 -14  147.29   19.50
  -4  -4  14  138.39   17.20
  -4  -4 -14  152.58   18.50
   4  -4  14   95.59   12.20
   4  -4  14  142.69   16.40
  -4   4  14   93.99   16.10
   4  -4 -16  354.06   27.40
   4   4  16  331.27   20.60
  -4   4  16  327.27   16.80
   4  -4  16  355.36   20.90
   4   4  18  201.18   23.00
   4  -4 -18  177.38   25.20
   4  -4  18  196.78   18.50
  -4  -5   1 3174.28  119.79
   4   5   1 3335.17  120.29
  -4   5  -1 3413.16  120.79
  -4  -5   1 3374.86  119.89
   4  -5  -1 2811.52  121.49
  -4   5   1 3407.06  120.79
  -4   5   1 3321.37  120.09
  -4  -5  -1 3344.97  119.79
   4  -5   1 3284.17  120.49
   4   5  -1 3246.68  120.09
   4  -5   1 3416.16  121.09
  -4   5  -3   22.40    3.50
  -4  -5   3   24.00    3.30
   4   5   3   23.00    3.60
   4  -5  -3   24.50    3.80
  -4  -5   3   17.20    3.10
  -4   5   3   24.40    3.60
   4  -5   3   19.40    3.30
   4   5   5  169.38   10.80
   4  -5  -5  165.78   10.70
  -4   5  -5  165.48    9.70
  -4  -5   5  174.48   10.50
  -4   5   5  168.88   10.70
  -4  -5  -5  179.78    9.70
   4  -5   5  163.58    9.60
   4  -5  -7  408.96   20.50
   4   5   7  433.56   20.70
  -4  -5   7  412.66   20.10
  -4  -5  -7  405.76   19.20
   4  -5   7  402.66   18.50
  -4   5   7  392.06   20.20
   4  -5   7  402.86   19.90
   4   5  -7  404.96   19.60
   4  -5  -9   10.50    6.60
   4   5   9   10.10    6.90
   4  -5   9   10.90    4.60
  -4  -5  -9   11.40    5.40
  -4   5   9    2.40    7.00
   4   5  -9    9.70    5.70
   4  -5   9    9.80    6.80
   4   5  11   63.39   10.70
   4  -5 -11   45.60    9.90
  -4  -5  11   75.09   10.80
   4  -5  11   69.99    9.30
   4  -5  11   49.60   10.30
  -4   5  11   59.89   10.90
  -4  -5 -11   71.19    9.30
   4   5  13   -0.70   10.80
  -4  -5  13   -2.20   10.10
   4  -5 -13    3.40    9.40
   4  -5  13   -0.20    9.40
   4  -5  13    4.50    6.10
  -4  -5 -13   -4.90    8.00
  -4   5  13   -4.80   11.00
   4  -5 -15   71.39   21.20
  -4  -5  15  104.59   16.00
  -4   5  15   97.29   16.60
   4  -5  15   86.89   10.40
  -4  -5 -15  119.49   15.10
   4   5  17    7.00    8.00
   4  -5 -17    2.00   11.30
   4  -5  17   12.30    8.10
  -4   5  17    7.90    5.30
  -4  -6   0 1286.67   48.40
  -4   6   0 1311.77   48.50
   4  -6   0 1303.37   48.90
  -4   6   0 1288.67   49.30
   4   6   0 1304.87   48.70
   4  -6  -2  121.49    7.40
   4   6   2  106.59    7.30
  -4   6  -2  133.39    7.60
  -4  -6   2  116.49    6.70
  -4  -6  -2  108.39    6.90
   4  -6   2  118.69    7.50
   4   6  -2  133.69    6.90
  -4   6   2  122.89    7.10
   4  -6  -4  561.74   24.20
  -4  -6   4  559.54   23.60
  -4  -6   4  548.25   22.80
   4   6   4  589.44   24.20
  -4   6  -4  586.34   23.60
  -4  -6  -4  571.34   23.40
  -4   6   4  602.34   24.10
   4  -6   4  558.44   23.70
   4  -6  -6  293.07   15.90
  -4   6  -6  321.87   14.60
   4   6   6  261.17   15.60
  -4  -6   6  290.07   15.30
  -4  -6  -6  293.17   14.70
  -4   6   6  284.27   15.80
   4  -6   6  281.97   14.30
   4  -6  -8   53.49    8.00
  -4  -6   8   77.69   10.80
  -4  -6  -8   61.69    7.50
  -4   6   8   66.09    8.70
   4  -6   8   78.19    8.10
   4  -6   8   78.39    8.90
   4   6  10 1534.25   64.19
  -4  -6  10 1531.65   63.39
   4  -6 -10 1586.24   63.99
  -4  -6 -10 1615.54   62.79
   4  -6  10 1560.74   61.09
   4  -6  10 1559.94   63.59
  -4  -6  12  748.83   36.00
   4   6  12  688.03   36.30
   4  -6 -12  651.53   34.90
   4  -6  12  735.13   31.30
  -4   6  12  727.13   36.80
   4  -6  12  733.13   36.00
  -4  -6 -12  649.74   33.20
   4   6  14   34.00   12.60
   4  -6 -14   47.80   11.90
  -4  -6  14   50.19   13.70
   4  -6  14   38.70   11.90
  -4   6  14   70.79   15.10
  -4  -6 -14   42.10   10.90
   4  -6  14   52.59    8.90
   4  -6 -16   28.20   12.50
   4  -6  16   17.40    8.10
   4  -6 -18   79.99   16.50
   4   6  18  120.89   14.60
  -4   6  18  105.49   11.70
   4  -6  18  135.69   15.00
  -4   7  -1  517.65   21.00
   4   7   1  507.85   20.60
  -4  -7   1  453.35   20.90
   4  -7  -1  514.35   20.70
   4  -7   1  518.45   20.40
  -4   7   1  511.65   20.30
  -4   7   1  472.05   21.00
   4   7  -1  514.25   20.30
   4   7   3  218.18   11.30
   4  -7  -3  205.78   11.20
  -4  -7   3  189.88    9.70
  -4  -7   3  203.48   10.50
  -4   7  -3  220.28   10.90
  -4   7   3  213.28   11.00
   4  -7   3  189.28   10.90
  -4  -7  -3  214.28   10.50
  -4   7  -5  393.96   17.50
  -4  -7   5  374.56   18.00
  -4  -7   5  374.06   16.80
   4  -7  -5  387.46   18.80
   4   7   5  386.66   18.60
  -4   7   5  394.46   18.50
   4  -7   5  369.66   17.60
  -4  -7  -5  391.76   17.60
  -4  -7   7    5.70    5.20
  -4   7  -7    4.90    4.30
   4  -7  -7    8.70    5.80
   4   7   7   -0.40    5.40
  -4   7   7    4.00    5.60
  -4  -7  -7    2.70    4.50
   4  -7   7    5.00    4.10
   4   7   9  231.58   21.10
  -4  -7   9  265.87   17.20
   4  -7  -9  220.48   17.30
  -4   7   9  250.87   17.90
   4  -7   9  228.18   13.80
  -4  -7  -9  239.08   15.70
   4  -7 -11  475.35   27.40
   4   7  11  492.05   28.60
  -4  -7  11  499.65   27.90
   4  -7  11  494.25   27.70
  -4   7  11  451.55   27.80
   4  -7  11  493.25   23.60
  -4  -7 -11  533.15   26.10
  -4  -7  13  111.09   15.10
   4   7  13   91.99   14.50
   4  -7 -13   98.09   14.10
   4  -7  13  119.79   12.60
   4  -7  13  116.49   14.90
  -4  -7 -13  112.79   15.80
  -4   7  13   82.69   14.50
   4  -7 -15   12.70   11.70
  -4  -7  15   40.30   13.70
  -4   7  15    9.70   13.70
  -4  -7 -15   28.50   11.50
   4  -7  15   37.60    8.80
   4  -7 -17    6.50   12.90
   4  -7  17   21.70    9.60
  -4  -7 -17   10.10   13.70
  -4  -8   0   25.60    3.50
   4  -8   0   23.00    3.50
  -4   8   0   19.20    4.30
  -4   8   0   28.10    3.70
   4   8   0   28.60    3.90
  -4   8  -2 2352.26   91.09
   4  -8  -2 2509.95   91.39
   4   8   2 2434.26   90.99
  -4  -8   2 2501.25   90.49
  -4  -8  -2 2416.76   90.69
  -4   8   2 2493.55   90.89
   4  -8   2 2420.76   90.79
   4  -8   2 2414.16   91.59
   4   8  -2 2432.66   90.59
   4  -8  -4 1159.18   46.20
  -4  -8   4 1166.48   45.30
   4   8   4 1192.08   46.00
  -4   8  -4 1149.48   45.20
  -4  -8   4 1176.18   44.70
  -4   8   4 1204.68   45.80
   4  -8   4 1144.49   45.80
  -4  -8  -4 1126.49   45.20
  -4  -8   6  883.91   36.30
  -4   8  -6  957.30   36.80
  -4  -8   6  880.11   37.40
   4   8   6  894.91   38.20
   4  -8  -6  930.61   38.40
  -4   8   6  917.51   38.00
   4  -8   6  891.21   37.10
   4   8  -6  963.60   35.00
  -4  -8  -6  903.71   37.30
   4  -8  -8  779.32   35.60
  -4  -8   8  825.02   34.90
   4   8   8  845.72   36.10
  -4   8  -8  801.42   33.30
  -4  -8  -8  807.12   34.50
   4  -8   8  806.52   33.50
  -4   8   8  719.53   37.60
   4   8  10  844.52   39.60
   4  -8 -10  851.01   39.20
  -4  -8 -10  868.51   37.60
  -4   8  10  850.81   39.20
   4  -8  10  845.82   36.00
   4  -8  10  826.92   38.60
   4  -8 -12  305.97   23.00
   4   8  12  302.47   25.10
  -4  -8  12  249.08   22.90
   4  -8  12  293.27   17.80
  -4  -8 -12  295.97   20.60
  -4   8  12  296.57   24.10
   4  -8  12  281.27   23.30
  -4  -8  14  393.56   30.30
   4   8  14  364.56   30.10
   4  -8 -14  434.46   29.00
   4  -8  14  410.56   23.00
   4  -8  14  402.46   28.20
  -4   8  14  384.46   31.10
  -4  -8 -14  473.25   27.10
   4  -8 -16  180.28   24.60
  -4  -8 -16  186.68   23.50
   4  -8  16  214.88   18.70
   4  -8 -18   33.30   14.30
   4  -8  18   52.89   13.40
  -4  -8 -18   21.80   16.70
  -4  -9   1   70.99    6.20
   4  -9  -1   82.69    7.00
   4   9   1   68.29    7.20
  -4   9  -1   88.49    7.90
  -4  -9  -1   90.79    6.70
   4  -9   1   75.99    6.40
   4   9  -1   87.59    6.80
  -4   9   1   85.39    6.80
  -4  -9   3 1679.33   63.49
   4   9   3 1669.63   64.39
   4  -9  -3 1712.93   64.69
  -4   9  -3 1718.53   64.19
  -4   9   3 1680.33   64.09
   4  -9   3 1651.83   63.69
   4  -9   3 1637.14   64.59
   4   9  -3 1712.83   63.69
  -4  -9  -3 1682.63   63.89
  -4  -9   5  242.38   12.80
  -4  -9   5  250.17   14.20
   4  -9  -5  261.67   14.90
  -4   9  -5  253.37   13.40
   4   9   5  241.18   14.90
   4  -9   5  242.28   13.90
  -4  -9  -5  260.97   13.90
  -4   9   5  244.78   14.70
  -4  -9   7  146.99   12.40
  -4   9  -7  138.69   10.60
  -4  -9   7  138.09   10.10
   4  -9  -7  111.49   12.30
  -4   9   7  147.49   13.20
  -4  -9  -7  138.39   11.70
   4   9  -7  135.29    8.20
   4  -9   7  130.19   10.50
  -4  -9   9    6.10    7.40
  -4   9  -9    9.50    5.40
   4  -9  -9    0.70    7.50
   4   9   9    7.50    8.10
   4  -9   9    7.10    7.50
   4  -9   9    1.10    5.10
  -4  -9  -9   -1.80    6.70
  -4  -9  11  243.88   21.10
   4   9  11  244.18   21.60
   4  -9 -11  236.58   20.70
  -4   9  11  236.78   21.30
   4  -9  11  230.68   15.80
   4  -9  11  210.48   19.90
  -4  -9 -11  218.78   18.40
   4   9  13   69.59   13.50
   4  -9 -13   40.30   11.90
  -4  -9  13   48.60   13.70
  -4  -9 -13   34.80   10.30
   4  -9  13   45.50   12.10
   4  -9  13   53.79    9.10
  -4   9  13   41.80   13.10
  -4  -9  15   78.89   15.60
   4  -9 -15   85.99   15.10
  -4  -9 -15   79.29   14.10
   4  -9  15   86.39   11.70
   4  -9 -17   31.90   14.40
  -4  -9 -17   41.70   14.50
   4  -9  17   21.20   10.90
  -4  10   0  298.37   15.00
   4  10   0  292.77   14.00
  -4  10   0  288.47   13.70
   4 -10   0  265.27   13.90
  -4 -10   0  280.27   13.60
   4 -10  -2 2218.78   85.69
  -4 -10   2 2263.07   84.69
  -4  10  -2 2203.58   85.29
   4  10   2 2325.47   85.49
   4 -10   2 2334.17   85.19
   4  10  -2 2301.87   84.89
  -4 -10  -2 2174.98   84.89
  -4  10   2 2305.17   85.09
   4 -10  -4 1190.98   48.20
  -4 -10   4 1243.18   46.80
  -4  10  -4 1152.08   47.10
   4  10   4 1250.37   48.20
  -4  10   4 1255.07   47.80
  -4 -10  -4 1140.89   47.30
   4 -10   4 1185.68   47.90
   4 -10   4 1218.58   47.20
  -4 -10   6 1858.71   70.29
  -4 -10   6 1784.42   69.29
   4  10   6 1797.52   71.09
  -4  10  -6 1889.81   69.59
   4 -10  -6 1723.13   70.99
  -4 -10  -6 1796.92   70.29
   4 -10   6 1821.92   70.39
  -4  10   6 1826.72   70.79
   4  10  -6 1852.71   68.29
  -4 -10   8  687.83   32.60
   4  10   8  752.52   43.10
  -4  10  -8  635.84   32.20
  -4 -10   8  703.83   30.70
   4 -10  -8  778.72   34.00
  -4  10   8  703.83   33.20
   4  10  -8  768.42   28.50
   4 -10   8  684.63   31.30
  -4 -10  -8  745.33   32.40
   4 -10 -10  452.95   25.70
  -4 -10  10  413.46   25.00
   4  10  10  425.06   26.40
   4 -10  10  403.46   21.80
   4 -10  10  381.36   24.70
  -4 -10 -10  469.85   24.10
  -4  10  10  424.46   25.90
   4  10  12  750.52   39.30
  -4 -10  12  672.63   37.30
   4 -10 -12  788.02   38.30
   4 -10  12  688.63   37.60
   4 -10  12  725.93   33.40
  -4  10  12  698.63   38.30
  -4 -10 -12  776.32   36.10
   4 -10 -14  372.66   44.50
  -4 -10  14  413.86   31.90
  -4  10  14  442.46   31.60
   4 -10  14  419.76   24.60
  -4 -10 -14  460.85   28.40
   4 -10 -16   45.80   15.00
  -4 -10 -16   28.20   13.20
   4 -10  16   51.69   11.10
  -4  11  -1 1396.96   53.69
   4  11   1 1372.26   53.19
  -4 -11   1 1362.26   52.79
   4 -11  -1 1336.87   53.49
  -4  11  -1 1414.36   52.69
   4 -11   1 1331.87   53.09
  -4  11   1 1390.66   52.89
   4  11  -1 1403.96   52.89
  -4 -11  -1 1333.47   52.89
  -4  11  -3  161.58   10.90
  -4 -11   3  130.79    9.60
   4  11   3  135.89   11.30
   4 -11  -3  157.48   11.50
  -4  11   3  141.99   10.80
   4  11  -3  186.58   10.50
  -4 -11  -3  148.49   10.70
   4 -11   3  145.09    9.90
  -4  11  -5  469.55   21.60
  -4 -11   5  481.25   21.20
  -4 -11   5  466.05   22.10
   4 -11  -5  454.05   23.00
   4  11   5  474.15   23.20
   4 -11   5  462.15   22.30
   4 -11   5  463.55   21.40
  -4  11   5  490.05   22.80
  -4 -11  -5  468.05   22.20
  -4 -11   7  122.59   10.30
   4  11   7  141.29   14.50
  -4 -11   7  119.09   14.90
   4 -11  -7  127.69   13.90
   4  11  -7  136.19    9.30
  -4 -11  -7  116.89   12.20
   4 -11   7  128.69   11.40
  -4  11   7  129.69   13.90
  -4  11  -9  129.99   12.20
   4 -11  -9  130.39   16.00
   4  11   9  118.29   16.70
  -4 -11   9  117.79   11.90
  -4 -11  -9  119.39   14.30
  -4  11   9  117.89   16.30
   4 -11   9  102.69   12.10
   4  11  -9  133.99    9.00
   4 -11 -11   80.89   12.70
   4  11  11   73.49   13.30
  -4 -11  11   81.99   12.90
   4 -11  11   77.09   12.60
  -4 -11 -11   87.49   11.60
   4 -11  11   72.29   10.00
  -4  11  11   76.99   13.00
   4 -11 -13  120.39   15.80
   4  11  13  133.29   16.50
  -4 -11  13  139.89   16.70
   4 -11  13  118.59   15.20
  -4  11  13  119.79   17.20
   4 -11  13  124.29   15.30
  -4 -11 -13  106.69   14.30
   4 -11 -15   21.20   13.70
   4 -11  15   31.70   10.10
   4 -11 -17   21.00   15.10
   4 -11  17   46.50   12.30
  -4 -11 -17   27.50   15.00
   4  12   0  151.48   10.60
  -4  12   0  151.48   11.70
   4 -12   0  151.98   10.60
  -4  12   0  157.28   10.30
  -4 -12   0  151.48   10.40
  -4 -12   2 1067.69   41.20
  -4  12  -2 1018.50   41.80
   4 -12  -2 1005.10   42.10
   4  12   2 1064.59   41.90
   4 -12   2 1036.80   41.50
  -4  12   2 1053.99   41.40
  -4 -12  -2 1005.20   41.40
   4  12  -2 1034.60   41.20
  -4  12  -4  344.27   17.20
  -4 -12   4  320.87   16.20
   4  12   4  307.57   18.00
   4 -12  -4  353.16   18.40
  -4  12   4  314.87   17.50
  -4 -12  -4  351.26   17.60
   4 -12   4  310.57   16.50
   4 -12  -6  856.71   37.20
   4  12   6  831.62   36.90
  -4 -12   6  853.01   35.90
  -4 -12   6  863.41   34.80
  -4  12  -6  700.23   39.40
  -4  12   6  845.42   36.60
  -4 -12  -6  863.21   36.10
   4  12  -6  869.51   34.10
   4 -12   6  823.62   35.10
   4  12   8  305.17   20.90
  -4  12  -8  317.97   17.10
   4 -12  -8  289.57   20.30
  -4 -12   8  266.47   16.60
  -4 -12   8  306.27   19.40
  -4 -12  -8  293.67   18.90
   4 -12   8  263.77   17.30
  -4  12   8  284.27   20.80
   4  12  -8  314.97   14.90
   4 -12 -10  226.08   21.10
  -4 -12  10  285.17   21.60
  -4  12 -10  247.18   16.80
   4  12  10  265.07   22.40
  -4 -12  10  271.07   17.20
   4  12 -10  236.38   13.40
  -4  12  10  287.67   22.20
  -4 -12 -10  244.48   19.30
   4 -12  10  253.17   17.50
   4  12  12  357.66   28.30
   4 -12 -12  368.26   27.10
  -4 -12  12  351.46   27.80
  -4  12  12  333.07   27.90
   4 -12  12  342.47   21.50
   4 -12  12  332.17   26.40
  -4 -12 -12  397.46   24.80
   4 -12 -14  367.86   29.70
  -4 -12  14  340.17   30.00
  -4  12  14  355.06   35.40
   4 -12  14  353.66   23.50
  -4 -12 -14  347.77   27.00
   4 -12 -16  236.28   29.60
  -4 -12 -16  235.48   26.70
   4 -12  16  230.08   22.10
  -4  13  -1  345.17   16.90
  -4 -13   1  332.17   16.80
  -4  13  -1  336.17   18.00
   4  13   1  358.26   17.60
   4 -13  -1  310.57   17.40
   4 -13   1  347.87   17.30
  -4  13   1  357.86   17.10
   4  13  -1  332.77   16.90
  -4 -13  -1  322.37   17.10
  -4 -13   3   36.30    5.70
   4  13   3   46.30    7.30
   4 -13  -3   24.20    6.20
  -4  13  -3   32.90    6.40
  -4  13   3   36.90    6.40
  -4 -13  -3   19.30    6.10
   4  13  -3   34.00    5.80
   4 -13   3   44.30    6.30
  -4 -13   5  213.78   13.20
  -4  13  -5  212.38   14.10
   4 -13  -5  212.18   16.00
   4  13   5  232.18   16.10
  -4  13   5  213.28   15.70
   4 -13   5  220.98   13.70
  -4 -13  -5  206.28   14.70
   4 -13  -7   20.50    8.40
  -4 -13   7   21.30    6.00
   4  13   7   18.80    8.70
  -4  13  -7   22.50    6.50
  -4 -13   7   20.60    7.90
   4 -13   7   13.80    5.70
  -4 -13  -7   21.70    8.00
   4  13  -7   31.50    6.40
  -4 -13   9  525.05   25.90
   4  13   9  545.05   30.30
  -4 -13   9  516.05   28.70
  -4  13  -9  564.94   25.90
   4 -13  -9  542.45   30.00
  -4  13   9  504.55   29.10
   4  13  -9  578.74   23.50
  -4 -13  -9  531.55   27.90
   4 -13   9  499.65   26.40
   4  13  11    8.90   11.30
  -4  13 -11   10.40    7.70
  -4 -13  11    5.10    7.50
   4 -13 -11   18.00   11.20
  -4 -13  11    4.30   11.20
   4 -13  11    8.50   10.40
   4 -13  11    6.30    7.40
   4  13 -11    9.50    5.60
  -4 -13 -11   20.60   10.00
  -4  13  11    6.60   11.50
  -4 -13  13  153.78   17.40
  -4 -13  13  147.69   18.30
  -4 -13 -13  156.78   20.80
  -4  13  13  107.59   16.60
   4 -13  13  153.28   17.40
   4 -13 -15   -1.80   13.70
  -4 -13 -15    2.00   12.60
   4 -13  15   -9.20    9.70
   4 -13 -17   66.19   18.90
  -4 -13 -17   73.69   17.60
  -4 -14   0  744.53   31.90
   4  14   0  781.62   32.10
  -4  14   0  690.23   35.00
   4 -14   0  762.52   32.40
  -4  14   0  770.52   31.60
  -4  14  -2  278.97   23.90
   4  14   2  350.26   22.50
  -4 -14   2  369.36   18.40
   4 -14  -2  375.06   19.50
   4 -14   2  375.66   18.60
  -4  14   2  390.56   18.80
  -4 -14  -2  381.26   19.00
  -4 -14   4  234.28   15.00
  -4  14  -4  321.47   16.60
   4  14   4  241.88   16.90
   4 -14  -4  296.47   17.80
  -4 -14  -4  305.57   16.80
   4 -14   4  225.48   15.10
  -4  14   4  243.38   16.90
   4 -14  -6  835.62   39.60
  -4 -14   6  922.51   37.80
  -4  14  -6  891.41   37.80
   4  14   6  964.20   40.90
  -4  14   6  934.51   42.60
   4 -14   6  911.41   38.20
  -4 -14  -6  854.61   38.80
   4  14  -6  868.01   36.90
  -4 -14   8   65.99   10.50
   4 -14  -8   68.19   11.30
  -4  14  -8   72.59    9.30
   4  14   8   47.30   11.10
  -4 -14   8   49.70    8.00
  -4  14   8   54.59   10.70
   4 -14   8   51.99    8.60
  -4 -14  -8   51.79   10.00
   4  14  -8   64.99    7.60
  -4 -14  10  361.36   20.60
   4  14  10  371.76   26.00
  -4  14 -10  314.37   19.70
  -4 -14  10  378.16   24.80
   4 -14 -10  303.87   24.60
  -4 -14 -10  266.27   21.70
  -4  14  10  358.06   25.20
   4  14 -10  282.17   16.20
  -4 -14  12  370.56   29.30
  -4 -14  12  367.16   23.50
   4  14  12  402.76   29.50
   4 -14 -12  397.96   29.10
   4 -14  12  368.26   27.40
  -4  14  12  386.56   30.00
  -4 -14 -12  388.16   26.70
  -4 -14  14  293.57   35.00
  -4 -14  14  272.37   22.50
   4 -14 -14  227.18   28.20
  -4 -14 -14  231.08   29.30
   4 -14 -16  298.27   32.70
  -4 -14  16  283.27   26.70
  -4 -14 -16  384.26   31.70
  -4  15  -1   36.50    8.00
   4 -15  -1   42.10    7.00
   4  15   1   64.69    8.30
  -4  15  -1   46.80   10.60
  -4 -15   1   56.49    7.50
   4  15  -1   64.99    7.90
   4 -15   1   71.29    9.70
  -4 -15  -1   47.50    7.50
   4 -15  -3  132.29   13.40
  -4 -15   3  125.59   11.10
   4  15   3  105.89   13.10
  -4  15  -3  151.58   12.90
   4 -15   3  120.39   11.90
  -4  15   3  113.99   12.30
   4  15  -3  143.89   11.70
  -4 -15  -3  135.89   12.70
  -4 -15   5  382.26   20.20
   4  15   5  419.96   24.10
  -4  15  -5  418.96   21.70
   4 -15  -5  357.76   22.20
   4 -15   5  384.46   20.60
  -4 -15  -5  381.56   21.50
  -4  15   5  395.16   25.20
  -4  15  -7  533.95   25.40
  -4 -15   7  495.75   24.90
  -4 -15   7  500.05   35.10
   4  15   7  545.25   28.70
   4 -15  -7  476.15   27.90
  -4 -15  -7  504.75   26.80
   4  15  -7  507.95   24.20
  -4  15   7  541.55   28.00
   4 -15   7  535.65   25.80
  -4  15  -9  141.69   14.70
   4 -15  -9  122.19   14.80
   4  15   9  168.38   20.80
  -4 -15   9  159.08   14.90
  -4 -15   9  176.98   20.00
   4 -15   9  167.38   15.50
  -4 -15  -9  131.29   17.30
  -4  15   9  155.78   19.90
   4  15  -9  134.89   12.30
  -4 -15  11   23.50   12.50
  -4 -15  11   16.60    9.00
   4 -15 -11    5.70   11.70
  -4  15 -11    7.60    8.10
   4  15  11   23.40   12.70
  -4 -15 -11   -4.20   10.00
  -4  15  11   34.40   13.30
   4 -15  11    8.50   10.30
   4  15 -11   15.10    6.40
  -4 -15  13  119.69   17.70
  -4 -15  13  143.89   17.80
   4 -15 -13  129.99   18.00
  -4 -15 -13  126.79   15.70
  -4 -15  15   47.40   13.40
   4 -15 -15   50.69   16.80
  -4 -15 -15   20.50   14.50
   4  16   0    6.60    6.20
  -4 -16   0    5.90    6.00
  -4  16   0    7.30    5.80
   4 -16   0    3.30    6.10
  -4  16  -2  956.60   39.50
   4 -16  -2  907.11   39.30
   4  16   2  917.61   39.10
  -4 -16   2  844.62   37.60
  -4  16   2  874.81   37.90
   4 -16   2  831.62   38.10
  -4 -16  -2  952.30   38.60
   4 -16  -4 1280.37   53.59
  -4  16  -4 1293.37   54.99
  -4 -16   4 1270.67   51.69
   4  16   4 1310.07   53.19
  -4  16   4 1277.77   58.49
  -4 -16  -4 1268.57   52.59
   4 -16   4 1262.97   52.09
   4  16   6  410.76   24.20
   4 -16  -6  314.07   23.10
  -4 -16   6  411.66   21.00
  -4  16  -6  355.76   21.00
  -4 -16  -6  338.17   22.30
   4  16  -6  353.86   20.40
  -4  16   6  434.46   23.40
   4 -16   6  445.76   21.90
   4 -16  -8  355.06   24.70
  -4 -16   8  315.07   23.10
  -4  16  -8  378.06   20.70
   4  16   8  334.17   24.50
  -4 -16   8  287.87   19.80
  -4  16   8  314.27   24.00
  -4 -16  -8  358.46   22.90
   4 -16   8  310.07   20.50
   4  16  -8  383.86   19.10
   4  16  10  381.06   29.40
  -4  16 -10  393.06   23.20
  -4 -16  10  448.36   28.30
   4 -16 -10  386.76   28.60
  -4 -16  10  416.16   23.90
   4 -16  10  435.56   24.80
  -4  16  10  382.26   28.80
  -4 -16 -10  405.06   26.20
   4  16 -10  398.26   20.60
  -4 -16  12  243.78   27.80
  -4  16 -12  257.47   20.60
  -4 -16  12  275.27   21.20
   4 -16 -12  258.37   27.00
   4  16 -12  251.37   16.50
  -4 -16 -12  283.27   24.80
  -4  16  12  259.27   27.10
  -4 -16  14   29.00   12.50
   4 -16 -14   47.60   16.10
  -4 -16 -14   46.20   14.80
   4 -16 -16  292.07   34.50
  -4 -16  16  243.98   26.70
  -4 -16 -16  226.28   30.80
   4 -17  -1  172.98   15.10
  -4  17  -1  198.68   15.70
  -4 -17   1  141.99   13.80
  -4  17  -1  168.38   14.50
   4  17   1  178.48   15.40
   4  17  -1  183.88   14.50
  -4  17   1  163.48   14.60
   4 -17   1  151.28   14.40
  -4 -17  -1  173.78   14.50
  -4  17  -3  162.88   15.60
   4 -17  -3  155.48   15.90
  -4 -17   3  185.08   14.30
   4  17   3  177.28   15.90
   4  17  -3  157.38   14.00
  -4  17   3  172.78   17.80
  -4 -17  -3  162.58   15.50
   4 -17   3  197.78   14.90
  -4 -17   5  265.17   17.10
   4  17   5  256.57   19.70
   4 -17  -5  216.98   19.20
  -4  17  -5  254.77   17.70
  -4  17   5  264.07   18.80
   4 -17   5  273.07   17.60
  -4 -17  -5  227.78   18.60
  -4  17  -7   44.10    9.70
   4  17   7   40.10   11.50
   4 -17  -7   25.10   10.90
  -4 -17   7   59.99    9.50
   4  17  -7   48.20   14.80
  -4 -17  -7   42.20   10.50
  -4  17   7   48.00   11.30
   4 -17   7   57.49    9.80
   4 -17  -9  115.19   15.90
  -4 -17   9  149.09   15.80
   4  17   9  185.18   22.80
  -4  17  -9  131.29   15.70
  -4 -17   9  146.69   21.00
   4  17  -9  162.68   19.20
  -4 -17  -9  116.99   14.40
  -4  17   9  163.88   21.60
   4 -17   9  143.29   16.70
   4  17  11  261.37   36.00
  -4  17 -11  227.68   19.70
   4 -17 -11  242.08   28.90
  -4 -17  11  291.27   27.50
  -4 -17  11  263.57   20.80
   4 -17  11  271.17   24.60
  -4 -17 -11  235.68   23.60
  -4  17  11  235.38   26.00
  -4 -17  13   25.40   11.70
   4 -17 -13   41.80   16.40
   4 -17  13   17.30   11.40
   4 -17 -15   16.80   17.40
  -4 -17  15   37.90   14.10
  -4 -17 -15   14.30   15.90
  -4  18   0  736.33   32.30
   4  18   0  694.53   32.40
   4 -18   0  704.13   33.30
  -4 -18   0  717.73   32.60
   4 -18  -2  111.49   15.10
   4  18   2  109.29   14.30
  -4  18  -2   97.79   11.90
  -4 -18   2  133.79   13.20
  -4  18   2  112.19   13.60
   4 -18   2  116.09   13.70
   4  18  -2   89.09   12.70
  -4 -18  -2  110.99   13.90
   4 -18  -4  348.27   22.40
   4  18   4  294.07   21.20
  -4  18  -4  361.26   20.80
  -4 -18   4  294.17   19.10
   4 -18   4  290.57   19.60
  -4 -18  -4  332.37   20.90
  -4  18   4  317.37   20.70
   4 -18  -6  245.88   21.90
  -4  18  -6  235.18   18.70
   4  18   6  304.07   22.10
  -4 -18   6  297.77   19.00
  -4  18   6  303.97   21.40
  -4 -18  -6  241.38   20.30
   4  18  -6  260.37   18.50
   4 -18   6  273.17   19.00
   4 -18  -8  623.94   34.60
   4  18   8  554.94   34.00
  -4 -18   8  574.54   33.20
  -4  18  -8  648.44   30.50
  -4 -18   8  544.65   29.60
   4  18  -8  668.13   29.10
  -4 -18  -8  684.03   33.00
   4 -18   8  559.94   30.30
  -4  18   8  539.85   32.60
  -4 -18  10  514.85   33.30
  -4 -18  10  472.25   28.30
   4 -18 -10  552.94   34.30
   4  18  10  497.95   33.00
  -4  18 -10  524.65   28.10
  -4  18  10  512.15   33.00
   4 -18  10  493.05   29.10
  -4 -18 -10  561.24   31.80
   4  18 -10  550.44   25.80
  -4 -18  12  114.79   25.70
  -4 -18  12  122.49   18.20
   4 -18 -12  123.49   18.90
  -4  18 -12  145.99   18.80
  -4 -18 -12  125.29   17.50
   4  18 -12  127.19   15.30
   4 -18  12  160.08   20.10
  -4 -18  14   68.39   14.80
   4 -18 -14   73.19   18.50
  -4 -18 -14   56.19   16.80
   4 -18  14   51.39   14.50
   4 -19  -1  153.48   16.20
  -4  19  -1  154.18   15.00
  -4  19  -1  148.29   16.80
   4  19   1  182.28   16.20
  -4 -19   1  188.68   15.70
   4  19  -1  166.38   15.30
   4 -19   1  158.48   15.70
  -4  19   1  170.98   15.40
  -4 -19  -1  153.08   15.90
  -4  19  -3 1131.29   48.90
   4  19   3 1170.78   49.20
   4 -19  -3 1076.89   49.50
  -4 -19   3 1178.38   48.20
  -4  19   3 1173.38   48.40
   4 -19   3 1174.38   49.00
   4  19  -3 1105.29   47.60
  -4 -19  -3 1097.59   48.50
   4 -19  -5  253.67   21.70
  -4  19  -5  233.28   18.80
  -4 -19   5  235.38   18.20
   4  19   5  239.88   20.90
  -4 -19  -5  239.38   19.90
  -4  19   5  232.88   19.80
   4 -19   5  230.98   18.50
  -4 -19   7   47.50   10.20
   4  19   7   39.00   12.40
   4 -19  -7   43.50   13.00
  -4  19  -7   67.79   11.20
  -4 -19  -7   60.49   12.40
  -4  19   7   41.10   12.10
   4 -19   7   40.70    9.70
   4  19  -7   66.29   13.50
   4  19   9    5.80   12.30
   4 -19  -9   52.69   14.40
  -4 -19   9   19.40    9.90
  -4 -19   9    5.80   13.00
  -4  19  -9   20.50   10.10
   4  19  -9   15.80   10.60
  -4 -19  -9   25.60   12.70
  -4  19   9   28.90   12.90
   4 -19   9   24.10   10.10
   4 -19 -11  234.88   27.70
  -4 -19  11  197.98   21.20
  -4 -19  11  214.38   26.70
  -4  19 -11  186.68   20.10
   4 -19  11  175.48   20.90
  -4 -19 -11  210.88   23.70
   4 -19 -13   24.00   16.70
  -4  19 -13   10.60   10.90
  -4 -19  13   21.90   12.70
  -4 -19 -13   15.80   15.20
   4 -19  13   23.40   12.50
   4 -20   0   11.20    9.10
   4  20   0   -2.40    8.00
  -4  20   0    5.90    9.90
  -4  20   0   -3.70    7.70
  -4 -20   0    2.90    8.20
  -4 -20   2   13.50    9.00
  -4  20  -2   33.20   11.10
   4  20   2   21.70    9.40
   4 -20  -2   35.00   10.80
  -4 -20  -2   26.10   10.00
  -4  20   2    8.80    8.60
   4 -20   2   19.00    9.40
   4  20  -2   17.60    8.20
  -4 -20   4 1949.51   79.69
  -4  20  -4 2114.09   80.59
   4 -20  -4 2066.89   82.19
   4  20   4 1954.30   80.79
   4 -20   4 1974.40   80.49
  -4  20   4 1943.41   79.99
  -4 -20  -4 2106.59   80.99
   4  20   6  619.94   34.10
  -4  20  -6  566.44   30.80
  -4 -20   6  662.43   31.30
   4 -20  -6  558.14   34.20
  -4  20   6  606.34   32.60
   4  20  -6  584.84   30.70
  -4 -20  -6  605.64   32.60
   4 -20   6  648.94   31.80
   4  20   8  200.78   23.30
  -4  20  -8  197.38   19.80
  -4 -20   8  227.88   25.30
   4 -20  -8  213.48   24.50
  -4 -20   8  258.77   20.30
   4  20  -8  204.68   18.50
   4 -20   8  227.98   20.00
  -4  20   8  239.08   24.40
  -4 -20  -8  190.08   22.70
  -4  20 -10  315.47   22.90
   4 -20 -10  346.27   30.20
  -4 -20  10  304.57   29.30
  -4 -20  10  270.17   23.30
   4  20 -10  347.87   21.10
   4 -20  10  312.27   24.50
  -4 -20 -10  351.56   26.90
  -4  20  10  246.08   34.80
   4 -20 -12  121.89   19.80
  -4  20 -12   87.49   14.30
  -4 -20  12   94.99   15.30
   4 -20  12  104.19   15.30
   4  20 -12   86.29   12.20
  -4 -20 -12   77.29   17.30
   4 -20 -14   20.60   18.70
  -4 -20  14   47.40   15.50
   4 -20  14   69.39   16.10
  -4 -20 -14   40.50   18.20
   4  21   1  316.57   22.50
  -4  21  -1  346.17   24.10
  -4  21  -1  350.16   21.90
   4 -21  -1  354.96   24.00
  -4 -21   1  332.37   22.30
   4  21  -1  351.76   22.00
   4 -21   1  325.97   23.00
  -4  21   1  335.37   21.80
  -4 -21  -1  348.47   22.90
   4  21   3  292.07   22.70
  -4  21  -3  333.27   23.00
   4 -21  -3  313.17   23.90
  -4 -21   3  301.67   21.10
  -4 -21  -3  308.87   22.50
   4  21  -3  308.87   21.00
   4 -21   3  295.47   22.00
  -4  21   3  298.17   21.50
  -4 -21   5  218.98   19.00
  -4  21  -5  235.88   20.00
   4 -21  -5  236.28   23.30
   4  21   5  217.78   22.10
  -4 -21  -5  252.57   21.80
   4 -21   5  199.08   19.50
  -4  21   5  193.48   21.10
   4  21   7   46.30   13.90
  -4 -21   7   68.29   12.00
   4 -21  -7   49.50   14.30
  -4  21  -7   44.50   11.80
   4 -21   7   72.89   12.20
   4  21  -7   62.49   12.70
  -4 -21  -7   52.09   14.00
  -4  21   7   67.99   14.40
  -4  21  -9   99.49   14.60
   4 -21  -9   68.69   16.50
  -4 -21   9   59.79   16.50
  -4 -21   9   72.49   13.20
  -4  21   9   51.99   15.10
   4  21  -9   67.99   12.30
   4 -21   9   85.29   14.20
  -4 -21  -9   84.59   15.50
   4 -21 -11   56.19   18.10
  -4  21 -11   39.50   10.70
  -4 -21  11   53.69   13.70
   4 -21  11   59.69   14.10
  -4 -21 -11   49.60   20.10
   4  21 -11   49.00   11.30
   4 -21 -13   32.70   18.70
  -4 -21  13   37.30   14.50
   4  21 -13   28.20   11.40
  -4 -21 -13   57.79   18.50
   4 -21  13   52.59   14.10
  -4 -22   0  810.22   37.70
  -4  22   0  824.22   37.00
   4  22   0  781.22   37.10
   4 -22   0  728.33   38.30
  -4  22   0  742.33   38.70
  -4  22  -2   69.59   13.40
   4  22   2   99.79   13.20
   4 -22  -2   67.89   13.30
  -4 -22   2   88.79   12.90
   4  22  -2   85.99   12.80
   4 -22   2  116.59   13.90
  -4  22   2  105.79   13.50
  -4 -22  -2   72.79   12.60
  -4  22  -4  306.27   23.40
  -4 -22   4  278.47   21.60
   4  22   4  237.48   23.70
   4 -22  -4  329.17   25.20
  -4  22   4  262.67   22.50
   4 -22   4  281.07   22.70
  -4 -22  -4  316.17   24.20
  -4 -22   6  471.15   27.10
   4 -22  -6  413.26   30.90
  -4  22  -6  394.16   27.30
   4  22   6  461.35   29.20
  -4 -22  -6  397.66   29.00
  -4  22   6  464.55   29.10
   4  22  -6  405.56   26.80
   4 -22   6  465.75   27.90
  -4  22  -8  527.55   30.80
  -4 -22   8  586.94   31.90
   4 -22  -8  529.55   36.20
  -4 -22  -8  564.24   33.90
   4 -22   8  571.24   32.20
  -4  22   8  554.04   33.90
   4  22  -8  535.35   30.30
  -4 -22  10   87.69   26.00
  -4 -22  10  101.99   15.70
   4 -22 -10   93.09   18.80
  -4  22 -10   60.29   11.70
   4 -22  10   56.19   13.60
   4  22 -10   81.79   13.20
   4 -22 -12   58.89   20.20
  -4 -22  12  111.99   16.70
   4  22 -12   54.59   12.20
   4 -22  12   81.09   16.00
  -4 -22 -12   71.49   18.70
   4  23   1  142.79   19.40
  -4 -23   1  175.88   19.10
   4 -23  -1  147.59   20.50
  -4  23  -1  119.69   16.10
  -4  23  -1  148.59   18.20
   4 -23   1  150.48   19.80
  -4 -23  -1  144.39   19.50
  -4  23   1  146.09   18.00
   4  23  -1  147.59   18.50
  -4  23  -3  125.99   16.70
  -4 -23   3  114.89   14.80
   4 -23  -3  122.79   16.80
   4  23   3  115.99   14.80
   4  23  -3  115.79   13.80
  -4  23   3  105.39   14.80
  -4 -23  -3  118.79   15.30
   4 -23   3  110.89   15.20
  -4  23  -5  312.47   23.60
  -4 -23   5  225.18   22.00
   4  23   5  234.58   23.90
   4 -23  -5  309.47   27.00
  -4  23   5  256.37   23.90
  -4 -23  -5  329.17   25.40
   4 -23   5  242.08   23.10
  -4  23  -7   99.89   14.90
  -4 -23   7  116.79   14.80
   4 -23  -7  123.69   18.40
   4 -23   7  117.29   15.90
  -4  23   7   85.99   15.80
   4  23  -7  104.59   14.60
  -4 -23  -7  113.99   17.00
  -4  23  -9   53.69   15.20
  -4 -23   9  115.39   16.10
  -4 -23   9   56.39   18.00
   4 -23  -9   86.39   19.20
   4  23  -9   64.29   13.40
  -4 -23  -9  128.99   28.90
   4 -23   9  109.89   16.00
   4 -23 -11   63.19   20.00
  -4 -23  11   90.29   16.40
   4  23 -11   29.10   12.30
  -4 -23 -11   67.99   18.40
   4 -23  11   35.40   14.80
  -4  24   0   63.99   12.60
   4  24   0   45.50   11.80
  -4  24   0   71.69   15.30
  -4 -24   0   64.79   13.70
   4 -24   0   60.29   13.90
   4  24   2  295.37   23.90
  -4 -24   2  334.27   24.50
  -4  24  -2  301.17   25.40
   4 -24  -2  309.87   26.60
  -4  24   2  338.97   24.70
   4 -24   2  332.27   25.20
   4  24  -2  294.47   22.70
  -4 -24  -2  305.67   25.20
  -4 -24   4  248.28   22.60
   4  24   4  277.47   26.60
  -4  24  -4  260.87   23.60
   4 -24   4  279.17   33.00
  -4 -24  -4  246.08   25.00
  -4  24   4  269.97   22.80
   4 -24  -6   73.49   17.00
  -4  24  -6   58.19   14.20
   4 -24   6   98.19   15.30
   4  24  -6   81.19   15.40
  -4  24   6   57.99   18.30
  -4 -24  -6   49.99   15.50
   4 -24  -8  109.49   19.90
  -4 -24   8  116.19   17.80
   4 -24   8  104.39   16.00
  -4 -24  -8  102.69   27.00
   4  24  -8  141.69   18.00
   4 -24 -10   45.70   19.00
  -4 -24  10   27.40   14.50
   4  24 -10   -4.40   13.60
  -4 -24 -10   35.10   17.30
   4 -24  10   32.00   14.50
  -4 -25   1  139.29   16.90
  -4  25  -1   76.49   15.60
  -4  25   1   90.59   13.30
  -4 -25  -1  121.89   16.80
   4 -25  -3   14.20   14.50
  -4  25  -3   -4.70   12.90
  -4 -25   3   20.40   12.70
  -4  25   3    5.80   11.30
  -4 -25  -3    6.50   13.80
   4 -25   3    0.10   13.00
   4 -25  -5   99.29   17.60
  -4 -25   5  127.89   17.10
   4 -25   5  110.39   16.30
  -4 -25  -5  111.29   17.20
   4 -25  -7  407.16   34.30
  -4 -25   7  355.26   29.10
   4  25  -7  416.96   30.00
   4 -25   7  392.46   29.80
   4 -25  -9   37.30   18.70
  -4 -25   9   40.40   15.30
   4 -25   9   33.90   14.30
   4  25  -9   17.10   14.30
  -4 -25  -9   52.39   18.00
   4 -25 -11   30.40   20.60
  -4 -25  11   25.00   16.60
  -4 -25 -11   25.70   19.40
   4  25 -11   30.50   13.50
   4 -25  11   33.90   15.60
  -4 -26   0   53.69   14.60
   4 -26   0   47.30   15.10
  -4  26   0   26.40   16.40
   4 -26  -2  104.39   18.20
  -4 -26   2  108.99   17.00
  -4 -26  -2  115.99   17.20
   4 -26   2   74.49   16.50
  -4 -26   4   43.90   18.60
   4 -26  -4    5.30   14.90
   4 -26   4   35.70   14.40
  -4 -26  -4   19.00   15.20
  -4 -26   6   28.90   14.30
   4 -26  -6   33.60   17.40
   4  26  -6   -3.50   16.10
   4 -26   6   24.00   14.00
  -4 -26  -6    2.20   19.20
   4 -26  -8   45.40   19.20
  -4 -26   8   55.79   15.50
  -4 -26  -8   56.19   18.70
   4 -26   8   67.79   16.20
   4  26  -8   11.40   14.50
  -4 -26  10  113.19   19.40
   4 -26 -10   86.39   22.10
   4 -26  10  121.19   19.00
   4  26 -10   78.09   16.40
  -4 -26 -10  130.49   22.60
  -4 -27   1   84.79   21.60
   4 -27  -1   45.70   17.00
   4 -27   1   68.79   16.90
  -4 -27  -1   56.89   18.70
  -4 -27   3   21.50   18.10
   4 -27  -3   53.79   18.20
   4 -27   3   52.59   16.10
  -4 -27   5  116.09   17.60
   4 -27  -5   82.19   19.30
  -4 -27  -5   89.69   19.00
   4  27  -5  101.79   18.70
   4 -27   5  119.79   18.30
  -4 -27   7  145.89   20.30
   4 -27  -7  139.19   22.70
  -4 -27  -7  144.99   21.90
   4 -27   7  142.59   19.70
   4  27  -7  163.88   22.20
  -4 -27   9  123.89   20.60
   4 -27  -9  124.29   23.80
  -4 -27  -9  104.39   22.90
   4 -27   9  118.79   20.10
  -4 -28   0   53.99   16.90
   4 -28   0   24.70   16.60
  -4 -28   2   52.29   16.10
   4 -28  -2   85.39   19.40
   4 -28   2   83.79   18.10
  -4 -28  -2  125.09   19.70
  -4 -28   4   87.79   17.60
   4 -28  -4   54.39   19.10
  -4 -28  -4   54.79   18.50
   4 -28   4   73.89   17.10
  -4 -28   6  111.89   19.10
   4 -28  -6  124.89   22.90
   4 -28   6   73.19   17.80
  -4 -28  -6   72.49   20.30
   4 -28  -8   60.89   22.00
  -4 -28   8   59.09   18.60
  -4 -28  -8   76.59   21.90
   4 -28   8   62.29   18.40
   4 -29  -1  119.49   21.30
  -4 -29   1   93.29   19.20
  -4 -29  -1  105.79   20.40
   4 -29   1  150.08   21.50
   4 -29  -3   63.69   20.10
  -4 -29   3   72.89   18.60
  -4 -29  -3   61.39   18.80
   4 -29   3   44.70   17.90
  -4 -29   5   32.10   17.30
   4 -29  -5   52.09   20.30
   4 -29   5   31.40   17.00
  -4 -29  -5   52.89   20.30
   4 -30   0   34.20   18.20
  -4 -30   0   13.30   18.00
   4 -30  -2  111.19   22.20
  -4 -30   2   76.69   20.20
   4 -30   2   52.79   19.60
  -4 -30  -2   75.29   20.90
  -4 -30   4   33.50   18.60
   4 -30  -4   31.00   19.90
  -4 -30  -4   39.00   20.60
   4 -30   4   24.00   17.80
   4 -31  -1   45.60   21.20
  -4 -31   1   59.19   20.90
   4 -31   1   65.29   20.80
  -4 -31  -1   86.69   22.30
   5   0  -2    1.60    1.50
   5   0  -2   -1.10    1.60
  -5   0   4   -0.60    2.60
   5   0   4    0.60    2.40
   5   0  -4   -0.80    2.60
   5   0  -6   -0.80    3.50
   5   0   6    1.90    3.80
  -5   0   6    0.80    4.00
   5   0   8    1.80    5.00
   5   0  -8    5.30    5.00
  -5   0   8    0.50    5.20
   5   0 -10    2.30    6.10
  -5   0  10    2.70    7.30
   5   0  10   -1.60    4.40
   5   0 -12    2.90    7.60
   5   0  12   -4.00    8.20
  -5   0  12   -4.00    9.00
   5   0  12    0.90    5.30
  -5   0  14    5.80   11.80
   5   0  14    3.90    6.50
   5   0 -14   11.00    8.90
   5   0  14   -4.20   10.20
   5   0 -16    0.20   10.10
  -5   0  16   -3.70   14.80
   5   0  16    3.20    6.70
   5   0  18   -3.90    9.50
   5   0 -18   10.10   13.60
   5  -1  -1 7256.37  274.87
   5  -1   1 7849.61  274.77
  -5  -1   3  711.23   25.40
   5  -1  -3  575.54   25.90
   5   1   3  709.53   25.60
   5   1  -3  562.44   25.80
  -5   1   3  711.03   25.10
  -5   1   3  709.23   25.50
   5  -1   3  679.53   26.40
   5   1   5  752.82   31.50
  -5  -1   5  794.62   31.50
   5  -1  -5  823.12   32.10
   5   1  -5  828.62   32.00
   5  -1   5  793.12   31.50
   5  -1   5  744.23   31.40
  -5   1   5  802.42   31.60
  -5  -1   7 1201.88   47.40
   5   1   7 1253.07   47.70
   5  -1  -7 1138.69   47.60
   5   1  -7 1102.19   47.40
   5  -1   7 1182.28   46.60
   5  -1   7 1224.98   47.50
  -5   1   7 1237.68   47.60
  -5  -1   9 1418.66   54.99
   5   1   9 1290.97   54.69
   5  -1  -9 1318.97   54.79
   5   1  -9 1322.87   54.69
  -5   1   9 1419.76   55.09
   5  -1   9 1338.37   54.69
   5  -1   9 1353.96   53.09
   5   1  11  225.68   18.40
   5  -1  11  232.58   18.80
   5  -1  11  221.58   13.80
   5   1 -11  152.58   16.10
   5   1  13  520.75   24.80
   5   1  13  471.05   29.60
   5  -1 -13  497.85   28.80
  -5  -1  13  520.55   30.70
   5   1 -13  461.15   27.80
  -5   1  13  516.25   31.20
   5  -1  13  515.15   24.60
   5  -1  13  506.65   29.80
   5   1  15  919.71   40.00
  -5  -1  15  935.51   47.20
  -5   1  15  931.71   47.70
   5  -1  15  852.51   39.40
   5   1  17  218.48   18.60
   5  -1 -17  231.68   24.50
   5   1 -17  231.68   26.40
   5  -1  17  212.18   18.40
   5  -2   0 5402.46  198.18
  -5   2   0 5475.35  198.18
  -5   2  -2  689.13   27.40
   5   2   2  679.13   26.00
   5  -2  -2  707.93   26.80
   5  -2  -2  720.53   26.70
   5  -2   2  698.83   27.30
   5   2  -2  673.33   26.50
  -5   2   2  708.13   26.50
  -5   2   2  700.63   25.90
   5   2   4   41.10    5.20
  -5  -2   4   44.80    5.30
   5  -2  -4   45.10    5.60
  -5   2   4   43.50    3.80
   5   2  -4   47.60    5.40
   5  -2   4   50.89    5.10
  -5   2   4   46.00    5.30
   5  -2  -6  516.45   22.90
  -5  -2   6  503.65   22.50
   5   2   6  507.25   22.70
  -5   2   6  516.65   22.60
   5  -2   6  519.45   22.40
   5   2  -6  524.15   22.70
   5  -2   6  503.95   21.90
  -5  -2   8  129.49   12.00
   5   2   8  137.69   12.20
   5  -2  -8  112.59   11.70
  -5   2   8  133.89   12.20
   5  -2   8  130.89   11.80
   5  -2   8  134.99    9.50
   5   2  -8  122.59   11.20
  -5  -2  10   24.80    7.90
   5   2  10   36.50   10.00
   5  -2 -10   16.60    7.50
   5  -2  10   40.50    6.20
   5   2 -10   39.30    7.80
  -5   2  10   42.40    9.20
   5  -2  10   30.40    8.90
   5  -2 -12  263.77   20.10
   5   2  12  259.17   21.70
  -5  -2  12  303.87   22.20
   5  -2  12  266.07   21.60
   5  -2  12  271.37   16.20
  -5   2  12  285.87   22.60
   5   2 -12  278.87   19.70
   5   2  14   41.00   11.80
  -5  -2  14   39.10   13.10
   5  -2 -14   24.00   10.90
   5   2  14   32.40    8.40
  -5   2  14   52.59   13.70
   5  -2  14   33.10   11.40
   5   2 -14   29.40    9.70
   5  -2  14   40.50    8.40
   5  -2 -16   19.90   11.30
  -5  -2  16   29.80   15.70
   5   2  16   15.60    8.10
  -5   2  16   33.80   18.20
   5   2 -16   33.80   12.60
   5  -2  16   27.10    8.10
   5  -2 -18   66.79   15.70
   5   2  18   52.59   11.00
   5  -2  18   71.29   15.80
   5  -3  -1 2385.16   86.19
   5  -3  -1 2340.37   85.49
  -5   3  -1 2356.16   86.29
   5   3  -1 2401.36   85.09
  -5   3   1 2302.37   85.89
   5   3  -1 2297.27   85.09
   5  -3   1 2254.27   86.29
  -5  -3   3  853.71   31.90
   5  -3  -3  791.62   33.40
  -5  -3   3  893.21   32.40
   5   3   3  861.71   32.70
  -5   3  -3  804.32   33.20
  -5   3   3  845.02   32.50
   5  -3   3  881.51   33.30
  -5   3   3  886.21   32.40
  -5  -3   5 1177.48   45.00
   5   3   5 1185.18   45.30
   5  -3  -5 1098.89   45.40
   5   3  -5 1158.08   45.30
   5  -3   5 1177.68   45.10
  -5   3   5 1191.38   45.20
  -5  -3   7 1290.17   52.19
   5   3   7 1336.47   52.59
   5  -3  -7 1359.86   52.89
  -5   3   7 1337.47   52.49
   5   3  -7 1366.66   52.59
   5  -3   7 1273.57   52.19
   5  -3   7 1289.27   51.39
  -5  -3  -7 1360.66   51.29
   5  -3  -9 2023.90   80.09
  -5  -3   9 2068.19   79.59
   5   3   9 2055.49   79.99
   5   3  -9 2046.20   79.59
   5  -3   9 2022.90   79.69
  -5   3   9 2071.09   79.89
  -5  -3  -9 2069.79   78.39
   5  -3   9 2001.30   77.89
   5  -3 -11  302.37   20.40
   5   3  11  266.87   21.00
   5  -3  11  305.07   16.70
   5   3 -11  322.67   19.80
  -5   3  11  293.27   21.50
   5  -3  11  284.27   20.90
   5   3  13  131.69   15.30
  -5  -3  13  142.29   16.00
   5  -3  13  133.99   19.80
   5  -3  13  139.19   12.80
  -5   3  13  157.98   16.70
   5  -3 -15  831.22   56.79
   5   3  15  872.21   38.60
  -5  -3  15  909.41   46.20
   5  -3  15  873.31   38.30
  -5   3  15  812.72   45.90
   5   3  17  330.47   23.80
   5  -3 -17  294.57   27.10
   5  -3  17  323.17   21.60
   5   4   0 4114.99  147.89
   5  -4   0 4142.89  149.19
  -5   4   0 3968.40  148.89
   5  -4   0 4046.30  148.19
  -5  -4   2   69.39    3.80
  -5  -4   2   61.99    4.10
  -5   4  -2   67.79    5.70
   5  -4  -2   64.29    6.10
   5   4   2   70.59    4.90
  -5   4   2   69.49    5.30
   5   4  -2   63.19    4.80
  -5   4   2   71.19    4.50
   5  -4   2   70.09    5.60
   5   4  -2   70.89    4.50
   5   4   4  115.09    7.90
  -5  -4   4  107.09    7.50
   5  -4  -4  109.79    8.00
  -5  -4   4  109.19    6.30
  -5   4  -4  112.69    7.80
  -5   4   4  124.19    7.80
   5  -4   4  107.39    7.30
   5   4  -4  117.19    7.40
  -5  -4   6  536.25   23.20
   5   4   6  544.55   23.70
   5  -4  -6  526.95   23.80
   5   4  -6  516.85   23.20
   5  -4   6  527.15   22.60
  -5  -4  -6  496.95   22.00
  -5   4   6  545.65   23.50
  -5  -4   8  271.67   15.90
   5  -4  -8  258.17   16.40
   5   4   8  264.77   16.30
  -5  -4  -8  251.97   14.20
   5  -4   8  250.47   13.80
   5   4  -8  262.47   15.50
   5  -4   8  233.78   17.70
  -5   4   8  248.28   16.00
  -5  -4  10  704.73   33.50
   5   4  10  743.03   34.30
   5  -4 -10  723.53   33.90
   5  -4  10  725.73   33.80
   5   4 -10  740.53   33.20
   5  -4  10  728.53   31.10
  -5  -4 -10  731.43   32.00
  -5   4  10  697.33   33.80
  -5  -4  12  716.83   35.40
   5   4  12  680.63   35.50
   5  -4 -12  687.83   34.70
  -5  -4 -12  708.63   32.90
   5   4 -12  710.23   34.10
   5  -4  12  695.83   30.90
   5  -4  12  670.23   34.80
  -5   4  12  679.13   35.80
   5  -4 -14  165.58   20.50
   5   4  14  148.59   21.50
  -5  -4  14  166.28   18.40
   5  -4  14  149.49   20.90
  -5   4  14  144.69   17.80
   5  -4  14  142.79   13.90
   5   4  16   47.40   10.70
   5  -4 -16   43.00   13.00
  -5  -4  16   50.29   18.30
   5  -4  16   46.10   10.30
   5  -4 -18  191.78   26.00
   5   4  18  186.08   19.10
   5  -4  18  154.68   18.70
  -5   5  -1 2919.81  107.79
   5   5   1 2963.10  106.99
  -5   5   1 2961.70  106.79
  -5   5   1 3020.50  107.79
   5   5  -1 2742.73  106.79
   5  -5  -3 1191.38   48.00
  -5  -5   3 1342.07   47.40
   5   5   3 1289.27   47.80
  -5   5  -3 1162.78   47.90
  -5   5   3 1312.97   47.70
  -5   5   3 1317.27   47.60
   5  -5   3 1283.57   48.30
  -5  -5  -3 1150.98   46.70
  -5  -5   5 2253.27   85.69
  -5   5  -5 2344.37   85.89
  -5  -5   5 2176.98   84.79
   5  -5  -5 2308.37   86.49
   5   5   5 2269.27   86.09
   5   5  -5 2269.17   85.89
  -5   5   5 2337.07   85.99
   5  -5   5 2248.68   85.89
  -5  -5  -5 2382.16   85.19
   5   5   7  680.33   31.40
  -5  -5   7  670.23   30.70
   5  -5  -7  787.32   32.10
  -5   5   7  709.13   31.10
   5   5  -7  758.82   31.10
  -5  -5  -7  794.22   30.30
   5  -5   7  674.53   29.90
   5  -5  -9 1263.87   52.09
  -5  -5   9 1273.07   51.49
   5   5   9 1260.57   51.89
   5  -5   9 1219.88   49.50
  -5  -5  -9 1238.58   50.09
   5  -5   9 1256.27   51.49
   5   5  -9 1241.58   51.19
   5   5  11 2028.90   82.19
  -5  -5  11 2051.79   81.69
   5  -5 -11 2133.89   82.39
   5  -5  11 1980.10   78.89
  -5   5  11 2008.00   81.79
  -5  -5 -11 2071.99   80.09
   5  -5  11 2028.80   81.79
   5   5 -11 2088.99   81.39
   5  -5 -13  293.87   23.00
  -5  -5  13  256.07   23.80
   5   5  13  220.58   23.80
   5  -5  13  256.47   23.70
  -5   5  13  297.87   25.30
  -5  -5 -13  291.87   21.00
   5  -5  13  267.77   17.20
  -5  -5  15  196.08   26.50
   5  -5 -15  184.88   23.30
   5  -5  15  210.78   16.70
  -5   5  15  229.28   27.80
   5   5  17  147.09   20.20
   5  -5 -17  162.68   23.80
   5  -5  17  171.68   17.90
   5   6   0  107.49    6.30
  -5  -6   0   99.89    5.20
   5  -6   0  109.59    6.20
  -5   6   0   98.49    7.10
   5  -6   0  104.09    7.20
  -5  -6   2  127.49    7.10
   5   6   2  134.79    7.90
   5  -6  -2  146.39    8.20
  -5   6  -2  131.99    8.20
  -5  -6   2  137.29    6.90
  -5  -6  -2  129.79    6.80
   5  -6   2  143.89    8.50
   5   6  -2  141.09    7.30
  -5   6   2  127.29    8.40
  -5   6   2  133.79    7.40
   5   6   4   26.10    4.60
  -5   6  -4   29.20    4.70
  -5  -6   4   30.40    4.10
  -5  -6   4   17.60    3.80
   5  -6  -4   29.80    4.60
  -5  -6  -4   19.70    3.50
   5  -6   4   32.30    4.50
  -5   6   4   28.90    4.60
  -5   6  -6   52.49    6.20
   5  -6  -6   44.10    6.60
   5   6   6   52.09    7.00
  -5  -6   6   49.20    6.40
  -5  -6  -6   47.40    6.90
  -5   6   6   54.49    6.80
   5  -6   6   54.19    7.00
   5  -6  -8  158.38   13.70
  -5  -6   8  162.78   13.50
  -5   6   8  167.08   13.80
  -5  -6  -8  164.08   11.90
   5  -6   8  143.39   11.00
   5  -6   8  157.78   13.50
   5  -6 -10   64.19   10.10
  -5  -6  10   61.19    9.60
   5   6  10   59.99   10.40
   5  -6  10   62.49   10.10
  -5   6  10   65.99   11.80
   5  -6  10   52.09    7.50
  -5  -6 -10   59.79    8.60
   5  -6 -12  507.45   29.60
   5   6  12  517.85   30.30
  -5  -6  12  522.55   29.70
  -5   6  12  529.05   30.60
   5  -6  12  530.45   25.20
  -5  -6 -12  493.85   26.70
   5  -6  12  531.35   29.90
  -5  -6  14   31.70   13.30
   5   6  14    4.40   11.70
   5  -6 -14   18.70   11.30
  -5   6  14   17.50   13.60
   5  -6  14   14.30    7.10
   5  -6  14   16.90   10.60
  -5  -6 -14   31.00   10.60
   5  -6 -16    8.70   12.90
   5  -6  16    7.40    8.00
   5   6  18    7.10    9.80
   5  -6 -18   21.60   14.50
   5  -6  18   -4.80   10.80
  -5  -7   1 1414.06   55.59
  -5   7  -1 1449.65   56.59
   5   7   1 1518.55   56.09
   5  -7  -1 1505.15   56.39
  -5   7   1 1530.75   55.79
   5  -7   1 1444.46   56.99
   5  -7   1 1573.84   56.19
   5   7  -1 1500.35   55.89
  -5  -7  -1 1464.95   55.39
  -5   7   1 1510.65   56.79
  -5  -7   3 1068.29   41.80
  -5   7  -3 1174.78   43.00
   5   7   3 1064.79   42.70
  -5  -7   3 1041.20   42.10
   5  -7  -3 1159.38   43.30
   5  -7   3 1016.70   43.00
  -5  -7  -3 1181.08   42.10
  -5   7   3 1108.49   42.50
  -5  -7   5 3364.76  128.79
   5   7   5 3507.15  130.29
  -5   7  -5 3710.73  129.79
   5  -7  -5 3539.65  130.59
  -5  -7   5 3354.36  129.39
  -5   7   5 3469.35  129.89
  -5  -7  -5 3583.04  129.39
   5  -7   5 3439.96  129.99
  -5  -7   7 1025.00   42.30
   5  -7  -7 1005.90   43.10
  -5   7  -7 1065.49   41.60
   5   7   7 1015.60   42.90
  -5  -7  -7 1081.39   41.70
   5  -7   7 1016.30   41.60
  -5   7   7 1029.00   42.60
   5  -7  -9 1514.15   62.49
   5   7   9 1652.73   70.49
  -5  -7   9 1347.47   68.59
   5  -7   9 1587.74   60.49
   5  -7   9 1519.05   63.09
  -5   7   9 1556.14   61.99
  -5  -7  -9 1560.84   60.79
   5   7  11  621.14   32.90
  -5  -7  11  600.14   31.70
   5  -7 -11  628.14   32.10
   5  -7  11  615.04   28.40
  -5  -7 -11  587.74   29.40
  -5   7  11  640.94   32.70
   5  -7  11  628.64   32.10
  -5  -7  13  373.76   27.00
   5  -7 -13  297.47   25.20
   5   7  13  425.56   28.30
  -5   7  13  339.07   28.10
  -5  -7 -13  306.07   23.20
   5  -7  13  399.56   21.00
   5  -7  13  405.66   27.30
   5  -7 -15  440.86   31.20
  -5  -7  15  495.85   32.80
   5  -7  15  494.45   25.70
  -5   7  15  413.06   33.20
  -5  -7 -15  418.06   28.60
   5  -7 -17  481.35   34.40
   5  -7  17  473.35   28.30
  -5   8   0  431.66   17.60
   5  -8   0  404.06   17.90
  -5  -8   0  445.56   19.70
  -5   8   0  409.56   18.70
   5   8   0  427.06   18.00
  -5  -8   2  525.95   21.30
   5  -8  -2  509.55   22.30
  -5   8  -2  534.35   22.40
   5   8   2  546.55   22.30
   5   8  -2  548.95   21.60
  -5   8   2  534.95   21.80
   5  -8   2  518.75   21.70
  -5  -8  -2  519.35   21.30
   5  -8   2  487.05   22.60
  -5   8   2  523.95   22.60
   5  -8  -4  361.86   17.30
  -5  -8   4  326.97   15.20
  -5  -8   4  346.17   16.30
  -5   8  -4  352.96   16.50
   5   8   4  354.66   17.10
  -5  -8  -4  349.96   15.90
  -5   8   4  335.57   16.70
   5  -8   4  355.46   17.00
  -5  -8   6  387.66   17.60
  -5   8  -6  402.06   18.60
   5  -8  -6  375.86   19.90
   5   8   6  377.16   19.90
  -5  -8   6  365.36   18.90
  -5   8   6  392.06   19.40
   5  -8   6  371.96   18.60
   5   8  -6  395.16   16.20
  -5  -8  -6  406.96   18.60
   5  -8  -8  260.97   17.60
  -5   8  -8  221.58   16.30
  -5  -8   8  281.27   17.20
   5   8   8  279.57   18.00
  -5  -8  -8  241.78   15.40
   5  -8   8  253.27   15.00
   5  -8 -10   17.40    8.40
   5   8  10   18.70    9.20
  -5  -8  10   16.70    9.80
   5  -8  10   29.20    9.10
   5  -8  10   16.00    6.50
  -5  -8 -10   30.10    7.80
  -5   8  10   20.10    9.10
   5  -8 -12   39.00   11.20
   5   8  12   43.00   12.90
  -5  -8  12   45.80   11.80
  -5  -8 -12   45.10    9.60
  -5   8  12   36.70   11.50
   5  -8  12   42.30   11.70
   5  -8  12   37.40    8.10
  -5  -8  14  258.57   27.40
   5  -8 -14  274.37   26.40
   5   8  14  287.97   28.00
   5  -8  14  300.87   32.70
  -5   8  14  256.47   28.10
   5  -8  14  302.47   19.60
  -5  -8 -14  307.67   23.40
   5  -8 -16   12.00   13.10
   5  -8  16    4.00    9.10
  -5   9  -1 1076.69   41.20
  -5  -9   1  993.00   39.90
   5  -9  -1 1107.59   41.00
   5   9   1 1020.90   40.50
  -5  -9  -1 1037.30   40.00
   5   9  -1 1087.89   40.30
  -5   9   1  971.50   41.00
  -5   9   1 1030.50   40.10
   5  -9   1 1025.30   40.40
   5  -9  -3  457.85   19.80
  -5  -9   3  381.06   18.20
   5   9   3  387.86   19.00
  -5   9  -3  473.25   19.20
  -5  -9   3  373.66   17.60
   5   9  -3  473.95   18.60
  -5   9   3  395.76   18.60
  -5  -9  -3  453.25   18.40
   5  -9   3  384.46   18.20
   5  -9   3  385.06   19.30
  -5  -9   5 1996.30   75.29
  -5   9  -5 2054.89   76.09
  -5  -9   5 1915.01   75.79
   5   9   5 1939.21   76.59
   5  -9  -5 2091.39   77.29
  -5  -9  -5 2047.80   75.89
   5  -9   5 1930.51   76.49
  -5   9   5 2018.80   76.39
  -5  -9   7  600.04   27.50
   5   9   7  568.94   34.10
  -5   9  -7  615.34   31.10
  -5  -9   7  588.04   25.90
   5  -9  -7  598.84   28.60
   5  -9   7  585.14   26.80
  -5  -9  -7  633.04   27.20
  -5   9   7  611.24   28.10
   5   9  -7  636.44   24.10
   5  -9  -9  907.41   42.40
  -5  -9   9  962.50   41.70
   5   9   9  945.51   42.60
   5  -9   9  949.21   40.20
  -5   9   9 1060.39   45.50
  -5  -9  -9  926.61   40.50
  -5  -9  11  491.85   28.10
   5   9  11  493.15   29.20
   5  -9 -11  443.56   28.00
  -5   9  11  511.65   29.00
   5  -9  11  497.85   24.40
  -5  -9 -11  439.06   25.70
   5  -9  11  486.85   28.30
  -5  -9  13  717.83   38.20
   5  -9 -13  720.03   38.20
   5   9  13  722.13   39.10
  -5  -9 -13  640.24   34.40
  -5   9  13  679.83   38.60
   5  -9  13  730.03   33.20
   5  -9  13  699.63   37.70
   5  -9 -15  369.66   30.10
  -5  -9  15  325.07   30.30
  -5  -9 -15  402.96   27.10
   5  -9  15  362.16   23.20
  -5   9  15  352.96   45.60
   5  -9 -17  125.09   19.20
  -5  -9 -17  143.69   18.90
   5  -9  17  123.99   19.50
  -5  10   0    5.10    3.50
  -5 -10   0    4.80    3.20
  -5  10   0    7.00    4.70
   5 -10   0    3.40    3.50
   5  10   0    6.10    3.80
   5 -10  -2  220.78   12.80
   5  10   2  234.58   12.90
  -5 -10   2  227.18   11.50
  -5  10  -2  208.88   12.70
  -5  10   2  224.98   12.20
   5 -10   2  223.78   12.00
   5  10  -2  236.78   12.00
  -5 -10  -2  230.38   11.90
  -5 -10   4  671.13   29.10
   5  10   4  712.73   30.20
  -5 -10   4  709.73   28.60
  -5  10  -4  728.93   29.60
   5 -10  -4  694.23   30.40
   5 -10   4  710.13   29.10
  -5  10   4  708.43   29.60
   5 -10   4  683.83   30.10
  -5 -10  -4  694.73   29.10
   5  10   6   82.59   11.70
   5 -10  -6   97.59   11.80
  -5  10  -6   97.59   10.00
  -5 -10   6   84.79   10.90
  -5 -10   6   92.59    8.50
  -5 -10  -6   96.99   10.00
   5 -10   6   91.39   10.00
  -5  10   6   95.29   11.20
  -5 -10   8   26.50    5.60
  -5  10  -8   29.20    6.50
   5 -10  -8   19.40    8.40
  -5  10   8   28.30    8.30
  -5 -10  -8    9.80    6.40
   5  10  -8   26.20    4.40
   5 -10   8   22.10    6.50
  -5 -10  10   24.10    9.50
   5  10  10   22.90   10.50
   5 -10 -10   33.30    9.80
   5 -10  10   27.80    7.40
  -5  10  10   31.70   10.20
  -5 -10 -10   30.00    7.90
   5 -10  10   26.40    9.80
   5  10  12   59.19   13.40
  -5 -10  12   70.39   13.20
   5 -10 -12   76.19   13.30
  -5 -10 -12   68.09   11.40
   5 -10  12   64.39   13.00
  -5  10  12   58.39   13.40
   5 -10  12   63.79    9.50
   5 -10 -14  200.68   24.60
  -5 -10  14  181.58   26.70
  -5 -10 -14  202.78   21.30
   5 -10  14  183.78   18.10
  -5  10  14  191.68   26.20
   5 -10 -16   24.50   14.50
   5 -10  16   41.20   11.40
  -5 -10 -16   41.90   14.00
   5  11   1  470.55   22.20
   5 -11  -1  543.45   22.80
  -5 -11   1  474.75   21.50
  -5  11  -1  540.35   23.20
   5 -11   1  468.45   22.00
  -5 -11  -1  559.64   22.00
   5  11  -1  542.25   22.10
  -5  11   1  482.15   21.70
  -5  11   1  474.35   23.10
  -5 -11   3  141.49    9.80
  -5  11  -3  161.78   11.20
   5 -11  -3  166.98   11.90
   5  11   3  144.29   11.70
   5 -11   3  152.78   10.20
  -5 -11  -3  171.78   10.70
   5  11  -3  165.08   10.50
  -5  11   3  158.88   11.00
  -5  11  -5  764.22   33.90
   5  11   5  830.92   34.80
  -5 -11   5  836.22   33.80
   5 -11  -5  760.72   34.80
  -5 -11   5  824.52   33.00
  -5  11   5  861.61   34.40
  -5 -11  -5  747.63   33.40
   5 -11   5  808.02   34.40
  -5 -11   7  392.96   19.70
   5 -11  -7  414.26   23.00
  -5 -11   7  413.46   21.70
   5  11   7  397.66   22.70
  -5  11  -7  443.46   20.70
   5  11  -7  444.76   18.60
  -5 -11  -7  432.06   21.50
  -5  11   7  412.36   22.40
   5 -11   7  389.66   21.20
  -5 -11   9  573.14   30.30
  -5 -11   9  580.04   27.40
  -5  11  -9  637.54   29.00
   5 -11  -9  629.54   31.50
   5  11   9  591.84   31.30
   5 -11   9  568.14   28.40
   5  11  -9  655.93   24.70
  -5 -11  -9  626.64   29.40
  -5  11   9  580.24   30.80
  -5 -11  11  370.46   21.30
  -5 -11  11  379.96   26.10
   5 -11 -11  390.46   26.20
   5  11  11  380.16   27.30
  -5  11  11  382.16   26.20
   5 -11  11  377.06   22.00
  -5 -11 -11  398.36   23.70
   5 -11  11  374.26   26.30
  -5 -11  13  719.33   40.40
   5 -11 -13  770.22   40.30
   5  11  13  667.93   39.90
   5 -11  13  717.63   39.10
   5 -11  13  756.52   35.30
  -5 -11 -13  809.92   37.70
  -5  11  13  698.13   40.60
   5 -11 -15  603.24   37.20
  -5 -11  15  535.65   41.50
   5 -11  15  499.55   30.30
  -5 -11 -15  578.94   33.50
   5 -11 -17  233.88   30.50
   5 -11  17  245.48   23.60
  -5 -11 -17  166.38   20.20
  -5 -12   0    8.30    4.30
  -5  12   0   16.90    6.40
   5  12   0   18.30    5.10
   5 -12   0    8.50    4.70
  -5  12   0   11.40    4.30
  -5 -12   2  499.45   22.80
   5 -12  -2  525.35   24.20
   5  12   2  543.35   24.00
  -5  12  -2  516.65   23.90
   5  12  -2  561.14   23.20
  -5 -12  -2  511.15   23.10
   5 -12   2  532.45   23.40
  -5  12   2  530.65   23.20
   5  12   4   94.19   11.00
  -5 -12   4   75.29    8.40
   5 -12  -4   72.09   10.60
  -5  12  -4   70.89   13.50
   5 -12   4   73.89    8.70
  -5 -12  -4   64.69    9.10
  -5  12   4   73.79    8.00
  -5  12  -6  156.78   12.20
  -5 -12   6  147.79   11.20
  -5 -12   6  172.68   13.50
   5 -12  -6  145.69   14.40
   5  12   6  163.08   14.70
  -5 -12  -6  162.58   12.90
  -5  12   6  151.68   16.60
   5 -12   6  156.08   13.00
   5  12   8   43.80    9.90
   5 -12  -8   48.00   10.10
  -5 -12   8   41.10    9.00
  -5 -12   8   36.50    6.70
   5  12  -8   56.29    6.20
  -5 -12  -8   39.70    8.60
   5 -12   8   55.09    8.30
  -5  12   8   38.80   11.70
  -5  12 -10  317.27   19.50
  -5 -12  10  333.57   23.50
   5  12  10  291.67   23.80
  -5 -12  10  330.77   19.20
   5 -12 -10  298.67   23.70
  -5  12  10  327.47   24.10
   5  12 -10  337.37   15.40
  -5 -12 -10  318.47   21.10
   5 -12  10  330.47   20.20
  -5 -12  12  141.79   15.70
   5 -12 -12  162.58   21.80
   5  12  12  123.39   16.00
  -5 -12  12  139.49   16.20
   5 -12  12  115.19   15.40
  -5 -12 -12  131.29   18.50
   5 -12  12  129.89   15.80
  -5  12  12  128.49   16.70
   5 -12 -14   98.99   16.70
  -5 -12  14  122.19   17.70
  -5 -12 -14   98.99   14.60
  -5  12  14  109.59   17.90
   5 -12  14   99.59   12.70
   5 -12 -16   21.40   15.90
   5 -12  16   35.80   14.30
  -5 -12 -16   30.80   14.40
   5 -13  -1 1159.58   49.80
  -5 -13   1 1253.37   49.00
   5  13   1 1318.17   49.70
  -5  13  -1 1161.08   49.99
  -5  13   1 1343.37   50.69
   5 -13   1 1321.37   49.90
  -5  13   1 1353.46   49.30
   5  13  -1 1149.69   48.90
  -5 -13  -1 1178.78   48.90
  -5 -13   3  626.74   25.50
   5 -13  -3  541.45   26.80
  -5  13  -3  512.65   27.20
   5  13   3  631.24   26.90
   5 -13   3  601.54   26.00
  -5  13   3  631.04   26.10
   5  13  -3  573.84   25.60
  -5 -13  -3  528.95   25.60
  -5 -13   5  730.83   30.50
   5 -13  -5  669.33   32.50
  -5 -13   5  718.83   31.40
   5  13   5  754.22   32.60
  -5  13  -5  709.03   31.10
   5 -13   5  728.93   31.10
  -5 -13  -5  692.33   31.30
   5  13   7  698.93   34.40
  -5 -13   7  730.93   31.80
  -5  13  -7  620.84   38.90
   5 -13  -7  756.82   34.90
  -5 -13   7  726.63   33.20
  -5 -13  -7  763.22   33.20
   5 -13   7  716.53   33.20
  -5  13   7  777.92   37.50
   5  13  -7  779.12   30.80
  -5  13  -9  272.87   17.00
   5 -13  -9  280.67   21.10
  -5 -13   9  205.08   15.40
  -5 -13   9  181.38   19.10
   5  13   9  173.58   20.40
  -5  13   9  181.48   19.80
   5 -13   9  176.58   16.50
  -5 -13  -9  275.77   18.20
  -5 -13  11  700.73   32.90
   5 -13 -11  744.53   37.90
   5  13  11  700.33   38.00
  -5 -13  11  675.13   37.20
  -5  13 -11  727.53   33.10
  -5 -13 -11  721.83   35.00
   5  13 -11  746.13   28.90
  -5  13  11  652.43   37.30
   5 -13  11  647.44   36.80
   5 -13  11  682.03   33.90
  -5 -13  13  905.01   41.00
   5 -13 -13  923.51   48.50
  -5 -13  13  903.31   46.60
  -5  13  13  814.12   45.40
  -5 -13 -13  895.11   43.20
   5 -13  13  912.81   41.80
  -5 -13  15  434.46   27.60
   5 -13 -15  403.16   34.00
  -5 -13 -15  366.66   34.80
   5 -13  15  439.76   28.10
   5 -14   0   74.79    9.80
  -5  14   0   62.59    9.00
   5  14   0   71.29    9.50
  -5  14   0   76.59    9.00
  -5 -14   0   66.09    9.20
   5 -14  -2  115.99   11.60
   5  14   2  116.69   16.90
  -5 -14   2  122.29   10.40
  -5  14  -2  126.29   12.00
   5 -14   2  120.19   10.80
  -5 -14  -2   97.29   10.70
  -5  14   2  123.89   10.70
  -5 -14   4   10.70    5.30
  -5  14  -4    1.70    5.90
   5  14   4   11.40    7.00
   5 -14  -4   10.10    6.90
  -5  14   4   -1.80    7.20
   5 -14   4    6.50    5.20
  -5 -14  -4    5.60    6.20
  -5  14  -6   -2.10    7.10
  -5 -14   6   -5.60    5.40
   5 -14  -6    6.40    7.60
   5  14   6    1.50    7.60
  -5 -14   6   14.20   13.60
  -5 -14  -6   -3.70    6.70
  -5  14   6   -1.00    7.70
   5 -14   6    6.10    5.60
  -5  14  -8  420.16   22.50
   5 -14  -8  430.26   26.00
   5  14   8  433.46   26.40
  -5 -14   8  424.66   21.90
   5  14  -8  436.46   20.30
  -5  14   8  441.86   25.50
   5 -14   8  411.46   22.50
  -5 -14  -8  399.76   23.50
   5 -14 -10  332.97   26.40
   5  14  10  352.96   27.00
  -5 -14  10  386.56   26.20
  -5 -14  10  414.36   21.90
  -5  14 -10  358.16   21.60
  -5  14  10  371.76   26.20
   5 -14  10  375.56   22.80
  -5 -14 -10  329.77   23.20
   5  14 -10  375.16   17.90
   5 -14 -12   65.89   15.30
   5  14  12   64.69   14.60
  -5 -14  12  104.09   17.00
  -5 -14  12  114.79   12.90
  -5 -14 -12   96.49   13.90
   5 -14  12   71.19   14.10
   5 -14  12  104.39   13.70
  -5  14  12  105.49   16.40
  -5 -14  14   56.69   12.60
  -5 -14  14   84.19   17.10
   5 -14 -14   58.49   16.10
   5 -14  14   50.69   12.50
  -5 -14 -14   33.50   13.30
   5 -14 -16    1.60   15.80
  -5 -14  16    1.60   12.30
   5 -14  16   25.10   13.00
  -5 -14 -16   12.70   14.60
  -5  15  -1  593.04   29.10
   5  15   1  689.13   29.00
  -5 -15   1  682.63   28.30
   5 -15  -1  585.24   28.90
   5 -15   1  680.93   29.10
  -5 -15  -1  573.74   28.00
   5  15  -1  567.14   27.80
  -5  15   1  635.54   30.60
  -5  15   1  716.23   30.30
   5  15   3 2730.23  104.49
  -5  15  -3 2837.22  104.79
  -5 -15   3 2673.13  103.39
   5 -15  -3 2693.33  105.09
  -5  15   3 2763.62  104.09
  -5 -15  -3 2735.13  103.89
   5  15  -3 2748.32  103.49
   5 -15   3 2718.13  104.09
   5  15   5 1063.49   46.00
  -5 -15   5 1016.00   43.70
   5 -15  -5 1081.69   46.20
  -5  15  -5 1157.28   44.90
   5 -15   5 1003.10   44.20
  -5  15   5 1090.79   46.00
  -5 -15  -5 1079.79   44.90
  -5  15  -7  333.67   20.30
   5  15   7  409.46   24.30
   5 -15  -7  343.27   23.70
  -5 -15   7  387.16   20.30
  -5 -15   7  341.27   24.50
   5 -15   7  406.36   21.20
  -5 -15  -7  342.97   21.60
  -5  15   7  434.16   23.70
   5  15  -7  350.16   19.50
  -5 -15   9  202.88   15.70
  -5 -15   9  225.58   20.70
   5  15   9  216.98   22.10
  -5  15  -9  172.98   15.90
   5 -15  -9  142.89   20.80
  -5  15   9  183.88   20.40
   5  15  -9  168.58   13.00
  -5 -15  -9  158.58   17.60
   5 -15   9  224.48   16.90
   5  15  11 1106.79   52.69
   5 -15 -11 1067.39   52.69
  -5 -15  11 1169.18   52.19
  -5  15 -11 1092.19   47.90
  -5 -15  11 1111.59   48.20
  -5  15  11 1118.69   52.69
   5  15 -11 1134.99   44.40
  -5 -15 -11 1157.88   50.39
  -5 -15  13  316.37   23.20
  -5 -15  13  273.87   30.40
   5 -15 -13  345.27   30.20
  -5  15  13  237.38   29.00
  -5 -15 -13  336.07   26.10
   5 -15 -15  159.48   21.40
  -5 -15  15  162.08   17.80
  -5 -15 -15  136.59   18.80
   5  16   0   20.00    6.70
  -5 -16   0   16.30    6.60
  -5  16   0   21.80   12.10
  -5  16   0   17.90    6.50
   5 -16   0   21.00    7.00
   5  16   2   50.99    9.00
   5 -16  -2   46.90    8.80
  -5 -16   2   60.19    8.10
  -5  16  -2   65.19   11.60
   5 -16   2   53.89    8.10
   5  16  -2   74.89   11.40
  -5 -16  -2   51.59    8.40
  -5  16   2   39.70    7.60
  -5  16  -4  608.14   28.60
   5  16   4  634.64   29.50
   5 -16  -4  624.34   30.00
  -5 -16   4  565.74   27.20
  -5  16   4  586.84   31.60
  -5 -16  -4  565.54   28.20
   5 -16   4  586.64   27.90
   5  16   6   36.50   10.30
  -5  16  -6   55.59    9.20
   5 -16  -6   46.90   10.60
  -5 -16   6   42.50    8.10
  -5 -16  -6   40.50    9.30
   5 -16   6   44.80    8.00
  -5  16   6   46.50    9.90
  -5 -16   8  155.88   19.10
  -5 -16   8  144.69   14.30
   5  16   8  150.78   19.70
  -5  16  -8  143.39   15.00
   5 -16  -8  117.99   14.90
   5  16  -8  150.68   13.30
  -5 -16  -8  139.29   16.50
  -5  16   8  145.09   18.80
   5 -16   8  143.39   15.10
  -5 -16  10  191.78   22.70
   5  16  10  142.49   17.90
  -5  16 -10  178.68   16.70
   5 -16 -10  176.28   23.20
  -5 -16  10  146.39   16.30
   5  16 -10  170.28   13.50
  -5 -16 -10  151.38   19.30
  -5  16  10  184.88   23.20
   5 -16  10  191.48   17.80
  -5 -16  12   46.90   11.00
  -5  16 -12   32.40   10.30
   5 -16 -12   37.30   15.20
  -5 -16  12   46.30   15.70
  -5  16  12   34.50   14.20
  -5 -16 -12   13.90   12.00
   5  16 -12   23.90    7.60
   5 -16 -14   33.00   16.40
  -5 -16  14   23.10   11.50
  -5 -16 -14    8.60   14.30
   5  17   1  289.27   18.50
   5 -17  -1  302.37   19.40
  -5  17  -1  348.47   20.10
  -5 -17   1  285.67   17.80
  -5  17   1  292.27   18.00
  -5 -17  -1  337.57   18.60
   5  17  -1  358.96   18.60
   5 -17   1  270.07   18.50
  -5  17   1  254.27   19.70
   5  17   3 1894.31   76.49
  -5 -17   3 1884.71   75.49
  -5  17  -3 1986.10   76.59
   5 -17  -3 1984.20   77.69
  -5 -17  -3 1971.00   76.19
  -5  17   3 1955.50   82.99
   5  17  -3 2015.80   75.79
   5 -17   3 1843.52   76.09
  -5 -17   5  481.25   24.30
   5 -17  -5  441.36   26.80
   5  17   5  497.65   26.90
  -5  17  -5  485.65   25.10
   5 -17   5  482.45   24.90
  -5 -17  -5  512.25   25.80
  -5  17   5  464.15   25.60
   5 -17  -7  293.87   25.00
  -5 -17   7  404.36   22.00
  -5  17  -7  349.77   22.30
   5  17   7  421.16   26.00
  -5 -17   7  433.56   24.60
  -5  17   7  388.26   24.60
   5  17  -7  357.26   21.10
  -5 -17  -7  333.07   23.00
   5 -17   7  409.16   22.40
  -5 -17   9  541.15   27.80
   5  17   9  524.05   32.60
  -5  17  -9  504.65   27.60
   5 -17  -9  510.85   32.40
  -5 -17   9  580.64   31.50
   5  17  -9  555.14   25.60
  -5 -17  -9  517.25   29.80
  -5  17   9  473.25   31.50
   5 -17   9  547.35   28.60
  -5 -17  11  484.95   33.40
  -5  17 -11  453.65   26.80
  -5 -17  11  476.75   27.00
  -5 -17 -11  472.95   29.50
   5  17 -11  461.45   22.60
  -5  17  11  413.36   31.30
  -5 -17  13  134.99   15.80
   5 -17 -13   93.09   18.10
  -5 -17  13  112.29   20.20
   5 -17  13  145.59   17.00
  -5 -17 -13   97.09   17.40
  -5 -17  15  188.38   23.60
   5 -17 -15   94.59   21.00
  -5 -17 -15  147.39   19.60
  -5 -18   0   12.20    7.70
   5 -18   0   30.50    8.30
   5  18   0   14.30    7.60
  -5  18   0   19.50    9.90
  -5  18   0   22.80    7.90
   5  18   2  118.59   14.90
   5 -18  -2  126.59   15.70
  -5  18  -2  117.29   15.00
  -5 -18   2  111.79   13.30
  -5 -18  -2  113.59   14.30
  -5  18   2  118.19   13.60
   5  18  -2  118.89   13.70
   5 -18   2  114.69   14.00
  -5 -18   4  134.39   13.80
  -5  18  -4  127.39   15.10
   5 -18  -4  132.09   16.90
   5  18   4  123.59   16.50
   5 -18   4  108.49   13.90
  -5  18   4  113.89   15.10
  -5 -18  -4  158.08   15.40
   5  18   6  155.28   18.80
  -5 -18   6  148.09   15.00
   5 -18  -6  142.19   19.30
  -5  18  -6  133.69   15.80
  -5  18   6  147.69   17.80
   5 -18   6  144.89   15.20
  -5 -18  -6  177.18   17.60
   5 -18  -8  479.65   30.00
  -5  18  -8  428.26   25.20
  -5 -18   8  441.56   24.90
   5  18   8  434.16   30.00
  -5 -18   8  457.95   28.50
  -5 -18  -8  439.06   26.90
   5 -18   8  461.85   25.80
   5  18  -8  467.15   23.80
  -5  18   8  433.16   28.30
   5 -18 -10   93.79   18.30
   5  18  10  121.69   16.50
  -5 -18  10  113.49   13.20
  -5  18 -10  140.59   14.70
  -5 -18  10  107.49   17.30
   5  18 -10  101.79   13.00
  -5 -18 -10  108.69   15.40
  -5  18  10   89.19   16.20
   5 -18  10  146.09   18.80
  -5 -18  12   37.60   17.00
  -5 -18  12   38.20   16.30
   5 -18 -12   47.20   16.40
  -5  18 -12   44.00   11.20
   5 -18  12   59.09   13.10
  -5 -18 -12   51.39   14.10
  -5 -18  14   44.90   13.60
   5 -18 -14   31.20   17.10
   5 -18  14   37.30   13.90
  -5 -18 -14   25.50   15.90
   5 -19  -1   91.09   11.60
   5  19   1  110.99   14.70
  -5  19  -1   84.69   12.30
  -5 -19   1   92.59   13.50
   5 -19   1  100.89   14.30
  -5 -19  -1  101.99   14.10
  -5  19   1  100.29   13.50
   5  19  -1  109.99   13.80
  -5  19   1  132.49   14.40
   5  19   3  351.36   22.80
  -5  19  -3  356.86   22.80
   5 -19  -3  336.77   23.30
  -5 -19   3  362.06   21.00
   5 -19   3  365.56   22.00
  -5  19   3  369.46   21.90
   5  19  -3  356.76   21.10
  -5 -19  -3  352.26   22.10
   5  19   5  413.96   27.60
  -5 -19   5  471.25   25.20
  -5  19  -5  498.65   26.40
   5 -19  -5  462.25   28.40
  -5 -19  -5  485.25   27.00
  -5  19   5  462.25   26.90
   5 -19   5  501.35   26.40
   5 -19  -7  278.97   24.00
  -5  19  -7  249.48   20.00
  -5 -19   7  194.58   22.60
   5  19   7  231.18   23.60
  -5 -19   7  241.38   19.20
   5 -19   7  212.38   19.00
  -5  19   7  236.98   22.00
  -5 -19  -7  276.07   21.60
   5  19  -7  263.27   19.70
  -5  19  -9  211.58   19.80
  -5 -19   9  197.18   18.90
   5 -19  -9  230.48   26.10
  -5 -19   9  200.18   24.90
   5 -19   9  215.88   20.10
  -5  19   9  200.48   24.10
  -5 -19  -9  233.78   22.20
   5  19  -9  224.98   17.80
  -5 -19  11  154.58   19.70
  -5  19 -11  151.48   19.20
  -5 -19  11  168.28   20.50
   5 -19 -11  147.69   20.70
   5 -19  11  198.18   21.50
   5  19 -11  179.28   16.60
  -5 -19 -11  179.48   23.20
  -5 -19  13  150.88   17.60
   5 -19 -13  102.09   19.50
   5  19 -13  151.88   16.40
   5 -19  13  152.38   21.90
  -5 -19 -13  112.69   18.20
  -5  20   0   20.10   11.30
  -5 -20   0   28.50    9.30
   5 -20   0   36.40    9.80
   5  20   0   26.50    9.10
  -5  20   0    9.70    8.20
   5 -20  -2  121.19   14.30
  -5  20  -2  122.29   13.60
   5  20   2  111.09   16.00
  -5 -20   2  113.99   15.20
   5  20  -2  101.29   14.70
  -5  20   2  139.59   15.80
  -5 -20  -2  122.89   16.30
   5 -20   2  128.89   16.00
   5 -20  -4  279.87   23.20
  -5 -20   4  288.57   19.90
  -5  20  -4  294.77   21.00
   5  20   4  271.27   22.20
  -5 -20  -4  288.77   21.60
  -5  20   4  277.57   20.90
   5 -20   4  295.57   21.00
   5 -20  -6   64.79   14.10
  -5  20  -6   48.60   11.50
   5  20   6   39.90   13.10
  -5 -20   6   77.29   11.80
   5 -20   6   60.99   11.10
  -5 -20  -6   72.69   13.10
  -5  20   6   59.49   12.30
  -5 -20   8   -0.50   13.20
   5 -20  -8    2.60   13.30
   5  20   8   23.00   12.40
  -5  20  -8    0.10   10.20
  -5 -20   8   22.60   10.10
   5 -20   8   19.80    9.80
  -5  20   8   34.80   13.20
  -5 -20  -8    8.20   11.60
   5  20  -8    1.10    9.70
  -5 -20  10  120.19   18.90
  -5 -20  10  143.49   18.80
  -5  20 -10  126.09   15.50
   5 -20 -10  110.69   18.70
   5 -20  10  141.89   19.50
  -5 -20 -10  133.39   16.70
   5  20 -10   96.09   14.60
  -5  20  10  127.39   18.00
  -5 -20  12   -7.10   11.80
   5 -20 -12   21.60   17.20
   5 -20  12   -2.30   11.50
  -5 -20 -12    1.00   18.40
   5 -20 -14   10.50   18.80
  -5 -20  14  -16.30   13.90
   5 -20  14   -5.20   13.90
  -5 -20 -14   -5.20   16.20
   5 -21  -1  843.02   39.60
  -5  21  -1  847.72   39.50
  -5 -21   1  761.72   37.20
   5  21   1  792.12   37.80
  -5  21   1  792.92   37.00
  -5 -21  -1  904.71   38.60
  -5  21   1  779.72   39.70
   5 -21   1  700.93   38.00
   5  21  -1  852.71   37.70
   5 -21  -3  649.74   33.50
   5  21   3  565.94   31.90
  -5 -21   3  526.75   30.00
  -5  21  -3  653.73   32.30
  -5 -21  -3  681.33   32.00
   5  21  -3  642.94   30.60
  -5  21   3  541.95   30.10
   5 -21   3  536.55   31.30
   5  21   5  434.66   27.90
  -5  21  -5  384.16   26.00
  -5 -21   5  469.55   25.60
   5 -21  -5  385.96   28.40
   5 -21   5  435.16   26.00
  -5 -21  -5  371.46   26.40
  -5  21   5  454.95   27.00
   5 -21  -7  410.56   31.10
  -5  21  -7  422.36   27.00
  -5 -21   7  509.95   27.30
   5  21   7  445.06   30.20
  -5 -21  -7  419.66   28.70
   5 -21   7  493.95   28.10
  -5  21   7  407.46   29.30
   5  21  -7  409.86   26.50
  -5 -21   9  157.88   19.70
  -5  21  -9  179.38   19.70
  -5 -21   9  164.98   19.90
   5 -21  -9  205.48   27.30
   5 -21   9  157.98   20.60
  -5  21   9  129.19   17.10
   5  21  -9  196.78   19.10
  -5 -21  -9  205.78   23.20
   5 -21 -11   43.10   17.80
  -5 -21  11   32.50   12.90
  -5 -21  11   15.20   19.80
   5 -21  11   28.00   12.40
   5  21 -11   31.90   11.00
  -5 -21  13   69.39   16.40
   5 -21 -13   75.09   20.10
   5  21 -13   34.40   11.60
   5 -21  13   58.49   15.70
  -5 -21 -13   80.69   18.40
   5  22   0  290.27   22.00
  -5  22   0  274.17   20.90
   5 -22   0  274.07   22.90
  -5 -22   0  289.07   21.90
  -5  22   0  265.57   24.30
  -5  22  -2   88.19   13.60
  -5 -22   2  119.89   17.00
   5  22   2   98.89   13.70
   5 -22  -2  115.59   14.80
   5 -22   2  122.89   14.40
   5  22  -2   90.29   12.50
  -5  22   2  103.99   13.30
  -5 -22  -2  124.39   14.50
  -5  22  -4  178.78   20.40
  -5 -22   4  195.88   19.00
   5  22   4  222.38   22.10
   5 -22  -4  188.88   22.50
   5 -22   4  180.58   20.30
  -5  22   4  203.68   20.50
  -5 -22  -4  203.88   21.10
   5  22   6  189.78   22.50
   5 -22  -6  171.28   24.30
  -5 -22   6  175.08   19.30
  -5  22  -6  164.38   19.70
   5 -22   6  167.58   19.80
  -5 -22  -6  223.78   22.40
  -5  22   6  176.68   22.00
  -5 -22   8  113.79   18.60
   5 -22  -8  205.88   27.20
  -5 -22   8  184.48   20.20
  -5  22  -8  187.08   20.30
  -5 -22  -8  183.98   23.20
   5 -22   8  203.48   21.20
  -5  22   8  130.49   17.40
   5  22  -8  159.08   20.20
  -5 -22  10   43.40   17.30
  -5 -22  10   19.40   13.80
   5 -22 -10   -0.60   16.20
  -5 -22 -10   31.10   16.40
   5  22 -10    8.30   11.50
   5 -22  10   27.40   12.40
   5 -22 -12   25.60   18.10
  -5 -22  12   14.90   14.20
   5  22 -12   12.00   10.60
  -5 -22 -12    4.80   16.50
   5 -22  12    6.90   13.00
   5 -23  -1  732.23   39.20
  -5 -23   1  792.32   37.50
  -5  23  -1  739.53   38.70
  -5  23   1  753.12   39.40
  -5  23   1  782.82   37.00
   5  23  -1  705.53   36.90
  -5 -23  -1  782.22   37.90
   5 -23   1  770.12   39.00
   5  23   3  253.37   22.60
  -5 -23   3  257.67   21.60
   5 -23  -3  252.27   24.70
  -5  23  -3  230.18   22.20
   5  23  -3  237.38   20.50
  -5 -23  -3  264.77   22.90
   5 -23   3  241.78   22.90
  -5  23   3  283.37   22.80
  -5 -23   5  206.68   20.30
   5  23   5  164.98   21.90
   5 -23  -5  141.29   19.70
  -5  23  -5  108.99   15.50
  -5  23   5  156.48   21.00
   5 -23   5  194.58   22.30
  -5 -23  -5  164.48   21.90
  -5  23  -7  183.68   20.70
   5 -23  -7  174.98   21.10
  -5 -23   7  192.18   20.80
  -5  23   7  197.18   23.50
  -5 -23  -7  180.48   23.60
   5  23  -7  193.88   21.90
   5 -23   7  180.28   21.60
  -5 -23   9   64.89   18.20
  -5 -23   9   77.19   19.40
   5 -23  -9   73.19   18.80
   5  23  -9   72.09   14.20
   5 -23   9  101.29   15.50
  -5 -23  -9   77.69   17.10
   5 -23 -11   83.49   20.80
  -5 -23  11   58.49   15.90
  -5 -23 -11   75.29   18.80
   5 -23  11   53.69   14.60
   5  23 -11   62.19   13.10
   5 -24   0  -26.00   10.80
   5  24   0   14.00   10.40
  -5 -24   0   -2.00   11.50
  -5  24   0   11.50   13.30
  -5  24   0  -15.30   10.90
   5  24   2   33.20   11.80
  -5  24  -2   54.89   13.20
  -5 -24   2   45.70   12.30
   5 -24  -2   25.00   14.00
   5 -24   2   49.90   13.00
  -5  24   2   50.09   12.00
  -5 -24  -2   61.49   13.90
   5  24  -2   58.39   11.60
  -5  24  -4   12.80   12.30
  -5 -24   4    9.20   11.60
  -5  24   4   -3.60   10.80
  -5 -24  -4   10.90   13.00
   5 -24  -6   62.29   16.90
  -5 -24   6   58.09   13.30
  -5  24   6   62.09   15.50
   5 -24   6   79.69   14.70
  -5 -24  -6   61.99   15.50
   5  24  -6   69.69   14.80
  -5 -24   8   11.30   16.40
  -5 -24   8   31.40   21.30
   5 -24  -8   33.20   17.20
  -5 -24  -8   48.60   16.20
   5  24  -8   16.20   13.60
   5 -24   8   17.30   13.30
   5 -24 -10   47.70   20.00
  -5 -24  10   20.30   14.50
   5  24 -10    9.70   13.40
   5 -24  10   25.90   14.30
  -5 -24 -10   24.90   17.20
  -5  25  -1  120.79   26.80
  -5 -25   1  156.08   20.70
   5 -25  -1  137.29   20.80
  -5 -25  -1  139.79   17.10
  -5  25   1   92.39   13.50
  -5  25   1  180.68   30.70
   5 -25   1  108.49   21.50
   5 -25  -3  143.59   19.20
  -5 -25   3  122.09   15.70
  -5 -25  -3  181.08   22.30
  -5  25   3   93.09   14.90
   5 -25   3  145.99   17.90
   5 -25  -5  170.78   21.00
  -5 -25  -5  187.68   24.60
   5 -25  -7  212.68   30.00
  -5 -25   7  272.37   31.00
  -5 -25  -7  228.88   29.70
   5  25  -7  237.98   26.40
   5 -25   7  278.07   26.60
  -5 -25   9  247.88   27.10
   5 -25  -9  217.78   26.10
  -5 -25  -9  291.57   31.00
   5 -25   9  283.97   28.00
   5  25  -9  253.47   27.40
   5 -26   0   29.80   14.70
  -5 -26   0   37.00   14.40
  -5  26   0   -8.90   12.00
  -5 -26   2    7.90   13.20
   5 -26  -2   32.90   15.70
   5 -26   2   40.10   14.70
  -5 -26  -2   29.50   14.60
   5 -26  -4  187.18   21.90
  -5 -26   4  173.18   22.90
   5 -26   4  167.48   20.00
  -5 -26  -4  173.38   20.10
   5 -26  -6   49.30   18.20
  -5 -26   6   48.70   16.90
   5  26  -6   28.40   16.30
  -5 -26  -6   45.80   24.60
   5 -26   6   50.79   15.60
   5 -26  -8   79.59   20.40
  -5 -26   8   76.99   17.20
  -5 -26  -8   42.70   19.20
   5 -26   8   56.09   16.40
   5  26  -8   49.00   15.60
  -5 -26  10   25.00   17.00
   5  26 -10  -24.80   14.30
   5 -26  10   18.30   16.50
   5 -27  -1   64.79   18.40
  -5 -27   1   76.79   16.40
  -5 -27  -1   55.19   16.40
   5 -27   1   78.49   17.40
   5 -27  -3   16.80   16.70
  -5 -27   3   21.80   23.20
  -5 -27  -3   22.70   17.70
   5 -27   3   19.50   15.20
  -5 -27   5  195.68   25.60
   5 -27  -5  166.48   22.20
   5 -27   5  172.18   20.70
  -5 -27  -5  199.48   28.40
  -5 -27   7  109.59   18.30
   5 -27  -7   95.59   21.10
   5 -27   7  132.19   20.40
  -5 -27  -7  112.69   20.80
   5  27  -7   53.49   17.20
   5 -28   0   10.00   15.80
  -5 -28   0   14.40   18.90
   5 -28  -2    0.10   16.60
  -5 -28   2  -22.40   14.70
   5 -28   2    1.70   15.30
  -5 -28  -2    3.40   17.20
  -5 -28   4   48.20   17.00
   5 -28  -4   54.99   19.40
   5 -28   4   47.90   16.10
  -5 -28  -4   52.69   18.60
  -5 -28   6   63.79   18.30
   5 -28  -6   60.59   20.70
  -5 -28  -6   64.79   19.70
   5 -28   6   55.09   17.20
   5 -29  -1  110.79   20.80
  -5 -29   1  126.79   20.90
  -5 -29  -1  136.69   21.30
   5 -29   1  112.89   21.10
   5 -29  -3   54.59   20.20
  -5 -29   3   61.79   18.20
   5 -29   3   61.39   18.30
  -5 -29  -3   54.29   19.60
   5 -29  -5   28.60   19.80
  -5 -29   5   12.10   17.50
   5 -29   5   16.50   17.10
  -5 -29  -5   36.20   20.10
  -5 -30   0   -3.30   17.60
   5 -30   0   -4.50   18.10
   5 -30  -2    6.20   19.20
  -5 -30   2   10.80   17.80
  -5 -30  -2    7.70   18.40
   5 -30   2    8.40   18.10
  -5 -30   4   -1.80   17.80
   5 -30  -4   -5.70   18.80
   5 -30   4   42.20   19.00
  -5 -30  -4   21.30   19.40
   6   0   0  484.55   19.40
   6   0  -2 1330.87   49.00
   6   0  -2 1297.07   49.20
   6   0   2 1344.67   50.19
  -6   0   4  608.74   25.50
   6   0  -4  709.63   26.70
   6   0   6  335.27   16.40
   6   0  -6  346.77   16.90
  -6   0   6  335.77   16.20
   6   0   8  819.22   34.00
  -6   0   8  896.31   35.30
   6   0  -8  726.93   34.90
   6   0   8  844.62   35.30
   6   0  10  574.74   31.70
  -6   0  10  579.04   29.90
   6   0 -10  711.23   30.20
   6   0  10  563.44   27.00
  -6   0  12  473.15   28.70
   6   0  12  472.75   27.70
   6   0 -12  505.65   27.50
   6   0  12  460.95   23.60
   6   0 -14 1114.49   53.09
  -6   0  14 1218.58   55.59
   6   0  14 1188.38   54.59
   6   0  14 1262.17   50.29
   6   0  16  205.48   17.60
   6   0 -16  178.08   22.90
  -6   0  16  235.68   29.50
   6   0  18  154.68   19.10
   6   0 -18  161.98   21.00
   6  -1  -1  711.83   27.20
   6  -1   1  699.13   27.50
   6   1  -1  703.63   27.00
   6  -1  -3  583.04   23.50
   6  -1  -3  601.24   22.90
   6   1  -3  594.74   22.40
  -6   1   3  596.04   22.30
  -6   1   3  584.94   22.60
   6   1  -3  600.24   23.40
   6  -1   3  579.94   24.00
   6   1   5    8.70    3.60
   6  -1  -5   11.30    3.70
  -6  -1   5    8.00    3.60
   6   1  -5   11.70    3.60
   6  -1   5   11.60    3.80
  -6   1   5    9.50    3.60
   6  -1  -7 1039.30   42.10
  -6  -1   7 1061.59   41.60
   6   1   7 1040.00   41.80
  -6   1   7 1035.30   41.50
   6   1  -7 1013.20   41.90
   6  -1   7 1038.50   41.70
   6  -1   7  986.00   41.00
   6   1   9   61.79    8.80
   6  -1  -9   52.39    8.30
  -6  -1   9   78.39    9.20
  -6   1   9   74.29    9.20
   6   1  -9   65.19    8.50
   6  -1   9   65.09    8.50
   6  -1   9   73.39    9.10
   6   1  11   31.10    9.20
   6  -1 -11   30.20    8.70
   6   1  11   29.40    6.80
  -6  -1  11   21.60   10.30
   6   1 -11   22.70    8.30
   6  -1  11   34.80    9.30
   6  -1  11   16.40    6.10
  -6   1  11   22.70   17.20
   6   1  13  101.29   14.40
   6  -1 -13   92.59   12.70
   6   1  13   88.99   10.50
  -6  -1  13   91.49   14.30
   6   1 -13   84.89   12.20
   6  -1  13   75.59   13.00
   6  -1  13   91.09   12.10
  -6   1  13   95.39   14.60
  -6  -1  15   77.79   17.20
   6  -1 -15   75.29   18.00
   6   1  15   73.59   10.70
  -6   1  15   62.79   16.60
   6   1 -15   95.09   19.80
   6  -1  15   72.69   10.00
   6   1  17   14.30   10.10
   6  -1 -17   -0.80   11.40
   6   1 -17    0.20   12.40
  -6   2   0   62.19    5.20
   6  -2   0   57.59    4.80
   6  -2  -2 2951.90  102.09
   6  -2  -2 2829.12  101.69
   6  -2   2 2662.63  102.59
   6   2  -2 2832.12  101.49
  -6   2   2 2603.14  101.69
   6   2   4  672.23   27.20
  -6  -2   4  701.83   26.80
   6  -2  -4  694.93   27.80
  -6   2   4  703.93   26.20
  -6   2   4  701.83   27.00
   6  -2   4  645.04   27.80
   6   2  -4  702.33   27.70
  -6  -2   6 1024.10   39.20
   6  -2  -6  889.41   39.60
   6   2   6 1049.40   39.60
  -6   2   6 1022.30   39.30
   6  -2   6 1021.90   39.30
   6  -2   6 1005.60   39.30
   6   2  -6  891.41   39.30
   6   2   8  737.03   33.20
  -6  -2   8  772.92   33.00
   6  -2  -8  790.92   33.70
   6   2  -8  803.32   33.40
  -6   2   8  770.12   33.00
   6  -2   8  731.83   31.80
   6  -2   8  748.93   33.00
   6  -2 -10  824.42   35.20
   6   2  10  738.03   35.60
  -6  -2  10  688.43   34.80
  -6   2  10  722.63   34.50
   6   2 -10  823.12   34.80
   6  -2  10  730.43   34.60
   6  -2  10  702.13   31.90
  -6  -2  12  395.26   25.10
   6   2  12  370.46   24.70
   6  -2 -12  376.46   23.60
   6   2 -12  364.66   22.90
   6  -2  12  334.47   24.10
  -6   2  12  345.67   25.30
   6  -2  12  337.27   19.30
   6   2  14  513.65   26.00
  -6  -2  14  519.95   33.10
   6  -2 -14  469.65   29.90
   6   2  14  521.05   31.80
   6   2 -14  432.06   28.70
   6  -2  14  486.15   30.90
  -6   2  14  514.35   33.70
   6  -2  14  544.75   26.00
  -6  -2  16  240.78   29.60
   6  -2 -16  281.17   25.40
   6   2  16  276.07   19.90
  -6   2  16  227.38   30.70
   6   2 -16  265.37   25.60
   6  -2  16  259.77   19.40
   6  -2 -18  179.68   25.70
   6   2  18  165.38   19.60
   6  -2  18  161.38   18.80
   6  -3  -1  472.05   18.40
  -6   3  -1  482.45   19.70
   6  -3  -1  464.55   19.30
  -6   3   1  461.65   19.10
   6   3  -1  485.65   17.80
   6  -3   1  484.05   19.60
   6  -3  -3   83.09    6.40
  -6  -3   3   84.19    4.60
  -6  -3   3   87.69    4.10
   6   3   3   74.29    5.60
  -6   3   3   81.49    5.10
  -6   3   3   86.19    5.50
   6  -3   3   79.59    6.40
   6   3  -3   74.99    5.80
   6  -3  -5   95.39    8.20
  -6  -3   5   98.19    7.80
   6   3   5  108.79    8.40
   6   3  -5  100.89    7.70
  -6   3   5  108.09    6.40
   6  -3   5   92.79    7.70
  -6   3   5  101.69    7.90
   6  -3  -7  539.95   25.50
  -6  -3   7  582.94   25.00
   6   3   7  577.84   25.40
   6   3  -7  546.55   25.00
   6  -3   7  547.05   24.90
   6  -3   7  530.85   24.10
  -6   3   7  576.04   25.10
  -6  -3   9  275.17   17.30
   6  -3  -9  282.97   17.90
   6   3   9  263.47   17.90
   6  -3   9  268.87   15.10
   6   3  -9  255.07   16.80
   6  -3   9  262.47   17.60
  -6   3   9  260.67   17.70
   6   3  11   58.89   10.70
   6  -3 -11   56.89   10.10
  -6  -3  11   49.10   11.70
   6   3 -11   44.70    8.70
   6  -3  11   57.69   10.20
   6  -3  11   44.30    7.40
  -6   3  11   37.80   16.90
   6  -3 -13  181.28   19.70
  -6  -3  13  177.98   21.70
   6   3  13  196.98   21.80
   6   3 -13  201.28   18.90
   6  -3  13  198.58   15.00
  -6   3  13  193.18   22.70
   6  -3  13  164.38   21.40
  -6  -3  15   45.40   15.90
   6   3  15   52.39   10.10
   6  -3 -15   52.09   12.80
   6  -3  15   62.79   10.30
   6   3 -15   61.69   14.40
  -6   3  15   62.49   15.80
   6  -3 -17   -9.70   11.10
   6   3  17    5.30    9.60
   6  -4   0  108.49    5.50
  -6   4   0  106.09    6.90
   6   4   0  102.99    5.00
   6  -4   0  105.89    6.80
  -6   4  -2 1379.16   53.09
   6  -4  -2 1448.46   53.79
   6   4   2 1419.96   51.99
   6   4  -2 1415.06   52.09
   6  -4   2 1396.76   53.19
   6   4  -2 1421.26   51.79
  -6   4   2 1359.56   52.39
  -6   4   2 1345.07   51.49
   6   4   4 1400.06   53.39
  -6  -4   4 1353.36   53.99
   6  -4  -4 1397.76   53.79
  -6  -4   4 1430.66   52.79
  -6   4  -4 1422.86   53.89
  -6   4   4 1416.56   52.69
   6  -4   4 1432.76   53.89
  -6   4   4 1437.56   53.09
   6   4  -4 1347.67   53.39
  -6  -4   6 1278.57   49.70
   6  -4  -6 1269.87   50.69
   6   4   6 1257.37   50.29
  -6   4   6 1284.07   49.99
   6   4  -6 1317.47   50.29
   6  -4   6 1263.77   49.90
   6  -4  -8  875.61   35.60
   6   4   8  779.82   35.10
  -6  -4   8  769.02   34.30
  -6   4   8  781.62   34.50
   6  -4   8  753.22   33.30
   6   4  -8  866.91   34.90
   6  -4 -10  834.02   38.60
   6   4  10  851.71   38.90
  -6  -4  10  846.92   38.00
   6   4 -10  809.62   37.60
   6  -4  10  846.42   35.90
  -6   4  10  909.21   38.60
   6  -4  10  859.11   38.40
  -6  -4  12 1092.59   49.60
   6   4  12 1091.59   50.29
   6  -4 -12 1220.98   50.49
   6  -4  12 1092.29   46.30
   6  -4  12 1064.19   49.90
  -6   4  12 1121.49   50.19
   6   4 -12 1182.78   49.40
   6   4  14  250.47   25.10
  -6  -4  14  265.97   26.60
   6  -4 -14  287.27   23.60
  -6   4  14  269.87   27.60
   6  -4  14  251.27   24.10
   6  -4  14  257.87   18.00
   6   4 -14  270.17   23.00
  -6  -4  16  140.89   19.40
   6   4  16  127.89   14.70
   6  -4 -16  184.48   23.60
   6  -4  16  140.09   16.20
   6   4  18  210.08   21.30
   6  -4 -18  204.28   26.90
   6  -4  18  193.78   20.60
   6  -5  -1  307.27   13.80
  -6   5  -1  299.87   13.70
   6   5   1  295.57   12.40
   6  -5   1  285.37   13.80
  -6   5   1  291.57   13.40
   6   5  -1  305.57   12.30
  -6   5  -3  470.55   19.60
  -6  -5   3  444.16   17.70
   6   5   3  456.55   18.90
   6  -5  -3  466.45   19.40
  -6  -5   3  441.56   18.00
  -6   5   3  438.96   18.40
   6   5  -3  458.25   18.80
  -6   5   3  451.35   18.90
   6  -5   3  442.56   19.60
  -6  -5   5  760.62   29.80
  -6  -5   5  787.02   30.80
  -6   5  -5  774.42   31.40
   6  -5  -5  730.23   31.60
   6   5   5  785.42   31.50
  -6  -5  -5  744.33   29.70
  -6   5   5  784.72   31.10
   6  -5   5  776.02   31.40
  -6   5   5  778.12   30.20
   6   5  -5  726.03   31.00
   6  -5  -7  823.52   36.10
   6   5   7  866.31   36.00
  -6  -5   7  844.02   35.20
   6  -5   7  828.42   34.80
  -6   5   7  909.11   35.70
  -6  -5  -7  826.42   33.90
   6   5  -7  828.92   35.40
   6   5   9  651.23   31.10
   6  -5  -9  649.34   31.10
  -6  -5   9  636.04   30.10
  -6  -5  -9  674.83   28.70
   6   5  -9  660.23   30.10
  -6   5   9  563.24   38.60
   6  -5   9  653.83   28.70
   6  -5   9  698.43   31.10
   6   5  11  231.68   20.70
   6  -5 -11  269.07   20.30
   6  -5  11  253.97   20.40
  -6   5  11  225.68   20.10
   6  -5  11  260.57   16.10
   6   5 -11  248.88   18.60
  -6  -5 -11  276.07   17.60
  -6  -5  13   40.30   12.50
   6  -5 -13   41.30   11.30
   6   5  13   38.00   12.80
  -6   5  13   62.99   13.10
   6  -5  13   46.40   12.40
   6  -5  13   35.20    8.10
  -6  -5  15   68.69   16.80
   6  -5 -15   68.89   14.30
  -6   5  15  105.29   16.80
   6  -5  15  102.99   12.70
   6   5  17   -4.00    9.40
   6  -5 -17   -2.10   12.40
   6  -5  17   -4.90   11.90
   6  -6   0 1042.70   41.60
   6   6   0 1094.19   40.30
  -6   6   0 1049.30   41.20
   6  -6   0 1082.19   40.60
  -6  -6   2 1701.63   63.39
   6  -6  -2 1677.33   64.79
   6   6   2 1705.03   64.39
  -6   6  -2 1863.41   65.39
  -6  -6   2 1698.73   63.29
  -6   6   2 1714.03   64.89
   6  -6   2 1744.63   65.59
   6   6  -2 1787.02   64.19
  -6   6   2 1633.44   63.89
  -6  -6   4 1395.16   52.39
   6  -6  -4 1334.77   53.49
  -6   6  -4 1392.16   53.29
   6   6   4 1382.86   53.19
  -6  -6   4 1368.46   51.89
  -6   6   4 1389.76   52.69
   6  -6   4 1365.06   53.49
  -6   6   4 1436.56   52.79
   6  -6  -6 1114.59   46.60
  -6  -6   6 1167.58   45.60
  -6  -6   6 1151.48   44.50
  -6   6  -6 1128.49   45.80
   6   6   6 1198.68   46.50
  -6   6   6 1155.18   45.90
   6  -6   6 1166.58   45.90
  -6  -6  -6 1166.28   44.70
  -6  -6   8  732.83   32.30
   6  -6  -8  763.12   33.50
   6   6   8  688.13   35.70
  -6   6   8  726.53   32.60
   6  -6   8  713.33   31.40
   6   6  -8  727.33   32.30
  -6  -6  -8  803.12   31.30
  -6  -6  10  856.51   38.60
   6   6  10  867.41   39.80
   6  -6 -10  812.42   39.20
   6  -6  10  870.81   36.70
  -6   6  10  944.61   39.40
  -6  -6 -10  821.82   36.60
   6  -6  10  845.52   38.90
   6   6  12  540.75   31.70
  -6  -6  12  554.34   31.00
   6  -6 -12  536.25   31.00
  -6   6  12  532.45   31.40
  -6  -6 -12  596.84   28.50
   6  -6  12  560.14   31.50
   6  -6  12  559.14   27.00
  -6  -6  14  353.86   29.90
   6  -6 -14  446.26   29.10
   6   6  14  396.36   29.30
   6  -6  14  368.56   28.00
   6  -6  14  387.66   22.40
  -6   6  14  366.26   30.60
  -6  -6  16  269.47   34.70
   6  -6 -16  293.97   28.10
   6  -6  16  256.47   20.00
   6  -6 -18  107.39   18.30
   6   6  18  147.89   20.00
   6  -6  18  152.38   20.80
  -6   7  -1  469.05   20.50
   6   7   1  485.95   19.70
   6  -7  -1  465.95   19.80
  -6  -7   1  478.15   18.40
  -6  -7   1  469.85   18.40
   6  -7   1  487.55   21.00
  -6   7   1  452.35   20.30
   6   7  -1  484.15   19.40
   6  -7   1  472.95   19.50
  -6   7   1  485.45   19.10
  -6  -7   3   43.40    4.70
   6  -7  -3   59.09    6.90
   6   7   3   46.90    5.30
  -6  -7   3   44.80    5.60
  -6   7  -3   51.99    6.90
   6  -7   3   50.59    6.90
   6   7  -3   58.09    5.80
  -6   7   3   47.30    5.90
  -6  -7  -3   46.50    4.90
  -6   7   3   43.90    5.60
   6  -7  -5  256.97   14.60
   6   7   5  273.17   14.60
  -6   7  -5  254.47   13.80
  -6  -7   5  246.88   12.00
  -6  -7   5  245.18   13.40
   6  -7   5  246.88   13.70
  -6  -7  -5  258.57   12.40
  -6   7   5  243.08   13.70
  -6  -7   7   19.90    4.50
   6   7   7    5.90    6.00
   6  -7  -7   13.30    6.20
  -6  -7   7   11.00    5.90
   6  -7   7   14.10    5.10
  -6  -7  -7   20.10    4.90
  -6   7   7   20.10    6.40
  -6  -7   9  540.75   28.20
   6  -7  -9  559.64   28.40
   6  -7   9  563.14   25.80
   6  -7   9  546.05   27.60
  -6   7   9  529.95   27.40
  -6  -7  -9  580.24   25.80
   6  -7 -11  320.67   22.80
  -6  -7  11  323.37   22.50
   6   7  11  311.27   23.60
  -6   7  11  331.57   23.20
  -6  -7 -11  328.47   19.90
   6  -7  11  333.07   19.10
   6  -7  11  332.37   23.00
   6  -7 -13   74.29   13.20
  -6  -7  13   88.69   14.30
   6   7  13   50.19   13.50
  -6   7  13   64.79   13.70
   6  -7  13   67.79    9.70
   6  -7  13   60.79   12.90
  -6  -7 -13   69.39   11.00
  -6  -7  15   28.60   15.90
   6  -7 -15   31.90   13.30
  -6   7  15   42.00   15.00
   6  -7  15   48.60    9.70
   6  -7 -17   21.20   14.50
   6  -7  17   33.20   12.20
   6   8   0  527.85   21.50
  -6  -8   0  525.25   20.50
  -6   8   0  519.05   22.40
   6  -8   0  516.05   21.60
  -6  -8   2  807.62   34.50
   6   8   2  924.01   35.00
  -6  -8   2  910.31   33.90
  -6   8  -2  834.62   35.20
   6  -8  -2  850.71   35.10
  -6   8   2  928.21   35.50
  -6   8   2  889.41   34.30
   6  -8   2  894.11   36.00
   6  -8   2  929.91   34.70
   6   8  -2  851.61   34.30
  -6   8  -4 1506.15   56.19
  -6  -8   4 1434.66   55.19
  -6  -8   4 1415.76   54.69
   6   8   4 1439.46   56.09
   6  -8  -4 1419.66   56.49
  -6   8   4 1432.56   55.59
   6  -8   4 1468.45   56.59
  -6  -8  -4 1483.75   54.89
  -6  -8   6  968.80   39.90
  -6   8  -6 1050.39   40.30
   6   8   6  964.20   40.80
  -6  -8   6  963.80   38.80
   6  -8  -6  987.50   41.20
  -6   8   6  958.50   40.30
   6  -8   6  962.40   40.30
  -6  -8  -6 1047.70   39.40
   6   8   8  722.03   32.00
  -6  -8   8  706.33   28.70
  -6  -8   8  733.63   30.90
   6  -8  -8  570.74   31.00
   6  -8   8  692.53   29.90
  -6  -8  -8  597.74   29.00
  -6   8   8  686.83   33.80
   6   8  10  314.07   22.20
   6  -8 -10  311.07   21.60
  -6  -8  10  293.27   21.10
  -6   8  10  295.57   21.90
  -6  -8 -10  298.27   18.50
   6  -8  10  300.17   17.90
   6  -8  10  331.07   21.50
  -6  -8  12  885.51   40.90
   6  -8 -12  775.92   40.60
   6   8  12  831.12   41.50
   6  -8  12  829.22   40.90
  -6   8  12  851.91   41.30
  -6  -8 -12  753.92   37.30
   6  -8  12  858.01   37.20
   6   8  14  490.65   47.60
  -6  -8  14  487.45   32.40
   6  -8  14  431.76   24.90
  -6  -8 -14  391.36   26.80
  -6   8  14  436.66   32.80
   6  -8 -16  111.09   17.40
   6  -8  16  115.99   13.50
  -6  -9   1  710.73   28.40
   6  -9  -1  760.52   29.80
   6   9   1  706.33   29.30
  -6  -9  -1  719.73   29.90
  -6   9   1  745.53   30.20
   6  -9   1  716.83   29.20
  -6   9   1  702.43   28.70
   6   9  -1  740.73   29.10
  -6  -9   3  927.71   36.60
   6  -9  -3 1013.00   38.70
   6   9   3  931.11   37.90
  -6  -9   3  930.01   36.90
  -6   9  -3 1010.60   38.20
   6  -9   3  891.61   38.50
  -6  -9  -3  976.10   36.80
   6   9  -3  960.10   37.20
  -6   9   3  929.81   37.20
  -6   9   3  931.91   38.10
   6  -9   3  904.61   37.30
  -6  -9   5  376.56   17.00
  -6   9  -5  389.36   18.30
   6   9   5  373.46   19.10
  -6  -9   5  384.66   18.20
   6  -9  -5  373.76   19.40
  -6   9   5  379.86   18.60
  -6  -9  -5  361.96   17.30
   6  -9   5  375.06   18.90
  -6   9  -7    5.90    5.40
  -6  -9   7    0.30    5.70
  -6  -9   7    3.70    4.20
   6   9   7    3.10    7.50
   6  -9  -7    0.40    6.20
  -6  -9  -7    4.20    4.90
   6  -9   7    8.80    5.50
  -6   9   7    0.30    6.20
  -6  -9   9   64.49   10.20
   6   9   9   69.19   11.20
  -6  -9   9   89.79   10.10
   6  -9  -9   76.29   11.00
  -6  -9  -9   67.49    8.70
  -6   9   9   69.49   10.30
   6  -9   9   85.69   11.00
   6   9  11  205.18   21.60
   6  -9 -11  217.78   20.80
  -6  -9  11  226.28   20.60
   6  -9  11  185.68   20.50
  -6  -9 -11  232.58   17.40
  -6   9  11  211.48   21.40
   6  -9  11  225.58   16.30
  -6  -9  13   40.80   13.70
   6  -9 -13   28.10   12.10
   6   9  13   35.30   12.80
   6  -9  13   44.60   10.10
  -6   9  13   21.30   13.40
  -6  -9 -13   29.50    9.90
   6  -9  13   33.30   12.20
   6  -9 -15   16.60   13.80
  -6  -9  15   26.90   15.20
  -6  -9 -15   27.10   12.40
   6  -9  15   18.80    9.80
  -6   9  15   52.99   16.70
   6  -9 -17   56.19   16.40
   6  -9  17   41.00   12.40
  -6  10   0 1271.77   51.39
   6  10   0 1353.46   50.79
   6 -10   0 1318.47   51.09
  -6 -10   0 1321.07   49.99
  -6  10  -2  530.85   22.60
   6 -10  -2  530.65   22.70
  -6 -10   2  472.45   20.80
   6  10   2  498.45   22.20
  -6  10   2  450.15   21.20
  -6  10   2  507.95   22.80
  -6 -10  -2  522.25   21.10
   6  10  -2  533.95   21.60
   6 -10   2  475.05   21.60
  -6  10  -4  383.46   20.60
  -6 -10   4  493.25   20.60
   6 -10  -4  390.96   21.40
   6  10   4  499.95   21.80
  -6 -10   4  482.05   19.90
  -6 -10  -4  386.06   19.70
  -6  10   4  485.65   21.10
   6 -10   4  519.35   22.30
  -6 -10   6  143.09   10.60
  -6 -10   6  154.38   12.60
   6 -10  -6  195.38   14.30
   6  10   6  154.68   14.20
  -6  10  -6  187.08   12.60
  -6 -10  -6  197.08   12.00
  -6  10   6  167.18   13.30
   6 -10   6  158.28   12.60
  -6 -10   8  593.54   25.40
  -6 -10   8  598.24   27.70
   6 -10  -8  510.65   28.40
   6 -10   8  585.74   27.00
  -6  10   8  611.94   28.20
  -6 -10  -8  501.25   25.80
   6  10  10  277.67   22.80
   6 -10 -10  328.67   22.60
  -6 -10  10  310.27   17.90
   6 -10  10  309.27   19.10
  -6  10  10  299.37   22.30
   6 -10  10  316.67   22.10
  -6 -10 -10  289.67   19.30
   6  10  12  303.07   27.10
  -6 -10  12  323.47   25.60
   6 -10 -12  277.57   24.90
   6 -10  12  300.77   20.00
  -6  10  12  326.37   25.90
  -6 -10 -12  302.17   21.00
   6 -10  12  303.37   25.10
  -6 -10  14  333.87   30.20
   6 -10 -14  360.46   29.60
   6 -10  14  321.57   22.70
  -6  10  14  279.97   30.00
  -6 -10 -14  401.86   25.40
   6 -10 -16   61.59   16.10
  -6 -10 -16   93.39   19.60
  -6 -11   1  415.96   19.10
   6  11   1  425.26   20.20
  -6  11  -1  481.65   21.20
   6 -11  -1  452.15   20.70
  -6 -11  -1  464.25   19.40
   6 -11   1  439.26   20.20
  -6  11   1  429.16   21.00
  -6  11   1  432.96   19.50
   6  11  -1  473.55   20.00
   6 -11  -3   84.69    9.90
  -6 -11   3   75.49    7.60
  -6 -11   3   67.79    8.40
  -6  11  -3   73.39    9.10
   6  11   3   82.49    9.70
  -6 -11  -3   92.39    8.00
   6 -11   3   75.29    8.10
  -6  11   3   73.39    8.50
   6  11  -3   89.49    8.50
  -6  11   3   84.19   10.30
   6  11   5  178.78   14.20
  -6  11  -5  213.88   13.20
  -6 -11   5  187.98   12.90
  -6 -11   5  187.08   11.50
   6 -11  -5  180.78   14.10
   6 -11   5  194.48   13.70
  -6  11   5  192.58   13.40
  -6 -11  -5  202.78   12.50
  -6  11  -7   53.59    7.90
   6  11   7   31.00    8.40
  -6 -11   7   34.40    6.10
  -6 -11   7   35.30    7.80
   6 -11  -7   38.60    8.60
  -6 -11  -7   43.90    7.50
   6 -11   7   40.30    7.60
   6  11  -7   51.19    5.90
  -6  11   7   39.40    8.50
   6 -11  -9  420.36   26.30
  -6 -11   9  461.95   22.30
  -6 -11   9  464.95   25.50
   6  11   9  451.05   26.70
  -6  11  -9  431.06   23.10
  -6 -11  -9  442.36   23.60
   6 -11   9  476.05   24.10
  -6  11   9  455.05   25.90
  -6 -11  11   10.90    7.10
   6  11  11   12.10   11.80
  -6 -11  11    0.80   10.60
   6 -11 -11   16.40   11.00
   6 -11  11    8.60    8.10
  -6  11  11   -6.30   11.00
   6 -11  11    6.10   10.70
  -6 -11 -11   -5.10    7.90
   6  11  13   77.69   15.00
  -6 -11  13   86.79   16.30
   6 -11 -13  103.69   16.50
  -6 -11  13   97.89   11.90
   6 -11  13   93.59   12.00
   6 -11  13   84.49   17.90
  -6 -11 -13   84.59   12.40
  -6  11  13   82.49   15.70
   6 -11 -15  229.68   28.90
  -6 -11  15  273.27   30.70
   6 -11  15  306.77   23.20
  -6 -11 -15  268.47   25.10
   6 -11 -17   26.50   16.50
  -6 -11 -17   52.29   17.10
   6 -11  17   15.10   12.90
  -6  12   0  983.30   39.00
   6  12   0 1010.60   39.70
  -6 -12   0  983.70   39.10
   6 -12   0  974.00   40.10
  -6  12   0  993.20   40.60
  -6  12  -2  481.65   25.20
  -6 -12   2  508.35   21.90
   6  12   2  530.45   23.20
   6 -12  -2  460.55   23.10
  -6  12   2  528.15   24.00
  -6 -12  -2  474.25   21.90
  -6  12   2  516.05   22.20
   6 -12   2  537.85   22.80
   6  12  -2  473.15   22.10
   6 -12  -4  452.05   23.80
  -6  12  -4  497.65   23.20
   6  12   4  488.65   23.60
  -6 -12   4  507.95   21.90
  -6 -12   4  488.65   22.40
  -6 -12  -4  494.75   22.30
   6 -12   4  487.45   22.50
  -6  12   4  503.45   22.80
   6  12   6  860.51   38.30
  -6 -12   6  879.61   37.20
  -6 -12   6  841.62   35.80
   6 -12  -6  879.11   38.70
  -6  12  -6  935.31   37.50
   6 -12   6  840.72   37.80
  -6 -12  -6  885.61   36.80
   6 -12  -8  130.39   16.70
  -6  12  -8  125.79   13.10
   6  12   8  166.58   17.40
  -6 -12   8  152.78   15.50
  -6 -12   8  167.18   12.40
   6  12  -8  132.99    9.90
   6 -12   8  139.19   14.10
  -6 -12  -8  124.39   13.20
  -6  12 -10  318.57   18.80
   6 -12 -10  285.67   22.90
  -6 -12  10  222.48   21.60
   6  12  10  219.88   22.30
  -6 -12  10  225.18   16.50
  -6 -12 -10  312.17   19.20
   6 -12  10  234.78   18.40
  -6  12  10  232.78   21.80
  -6 -12  12  208.98   17.70
  -6 -12  12  204.98   24.40
   6  12  12  229.98   24.70
   6 -12 -12  249.88   24.40
  -6  12  12  175.08   24.80
  -6 -12 -12  245.48   20.00
   6 -12  12  196.88   18.90
   6 -12  12  211.38   22.80
  -6 -12  14   84.19   17.20
  -6 -12  14   70.79   11.70
   6 -12 -14   86.49   16.40
  -6  12  14   59.49   16.20
   6 -12  14   83.09   13.20
  -6 -12 -14   74.99   13.50
   6 -12 -16   89.69   18.40
  -6 -12  16  123.69   15.80
  -6 -12 -16   95.89   16.80
   6 -12  16  119.49   17.20
  -6  13  -1  661.83   30.00
  -6 -13   1  609.14   26.70
   6  13   1  630.14   27.60
   6 -13  -1  652.33   28.30
   6  13  -1  659.33   27.30
  -6 -13  -1  645.74   27.00
  -6  13   1  578.44   31.10
  -6  13   1  623.14   26.80
   6 -13   1  604.54   27.60
   6 -13  -3  210.28   14.90
  -6 -13   3  211.58   12.80
   6  13   3  223.28   14.80
  -6  13  -3  205.08   14.30
  -6 -13  -3  225.68   13.40
   6 -13   3  221.78   13.60
  -6  13   3  227.78   13.70
   6  13  -3  214.18   14.50
  -6  13  -5  118.09   12.30
   6  13   5  122.09   13.60
   6 -13  -5  113.39   13.50
  -6 -13   5  126.39   10.70
  -6 -13   5  121.69   12.20
  -6 -13  -5  109.29   11.40
   6 -13   5  133.29   11.50
  -6  13   5  120.89   16.60
  -6 -13   7  126.19   11.50
  -6  13  -7  158.78   13.50
   6  13   7  126.89   16.50
   6 -13  -7  149.29   16.10
  -6  13   7  120.39   15.30
   6 -13   7  142.69   14.10
   6  13  -7  143.69   11.40
  -6 -13  -7  146.19   13.50
   6 -13  -9  150.48   19.10
  -6 -13   9  151.58   17.80
  -6 -13   9  168.08   13.90
   6  13   9  137.99   15.40
  -6  13  -9  146.69   14.90
  -6 -13  -9  146.09   15.80
   6  13  -9  157.78   10.70
  -6  13   9  185.48   19.20
   6 -13   9  167.78   15.90
   6  13  11   78.59   14.30
   6 -13 -11   80.89   14.10
  -6 -13  11   98.89   11.20
  -6 -13  11   83.39   14.30
   6 -13  11   67.59   11.20
   6 -13  11   59.29   12.60
  -6 -13 -11   76.29   11.30
  -6  13  11   81.49   13.90
  -6 -13  13  292.07   21.50
  -6 -13  13  318.17   30.20
   6 -13 -13  266.17   28.50
  -6  13  13  303.57   29.30
   6 -13  13  325.37   23.30
  -6 -13 -13  338.07   24.50
   6 -13 -15   63.59   17.10
  -6 -13  15   75.19   13.70
   6 -13  15   95.59   19.90
  -6  14   0  639.94   29.20
  -6 -14   0  605.84   27.30
   6 -14   0  612.44   28.30
   6  14   0  649.14   28.40
  -6  14   0  658.23   27.30
   6 -14  -2 1380.26   56.39
  -6 -14   2 1409.26   54.99
  -6  14  -2 1414.86   56.19
   6 -14   2 1404.16   55.69
  -6 -14  -2 1373.96   54.99
  -6  14   2 1428.86   56.69
  -6  14   2 1426.36   55.09
   6  14   4 1302.27   52.89
   6 -14  -4 1293.47   53.39
  -6 -14   4 1264.67   51.09
   6 -14   4 1295.07   51.99
  -6 -14  -4 1312.67   51.69
   6 -14  -6  326.07   20.20
   6  14   6  256.17   19.60
  -6 -14   6  247.98   15.80
  -6  14  -6  296.77   17.60
  -6 -14   6  254.07   17.90
  -6  14   6  277.97   18.40
   6 -14   6  264.07   16.80
  -6 -14  -6  303.47   17.40
  -6  14  -8  615.34   27.90
   6 -14  -8  575.84   31.00
   6  14   8  520.75   30.60
  -6 -14   8  536.55   26.40
  -6 -14   8  528.25   29.30
   6  14  -8  608.04   25.10
   6 -14   8  527.75   28.40
  -6  14   8  531.45   29.50
  -6 -14  -8  624.34   28.30
  -6  14 -10  310.67   20.80
  -6 -14  10  328.37   20.00
  -6 -14  10  306.07   25.00
   6  14  10  332.27   26.40
   6 -14 -10  328.37   25.90
   6  14 -10  312.37   16.10
  -6  14  10  350.16   25.40
  -6 -14 -10  314.37   21.80
   6 -14  10  313.47   21.70
  -6 -14  12  119.79   15.80
   6  14  12   88.39   15.30
   6 -14 -12   71.79   24.70
  -6 -14  12  142.59   17.70
  -6 -14 -12   85.09   13.40
  -6  14  12  110.39   17.40
   6 -14  12  147.99   18.20
   6 -14  12   99.19   24.50
   6 -14 -14   27.40   15.60
  -6 -14  14   25.60   16.50
  -6 -14  14   21.20   15.20
  -6 -14 -14   60.59   13.60
   6 -14  14   17.00   12.40
   6 -14 -16  302.27   33.60
  -6 -14  16  232.48   25.40
   6 -14  16  232.08   26.60
  -6 -14 -16  314.07   29.60
   6  15   1  245.38   16.00
   6 -15  -1  247.28   16.60
  -6 -15   1  241.98   14.90
  -6  15  -1  254.77   17.60
   6 -15   1  246.18   16.10
   6  15  -1  263.87   15.50
  -6  15   1  254.87   14.90
  -6 -15  -1  257.47   15.30
  -6  15   1  243.08   17.20
  -6 -15   3  353.46   18.60
   6 -15  -3  358.46   20.90
  -6  15  -3  357.66   20.00
   6  15   3  356.16   20.50
  -6 -15  -3  352.06   19.30
   6  15  -3  358.26   19.10
  -6  15   3  342.57   21.40
   6 -15   3  379.76   19.50
  -6 -15   5  161.88   13.30
  -6 -15   5  203.88   15.40
  -6  15  -5  183.98   15.10
   6 -15  -5  187.88   16.70
   6  15   5  191.18   16.90
  -6  15   5  189.68   15.40
   6 -15   5  184.08   14.10
  -6 -15  -5  183.98   14.70
  -6 -15   7  235.48   18.70
  -6  15  -7  238.78   16.70
   6  15   7  244.98   20.70
  -6 -15   7  208.18   15.30
   6 -15  -7  217.58   20.10
   6  15  -7  213.88   15.10
  -6  15   7  230.58   18.60
   6 -15   7  243.98   16.80
  -6 -15  -7  232.28   17.60
  -6 -15   9  159.38   14.80
  -6 -15   9  185.88   20.00
   6  15   9  140.59   16.20
   6 -15  -9  131.29   16.10
  -6  15  -9  180.78   16.00
  -6 -15  -9  137.59   16.50
   6 -15   9  188.98   16.70
   6  15  -9  148.59   12.50
  -6  15   9  143.09   20.20
  -6 -15  11  313.67   27.50
  -6  15 -11  310.77   21.60
   6  15  11  284.17   26.60
   6 -15 -11  315.77   27.70
  -6 -15  11  301.37   20.70
   6  15 -11  302.27   16.30
  -6  15  11  314.77   27.10
   6 -15  11  275.27   22.50
  -6 -15 -11  324.77   23.00
   6 -15 -13  194.38   27.50
  -6 -15  13  194.08   21.50
  -6 -15  13  192.88   19.10
  -6 -15 -13  148.99   21.60
  -6  15  13  148.89   20.10
   6 -15  13  183.18   21.30
   6 -15 -15   32.60   17.00
  -6 -15  15   13.40   12.30
  -6 -15 -15   36.00   14.80
   6 -15  15   16.90   13.70
  -6 -16   0  957.50   40.60
  -6  16   0 1037.90   42.80
  -6  16   0  903.31   40.80
   6  16   0 1031.50   41.30
   6 -16   0  978.80   41.80
   6 -16  -2  489.25   25.50
  -6 -16   2  463.75   23.50
   6  16   2  556.54   28.50
  -6  16  -2  496.65   25.00
  -6  16   2  501.05   28.00
  -6 -16  -2  460.95   23.80
   6 -16   2  476.55   24.40
  -6  16   2  508.55   23.70
  -6 -16   4  460.05   23.50
   6  16   4  478.85   26.10
  -6  16  -4  521.25   25.20
   6 -16  -4  508.85   26.70
   6  16  -4  510.25   24.40
  -6  16   4  467.55   24.70
  -6 -16  -4  530.65   24.80
   6 -16   4  460.15   24.40
   6 -16  -6  120.29   16.90
  -6 -16   6  105.39   11.90
   6  16   6  104.59   12.70
  -6 -16   6  101.19   12.40
  -6  16  -6   96.59   13.40
  -6  16   6  103.39   15.10
  -6 -16  -6   85.39   10.90
   6 -16   6  107.99   13.00
   6  16   8 1391.26   61.19
  -6  16  -8 1402.06   58.29
  -6 -16   8 1487.75   60.09
  -6 -16   8 1424.76   57.89
   6 -16  -8 1398.06   61.69
   6  16  -8 1433.46   56.29
   6 -16   8 1480.85   59.09
  -6 -16  -8 1369.46   58.59
  -6  16   8 1462.15   60.09
   6 -16 -10  516.35   33.90
  -6  16 -10  506.55   28.70
  -6 -16  10  590.94   33.20
   6  16  10  560.34   34.50
  -6 -16  10  580.84   28.40
  -6 -16 -10  513.25   29.40
   6 -16  10  584.54   29.90
   6  16 -10  515.85   24.80
  -6  16  10  554.24   33.10
  -6 -16  12  123.89   17.20
  -6  16 -12  144.19   18.60
  -6 -16  12  107.69   18.70
   6 -16 -12  140.69   18.50
  -6  16  12  106.59   16.70
   6  16 -12  112.89   12.20
  -6 -16 -12  120.09   15.00
  -6 -16  14  208.18   22.40
   6 -16 -14  212.08   30.00
  -6 -16 -14  235.48   31.50
  -6  17  -1   61.79    9.70
  -6 -17   1   74.89    9.10
   6 -17  -1   48.60    9.20
   6  17   1   71.49   10.00
  -6  17   1   66.19    8.70
  -6  17   1   90.49   12.50
   6  17  -1   73.29    9.60
   6 -17   1   90.59   12.70
  -6 -17  -1   55.19    8.70
  -6 -17   3 1574.74   62.79
  -6  17  -3 1614.44   64.09
   6  17   3 1595.24   64.29
   6 -17  -3 1571.14   65.09
   6  17  -3 1569.54   63.09
  -6  17   3 1716.73   68.89
  -6 -17  -3 1529.25   63.09
   6 -17   3 1562.64   63.79
   6 -17  -5  181.98   18.50
  -6 -17   5  180.68   14.80
  -6  17  -5  193.08   16.50
   6  17   5  191.38   18.70
  -6 -17  -5  190.88   16.50
  -6  17   5  177.88   16.90
   6 -17   5  187.08   15.70
   6 -17  -7   41.60   12.20
   6  17   7   65.79   13.10
  -6  17  -7   70.89   11.50
  -6 -17   7   68.59   10.00
  -6 -17   7   60.89   11.60
  -6 -17  -7   77.09   11.10
   6  17  -7   77.49   10.00
   6 -17   7   58.99    9.70
  -6  17   7   63.79   11.80
  -6 -17   9  113.19   15.20
  -6 -17   9  109.19   15.30
   6  17   9  111.89   16.30
   6 -17  -9   87.99   15.40
  -6  17  -9  111.29   13.70
  -6 -17  -9   91.79   13.20
   6 -17   9  118.59   16.40
  -6  17   9  123.89   15.10
   6  17  -9  101.29   13.40
  -6  17 -11  180.88   18.80
  -6 -17  11  160.48   19.30
   6 -17 -11  151.18   20.10
  -6 -17  11  152.08   17.80
  -6  17  11  134.69   18.20
   6 -17  11  154.88   20.70
  -6 -17 -11  187.88   20.90
   6  17 -11  171.68   13.80
  -6 -17  13   -4.50   13.10
   6 -17 -13    9.60   15.20
  -6 -17  13   12.20   16.50
  -6 -17 -13   18.50   13.40
   6 -17  13   -1.30   11.10
   6 -17 -15   59.49   18.90
  -6 -17  15   60.99   15.30
  -6 -17 -15   71.49   17.60
  -6 -18   0   71.49    9.70
  -6  18   0   92.49   13.30
  -6  18   0   86.79   12.80
   6  18   0   75.39   10.30
   6 -18   0   75.09   10.50
   6  18   2   37.00    9.70
  -6  18  -2   14.00    8.40
   6 -18  -2   17.80    8.90
  -6 -18   2   44.90    8.90
  -6  18   2   63.39   11.50
  -6  18   2   44.40    9.20
   6 -18   2   48.00    9.20
   6  18  -2   18.30    8.00
  -6 -18  -2   20.60    8.40
  -6  18  -4  519.45   28.40
  -6 -18   4  600.04   27.50
   6  18   4  601.74   30.00
   6 -18  -4  527.95   30.10
  -6  18   4  607.04   28.50
   6 -18   4  611.44   28.70
  -6 -18  -4  509.65   27.80
   6  18  -4  503.25   27.10
   6 -18  -6   64.99   12.70
  -6  18  -6   65.69   11.10
  -6 -18   6   72.39   10.10
  -6 -18   6   66.79   12.50
   6  18   6   62.99   12.10
  -6  18   6   70.69   11.40
   6 -18   6   67.99   10.30
  -6 -18  -6   65.59   10.80
   6 -18  -8  794.42   40.90
  -6 -18   8  772.12   36.50
  -6 -18   8  823.72   39.60
   6  18   8  749.13   40.80
  -6  18  -8  810.02   37.20
   6  18  -8  799.32   45.10
  -6  18   8  765.12   39.10
   6 -18   8  801.22   37.70
  -6 -18  -8  825.42   38.20
  -6  18 -10  188.88   20.00
  -6 -18  10  187.28   25.30
   6  18  10  247.58   26.30
  -6 -18  10  239.18   19.40
  -6 -18 -10  217.18   21.40
   6 -18  10  249.18   27.90
   6  18 -10  180.48   16.10
  -6  18  10  232.48   25.60
  -6  18 -12  102.49   14.20
  -6 -18  12  118.09   19.80
  -6 -18  12  137.29   16.30
   6 -18 -12   92.79   19.00
   6 -18  12  128.49   15.80
   6  18 -12  107.89   14.10
  -6 -18 -12  115.49   16.40
  -6 -18  14  232.28   24.60
   6 -18 -14  286.57   33.80
   6 -18  14  239.58   25.90
  -6 -18 -14  242.78   28.50
  -6 -19   1    0.40    7.30
   6 -19  -1    4.20    8.60
  -6  19  -1    1.40   10.10
   6  19   1   -6.40    8.00
  -6  19   1    3.30    7.50
   6 -19   1   -1.40    8.00
  -6  19   1   -2.40    9.30
  -6 -19  -1    8.00    8.20
   6  19  -1    7.80    7.90
  -6 -19   3  232.98   17.30
  -6  19  -3  226.78   18.60
   6 -19  -3  220.08   19.80
   6  19   3  224.78   19.50
  -6  19   3  221.18   17.90
  -6 -19  -3  217.98   18.00
   6 -19   3  239.88   18.40
   6  19  -3  228.98   17.40
   6  19   5  132.49   18.70
   6 -19  -5   69.89   13.40
  -6 -19   5  112.19   14.50
  -6  19  -5  113.89   13.20
  -6  19   5  111.49   13.30
  -6 -19  -5  108.19   12.90
   6 -19   5  110.89   15.30
   6  19   7   55.59   13.60
  -6 -19   7   39.50   12.80
  -6 -19   7   45.20   10.40
   6 -19  -7   52.79   13.40
  -6  19  -7   46.90   11.40
  -6  19   7   36.90   11.80
   6 -19   7   49.99   10.80
  -6 -19  -7   48.70   11.50
   6  19  -7   48.00   10.40
  -6 -19   9  251.27   26.00
   6 -19  -9  237.78   30.20
  -6 -19   9  251.97   20.30
   6  19   9  227.08   25.00
  -6  19  -9  235.78   21.50
  -6 -19  -9  250.67   22.60
   6  19  -9  247.08   18.50
   6 -19   9  261.97   21.10
  -6  19   9  212.28   25.00
   6 -19 -11   55.49   17.50
  -6 -19  11   63.39   17.40
  -6 -19  11   26.40   11.10
  -6  19 -11   24.10   10.90
   6  19 -11   21.10    9.10
  -6 -19 -11   57.39   14.10
   6 -19  11   35.50   12.00
  -6  19  11   45.00   20.90
  -6 -19  13   10.70   12.60
   6 -19 -13   14.30   17.20
  -6 -19 -13    4.50   19.10
   6  19 -13    5.00   13.20
   6 -19  13   -4.10   12.20
   6  20   0  845.12   37.90
  -6  20   0  817.42   37.20
  -6 -20   0  816.02   37.60
  -6  20   0  815.52   39.60
   6 -20   0  848.62   39.40
  -6  20  -2   16.00   10.80
   6  20   2   49.10   11.00
   6 -20  -2   16.70   10.40
  -6 -20   2   55.19   10.30
  -6  20   2   49.30   10.30
  -6  20   2   49.00   12.90
   6 -20   2   33.80    9.90
   6 -20  -4  151.18   20.10
  -6 -20   4  178.88   16.60
   6  20   4  174.58   19.50
  -6  20  -4  168.28   18.40
  -6 -20  -4  146.79   17.50
  -6  20   4  164.18   17.80
   6 -20   4  162.28   17.60
   6 -20  -6  437.66   29.20
  -6  20  -6  405.76   25.60
  -6 -20   6  400.66   24.00
   6  20   6  430.66   28.80
  -6  20   6  380.16   26.00
   6 -20   6  408.56   25.30
  -6 -20  -6  430.26   25.80
   6 -20  -8  457.45   33.00
  -6 -20   8  468.55   27.30
   6  20   8  456.45   31.10
  -6 -20   8  495.05   31.20
  -6  20  -8  475.85   27.90
   6 -20   8  458.15   28.00
  -6 -20  -8  467.05   28.90
   6  20  -8  513.95   39.20
  -6  20   8  484.25   30.90
   6 -20 -10    9.60   15.20
  -6  20 -10   -8.20   10.10
  -6 -20  10   13.70   11.10
  -6 -20  10   19.60   16.30
  -6 -20 -10    9.00   12.60
   6 -20  10   11.50   10.40
   6  20 -10    1.00   11.20
  -6  20  10    2.90   14.10
   6 -20 -12  119.29   20.70
  -6 -20  12  130.79   25.10
  -6 -20  12  148.49   17.30
  -6 -20 -12  150.18   22.30
   6 -20  12  134.89   17.30
   6  20 -12  148.09   17.10
  -6  21  -1   46.30   11.60
  -6 -21   1   66.19   11.30
   6 -21  -1   44.90   12.30
   6  21   1   75.79   11.90
  -6  21   1   79.69   14.80
   6  21  -1   38.40   10.00
  -6 -21  -1   46.20   10.80
   6 -21   1   51.09   11.80
  -6  21   1   76.49   11.70
  -6 -21   3  121.79   16.10
  -6  21  -3  113.19   15.20
   6  21   3  139.49   19.50
   6 -21  -3   97.89   15.10
  -6  21   3  114.89   16.70
   6  21  -3  112.09   16.30
   6 -21   3  116.19   14.00
  -6 -21  -3   93.79   13.10
   6 -21  -5  131.59   16.60
  -6 -21   5  125.29   16.50
  -6  21  -5  123.49   14.20
   6  21   5  114.89   15.30
   6 -21   5  124.49   14.40
  -6 -21  -5  153.68   18.30
  -6  21   5  121.99   14.90
  -6  21  -7   17.60   11.30
  -6 -21   7    9.30   13.60
   6  21   7    0.10   12.50
   6 -21  -7   29.00   15.10
  -6 -21   7   21.10   10.60
   6  21  -7   30.50   11.60
  -6 -21  -7   26.20   12.30
   6 -21   7   18.90   10.70
  -6  21   7    7.70   12.50
  -6  21  -9  206.08   21.30
  -6 -21   9  243.28   28.60
   6 -21  -9  236.48   28.60
  -6 -21   9  231.88   22.10
  -6  21   9  240.38   26.00
   6 -21   9  260.57   22.80
  -6 -21  -9  267.17   24.60
   6  21  -9  247.58   20.50
   6 -21 -11   36.70   18.50
  -6 -21  11   23.80   14.10
  -6 -21  11   39.20   17.60
   6 -21  11   24.60   13.10
   6  21 -11   21.20   10.60
  -6 -21 -11   27.10   14.80
  -6 -21  13    4.10   14.30
   6 -21 -13   27.20   19.50
   6 -21  13    7.90   13.40
  -6 -21 -13    6.00   16.80
  -6  22   0   37.40   10.70
  -6  22   0   55.89   13.60
   6 -22   0   39.70   12.30
  -6 -22   0   64.19   11.60
   6  22   0   37.80   11.10
  -6 -22   2  506.65   28.10
  -6  22  -2  530.25   30.40
   6  22   2  505.45   29.70
   6 -22  -2  505.95   30.80
  -6  22   2  515.85   28.30
  -6 -22  -2  580.54   29.30
   6 -22   2  498.85   29.80
  -6  22   2  506.55   31.40
   6  22  -2  512.65   28.60
  -6 -22   4   70.59   12.20
   6  22   4   49.90   13.40
   6 -22  -4  103.69   15.70
  -6  22  -4  102.89   15.10
   6 -22   4   52.29   12.60
  -6  22   4   43.00   11.80
  -6  22  -6  263.47   21.70
  -6 -22   6  265.37   21.50
   6 -22  -6  284.07   30.80
   6  22   6  238.28   24.30
  -6 -22  -6  260.07   23.40
  -6  22   6  271.77   24.20
   6 -22   6  235.78   22.00
  -6  22  -8   48.10   13.50
   6 -22  -8   76.19   17.30
  -6 -22   8   92.09   13.90
  -6 -22   8   70.89   17.00
  -6 -22  -8   80.69   15.00
   6  22  -8   64.59   13.50
   6 -22   8   89.29   13.90
  -6  22   8   40.70   14.30
  -6 -22  10    0.10   16.50
  -6 -22  10   30.10   18.20
   6 -22 -10   34.60   18.00
   6  22 -10    8.30   12.00
   6 -22  10   38.30   13.10
  -6 -22 -10   30.70   14.70
  -6 -22  12   84.59   16.60
   6 -22 -12   75.59   20.60
  -6 -22 -12   83.79   18.30
   6  22 -12   49.60   11.30
   6 -22  12   68.09   16.30
   6  23   1  280.67   23.70
   6 -23  -1  324.77   25.90
  -6 -23   1  347.57   23.40
  -6  23  -1  341.87   25.10
  -6 -23  -1  349.27   23.90
   6  23  -1  310.37   23.60
   6 -23   1  342.97   25.70
  -6  23   1  317.17   25.70
  -6  23   1  293.27   23.50
   6  23   3   82.59   13.60
   6 -23  -3   94.49   16.00
  -6  23  -3   96.89   14.00
  -6 -23   3  141.29   15.20
   6  23  -3  123.39   17.30
  -6  23   3  117.39   16.20
  -6  23   3  116.29   15.10
  -6 -23  -3  141.09   19.60
   6 -23   3  110.99   14.80
  -6  23  -5   93.49   14.30
  -6 -23   5  105.39   13.70
   6 -23   5   68.89   21.00
  -6 -23  -5  121.49   15.30
  -6  23   5  114.59   15.90
  -6 -23   7  204.48   27.90
  -6 -23   7  216.78   21.70
   6 -23  -7  188.98   27.70
  -6  23   7  184.38   23.40
  -6 -23  -7  224.48   24.10
   6 -23   7  245.38   23.10
   6  23  -7  201.08   22.90
  -6 -23   9   87.39   18.90
   6 -23  -9   61.39   18.50
  -6 -23   9   60.69   21.40
   6 -23   9   90.39   15.70
  -6 -23  -9   83.49   16.40
   6  23  -9   74.89   14.10
   6 -23 -11   20.30   19.20
  -6 -23  11   14.50   14.70
  -6 -23 -11   30.50   17.20
   6 -23  11    8.90   14.50
   6  23 -11   28.00   12.20
  -6 -24   0    8.40   11.50
  -6  24   0   -6.90   12.80
   6 -24   0   -9.10   12.60
   6  24   0    3.70   10.70
  -6  24  -2  673.33   36.10
   6  24   2  666.33   35.40
   6 -24  -2  625.44   45.80
  -6 -24   2  670.53   35.10
  -6  24   2  716.03   35.60
  -6 -24  -2  716.03   36.00
   6 -24   2  625.64   40.30
   6 -24  -4  112.19   18.90
  -6 -24   4  102.79   15.30
  -6 -24  -4   87.39   14.90
  -6  24   4  100.99   15.50
   6 -24   4  113.99   17.10
  -6 -24   6   59.19   13.70
   6 -24  -6   52.39   17.10
   6 -24   6   45.40   13.80
  -6 -24  -6   51.09   14.60
  -6  24   6   47.50   15.30
   6 -24  -8   50.19   18.10
  -6 -24   8   51.99   18.10
  -6 -24   8   37.40   17.90
   6  24  -8   55.49   14.80
   6 -24   8   49.10   14.40
  -6 -24  -8   49.00   16.20
   6 -24 -10  237.08   34.50
  -6 -24  10  224.48   26.80
  -6 -24 -10  200.18   28.90
   6 -24  10  260.67   26.90
   6  24 -10  175.08   23.90
  -6 -25   1  435.26   28.70
   6 -25  -1  427.86   31.20
  -6 -25  -1  439.96   29.10
  -6  25   1  397.26   27.60
   6 -25   1  381.26   29.80
  -6 -25   3   40.60   13.30
   6 -25  -3   10.10   15.00
   6 -25   3   54.79   14.60
  -6 -25  -3   28.60   14.00
  -6  25   3   57.79   13.90
   6 -25  -5  164.58   21.40
  -6 -25   5  165.18   22.60
  -6 -25  -5  161.28   23.70
   6 -25   5  165.88   23.80
  -6 -25   7  218.98   29.80
  -6 -25   7  272.37   31.80
   6 -25  -7  237.38   30.90
   6 -25   7  226.18   26.30
   6  25  -7  231.88   27.10
  -6 -25  -7  333.27   28.20
  -6 -25   9  171.18   19.80
   6 -25  -9  146.79   23.70
  -6 -25  -9  157.08   20.90
   6  25  -9  110.99   17.30
   6 -25   9  165.18   20.10
   6 -26   0    0.50   14.10
  -6 -26   0    0.60   13.00
   6 -26  -2   72.19   17.30
  -6 -26   2   94.89   16.10
  -6  26   2  113.99   22.20
  -6 -26  -2  123.89   17.20
   6 -26   2   99.79   17.30
   6 -26  -4   61.79   18.50
  -6 -26   4   69.89   15.90
  -6 -26  -4   41.10   15.50
   6 -26   4   74.79   16.10
   6 -26  -6   35.90   18.20
   6 -26   6   27.20   15.20
  -6 -26  -6   42.10   17.40
   6 -26  -8   41.10   20.30
  -6 -26   8   63.69   16.30
   6 -26   8   63.49   17.00
   6  26  -8   58.29   16.80
  -6 -26  -8   70.99   19.40
  -6 -27   1  209.58   25.50
   6 -27  -1  172.58   21.30
  -6 -27  -1  195.58   26.10
   6 -27   1  180.08   21.80
  -6 -27   3   73.19   16.40
   6 -27  -3   78.59   18.30
   6 -27   3   89.79   17.50
  -6 -27  -3   78.79   16.80
  -6 -27   5   66.59   19.00
   6 -27  -5   45.30   19.10
   6 -27   5   67.29   17.50
  -6 -27  -5   47.30   23.30
   6 -27  -7    4.00   19.00
  -6 -27   7   16.00   15.70
   6 -27   7    7.80   15.40
  -6 -27  -7   16.30   18.20
   6  27  -7   21.60   16.90
  -6 -28   0   16.50   20.60
   6 -28   0   22.10   16.30
  -6 -28   2   37.40   18.60
   6 -28  -2   23.60   16.90
  -6 -28  -2   21.40   20.40
   6 -28   2   -3.10   15.00
  -6 -28   4   76.69   17.90
   6 -28  -4   81.19   20.20
  -6 -28  -4  125.29   22.50
   6 -28   4   93.89   18.90
  -6 -28   6   52.39   17.50
   6 -28  -6   24.70   20.00
   6 -28   6   50.79   17.90
  -6 -28  -6   24.30   19.20
  -6 -29   1  135.89   20.10
   6 -29  -1   72.59   20.20
   6 -29   1  125.19   20.70
  -6 -29  -1  138.99   21.20
   6 -29  -3    5.30   18.70
  -6 -29   3    8.20   16.60
   6 -29   3  -16.90   16.40
  -6 -29  -3   -1.90   17.90
   6 -29  -5    6.90   20.80
  -6 -29   5  -15.60   17.00
   6 -29   5    9.80   16.80
  -6 -29  -5   25.00   19.20
  -6 -30   0  149.39   23.30
   6 -30   0  131.79   23.00
   6 -30  -2   37.10   20.70
  -6 -30   2   86.69   21.60
  -6 -30  -2   71.59   20.90
   6 -30   2   68.59   19.60
   7   0   0    0.50    2.10
   7   0  -2    0.50    2.00
   7   0   2   -1.60    2.40
   7   0  -2    1.90    1.80
   7   0  -4    1.10    3.00
  -7   0   4    0.60    2.30
   7   0   4    3.90    3.10
  -7   0   6    0.30    4.00
   7   0   6    2.80    4.00
   7   0   6    3.80    3.80
   7   0  -6    3.00    4.10
   7   0   8   -4.60    5.30
   7   0  -8    4.40    5.60
   7   0   8   -2.60    4.00
  -7   0   8   -1.00    5.60
   7   0  10   -2.10    7.10
   7   0  10   -1.10    5.20
   7   0 -10   -2.30    6.40
  -7   0  12   -2.80   10.00
   7   0  12    1.00    9.10
   7   0  12    3.10    6.70
   7   0 -12    2.70    8.20
   7   0  14    2.50    6.80
  -7   0  14   14.70   13.40
   7   0  14    3.20   10.20
   7   0 -14   -2.40    9.30
  -7   0  16    3.10   15.80
   7   0 -16   11.60   11.50
   7   0  18    1.20   10.90
   7   0 -18    0.60   13.90
   7  -1  -1 2519.35   88.69
   7   1  -1 2334.27   88.49
   7  -1   1 2345.77   88.99
   7  -1  -3 2311.07   91.79
   7  -1  -3 2539.65   91.49
   7   1  -3 2525.65   91.39
   7   1  -3 2499.95   90.79
   7  -1   3 2507.95   92.49
   7   1   5  703.63   27.80
  -7  -1   5  697.43   27.20
   7  -1  -5  692.03   28.40
   7  -1   5  646.84   28.30
  -7   1   5  669.03   27.20
   7   1  -5  706.83   28.30
   7  -1  -7  662.33   30.10
  -7  -1   7  709.33   29.40
   7   1   7  738.03   30.00
   7  -1   7  692.53   29.40
  -7   1   7  711.13   29.40
   7  -1   7  690.73   29.70
   7   1  -7  645.44   29.90
  -7  -1   9  309.27   18.60
   7  -1  -9  312.87   18.80
   7   1   9  288.47   18.80
   7  -1   9  308.47   16.70
   7  -1   9  296.57   18.70
  -7   1   9  328.07   18.70
   7   1  -9  290.07   18.40
   7   1  11 1181.48   51.29
   7   1  11 1180.48   48.80
  -7  -1  11 1212.78   50.89
   7  -1 -11 1162.68   50.99
   7   1 -11 1181.28   50.89
  -7   1  11 1205.68   50.89
   7  -1  11 1179.78   48.70
   7  -1  11 1193.58   51.29
  -7  -1  13   -1.00   11.10
   7   1  13   -1.20   10.10
   7   1  13   12.90    6.70
   7  -1 -13    7.00    9.10
   7  -1  13    2.20    6.50
  -7   1  13    0.10   11.70
   7  -1  13   10.00   10.00
   7   1 -13    2.80    8.80
   7  -1 -15   -2.70   10.10
   7   1  15    4.50    7.70
  -7  -1  15   -2.00   14.70
   7   1 -15   14.60   10.60
  -7   1  15   -5.50   15.30
   7  -1  15    5.60    8.00
   7  -1 -17  130.79   17.90
   7   1  17   86.79   12.20
   7  -1  17   90.09   12.60
   7   1 -17  120.79   17.90
  -7   2   0 7441.66  268.77
   7  -2   0 7310.07  268.77
   7  -2  -2  121.89    7.10
   7  -2  -2  129.09    6.40
  -7   2   2  117.49    7.00
   7  -2   2  121.49    7.80
   7   2  -2  122.29    6.10
  -7  -2   4  154.38    6.90
  -7  -2   4  166.18    7.60
   7  -2  -4  148.09    9.30
   7   2   4  167.08    8.80
   7   2  -4  156.18    9.10
  -7   2   4  166.28    8.00
   7  -2   4  154.38    9.50
  -7   2   4  159.78    7.80
   7   2   6  235.18   13.20
   7  -2  -6  230.08   13.50
  -7  -2   6  241.18   12.80
  -7   2   6  235.48   12.70
   7  -2   6  236.18   12.90
   7   2  -6  226.58   13.20
   7   2   8    8.00    6.00
  -7  -2   8    4.80    5.90
   7  -2  -8    4.60    5.80
   7   2  -8    4.00    5.10
   7  -2   8    5.50    5.80
   7  -2   8    4.20    4.40
  -7   2   8   10.30    5.90
  -7  -2  10    7.10   13.50
   7  -2 -10   15.30    7.40
   7   2  10    3.70    7.50
   7   2 -10   14.10    7.30
   7  -2  10    2.30    7.30
   7  -2  10   12.70    5.70
  -7   2  10   16.00   11.70
   7  -2 -12   21.70   10.10
  -7  -2  12   35.80   11.30
   7   2  12   29.30   10.40
  -7   2  12   30.80   11.30
   7   2 -12   33.10    9.30
   7  -2  12   36.40    7.80
   7  -2  12   39.00   10.90
   7  -2 -14   22.90   10.30
  -7  -2  14   -6.50   12.70
   7   2  14   15.50   11.50
   7   2  14   10.90    7.30
   7  -2  14    1.30    7.30
   7   2 -14    8.20    9.20
   7  -2  14    5.50   10.10
  -7   2  14   12.60   13.30
   7   2  16   47.20   12.70
   7  -2 -16   55.19   13.60
  -7  -2  16   65.29   17.10
  -7   2  16   26.80   16.50
   7   2 -16   65.19   13.90
   7  -2  16   40.80   14.90
   7  -2 -18    9.00   12.90
   7   2  18   10.70   11.00
   7  -2  18   12.10   10.90
   7  -3  -1   17.70    2.30
  -7   3  -1   10.80    3.70
   7  -3  -1   11.10    3.20
   7  -3   1   10.00    3.10
  -7   3   1   10.30    3.20
   7   3   3  297.27   12.80
   7  -3  -3  299.77   13.70
  -7   3   3  307.67   11.80
  -7   3   3  304.77   13.00
   7   3  -3  297.67   13.30
   7  -3   3  293.37   14.20
  -7  -3   5  184.18    9.80
  -7  -3   5  181.28    8.50
   7  -3  -5  160.28   10.70
   7   3   5  181.78   10.60
  -7   3   5  177.88    9.90
  -7   3   5  184.48    8.60
   7  -3   5  175.78   10.60
   7   3  -5  149.69   10.00
   7   3   7  188.98   12.80
   7  -3  -7  176.98   13.10
  -7  -3   7  182.88   12.20
  -7   3   7  162.78   12.10
   7   3  -7  169.58   12.10
   7  -3   7  179.48   12.40
   7  -3   7  172.88   11.50
   7   3   9  147.39   14.50
  -7  -3   9  154.78   14.30
   7  -3  -9  164.68   15.00
   7  -3   9  137.19   11.60
  -7   3   9  141.59   14.30
   7  -3   9  144.09   14.00
   7   3  -9  165.38   13.80
   7  -3 -11  328.17   22.00
  -7  -3  11  317.37   22.10
   7   3  11  315.07   22.40
  -7   3  11  354.66   25.50
   7  -3  11  290.67   22.10
   7   3 -11  347.07   21.20
   7  -3  11  304.77   18.30
   7   3  13  172.88   22.00
  -7  -3  13  201.28   22.30
   7  -3 -13  170.88   20.10
   7  -3  13  158.08   21.40
   7  -3  13  192.18   15.40
   7   3 -13  172.68   18.60
  -7   3  13  180.58   22.90
   7   3  15    5.30    8.40
   7  -3 -15   -6.10   10.60
  -7  -3  15  -10.70   15.40
   7   3 -15    9.50   11.50
   7  -3  15   15.70    8.20
  -7   3  15   24.30   15.60
   7   3  17   49.20   11.10
   7  -3 -17   47.60   15.20
   7  -3  17   48.10   12.50
   7  -4   0 1113.09   43.20
  -7   4   0 1133.49   42.90
   7  -4   0 1107.39   41.60
   7  -4  -2  152.28    9.00
  -7   4  -2  161.78    9.70
   7   4   2  166.98    7.70
  -7   4   2  167.28    8.90
   7   4  -2  160.58    7.60
   7   4  -2  160.28    8.00
   7  -4   2  180.58    9.70
  -7  -4   4  170.48    7.90
  -7  -4   4  179.58    8.70
   7   4   4  172.98    9.90
   7  -4  -4  170.88   10.20
  -7   4   4  188.08    9.20
  -7   4   4  181.08    9.20
   7  -4   4  178.28   10.40
   7   4  -4  169.88    9.70
  -7  -4   6  231.88   10.90
   7  -4  -6  219.68   13.70
  -7  -4   6  217.78   12.60
   7   4   6  230.58   13.40
  -7   4   6  236.38   11.00
   7   4  -6  205.48   12.90
  -7   4   6  231.98   12.90
   7  -4   6  227.38   12.80
   7  -4  -8  434.06   22.50
   7   4   8  443.56   23.30
  -7  -4   8  432.66   21.30
   7  -4   8  422.36   20.60
  -7   4   8  405.06   21.40
   7   4  -8  430.36   21.40
   7   4  10   60.09   10.40
   7  -4 -10   54.79    9.60
  -7   4  10   58.69    9.60
   7  -4  10   62.69   10.10
   7   4 -10   57.19    9.00
   7  -4  10   58.09    8.30
   7   4  12  817.02   40.50
   7  -4 -12  845.82   40.10
  -7  -4  12  846.62   39.90
   7  -4  12  812.72   40.20
   7   4 -12  818.12   38.70
   7  -4  12  811.52   36.30
  -7   4  12  835.32   39.80
  -7  -4  14   49.80   14.50
   7  -4 -14   45.40   12.30
   7   4  14   52.99   13.60
  -7   4  14   47.60   14.70
   7  -4  14   57.59    9.40
   7   4 -14   57.39   12.60
   7  -4  14   45.30   12.90
   7  -4 -16  114.49   17.40
   7   4  16   75.99   11.80
  -7  -4  16  114.09   18.90
  -7   4  16  118.59   18.90
  -7   5  -1  890.11   35.80
   7  -5  -1  877.31   35.90
   7   5   1  930.21   34.30
  -7   5   1  931.21   35.60
   7   5  -1  922.61   34.30
   7  -5   1  916.41   36.20
   7   5   3  217.38   11.60
  -7   5  -3  280.97   13.10
   7  -5  -3  265.27   12.30
   7  -5   3  226.48   12.60
  -7   5   3  236.08   10.70
  -7   5   3  226.38   11.70
   7   5  -3  253.47   11.60
   7   5   5  238.68   12.90
  -7  -5   5  227.38   10.50
  -7  -5   5  230.18   11.80
   7  -5  -5  233.58   13.10
  -7   5   5  212.88   12.00
  -7   5   5  228.08   11.50
   7   5  -5  222.78   12.20
   7  -5   5  221.68   12.70
  -7  -5   7  161.28   12.40
   7   5   7  180.98   13.70
   7  -5  -7  195.48   13.80
  -7   5   7  177.78   10.40
   7  -5   7  175.98   11.90
   7   5  -7  208.58   12.90
  -7   5   7  181.08   12.80
   7   5   9  260.37   18.50
   7  -5  -9  238.48   17.80
  -7  -5   9  263.37   17.50
   7  -5   9  268.57   15.50
  -7   5   9  255.87   17.60
   7   5  -9  249.08   16.90
   7  -5 -11   61.09   11.10
  -7  -5  11   47.50   10.40
   7   5  11   56.99   11.20
   7   5 -11   70.79   10.60
   7  -5  11   56.59   10.90
   7  -5  11   70.19    9.60
  -7   5  11   44.50   11.00
   7  -5 -13  460.15   28.50
  -7  -5  13  440.96   29.10
   7   5  13  410.66   29.40
   7   5 -13  436.16   27.10
   7  -5  13  398.46   28.70
   7  -5  13  423.86   23.60
  -7   5  13  415.06   29.00
  -7  -5  15    1.30   16.00
   7  -5 -15    7.00   11.60
  -7   5  15   13.60   15.20
   7  -5  15    6.70    7.40
   7   5  17   32.40   10.40
   7  -5 -17   40.80   14.40
   7  -5  17   19.40   10.20
   7  -6   0   47.50    6.50
   7   6   0   53.79    5.00
  -7   6   0   50.89    5.40
   7  -6   0   44.80    4.70
   7  -6  -2   33.10    4.30
  -7   6  -2   25.00    4.30
   7   6   2   30.30    3.90
   7  -6   2   18.10    4.40
  -7   6   2   35.20    4.00
   7   6  -2   32.90    4.50
  -7   6   2   23.90    4.50
  -7  -6   4  254.27   13.20
   7   6   4  250.47   13.10
  -7  -6   4  252.17   11.80
   7  -6  -4  241.68   13.30
  -7   6  -4  242.38   13.50
  -7   6   4  250.07   12.50
   7  -6   4  262.17   13.70
  -7   6   4  252.67   12.30
  -7  -6   6  229.98   13.30
  -7  -6   6  237.78   11.40
   7  -6  -6  209.78   14.30
   7   6   6  241.08   14.40
  -7   6   6  239.68   12.50
   7  -6   6  227.88   13.30
   7   6  -6  229.38   13.40
  -7   6   6  222.48   13.50
   7  -6  -8  112.49   13.00
  -7  -6   8  102.89   11.80
   7   6   8   77.39   10.50
   7   6  -8  116.29   11.60
   7  -6   8  107.39   10.50
  -7  -6  -8  118.89    9.80
  -7   6   8  103.39   12.30
   7   6  10   96.59   12.00
   7  -6 -10  107.39   15.50
  -7  -6  10  110.29   15.60
  -7   6  10  104.09   11.90
   7  -6  10  118.19   12.60
   7  -6  10  119.29   11.90
   7   6 -10  111.69   14.00
  -7  -6  12  137.79   15.20
   7   6  12  115.89   15.20
   7  -6 -12  123.79   14.80
   7  -6  12  130.09   13.50
   7  -6  12  144.39   19.50
  -7   6  12  136.09   15.20
   7  -6 -14   31.10   13.20
   7   6  14   11.10   13.10
  -7  -6  14   26.80   14.30
   7  -6  14   42.40   13.20
  -7   6  14   47.70   14.70
   7  -6  14   25.30    8.40
  -7  -6  16   53.89   18.00
   7  -6 -16   34.20   14.00
   7  -6  16   49.90   15.80
   7  -7  -1  660.43   26.40
  -7   7  -1  678.43   27.20
   7   7   1  656.63   26.00
   7   7  -1  673.03   25.80
   7  -7   1  621.74   27.50
   7  -7   1  631.84   25.90
  -7   7   1  655.33   26.90
   7  -7  -3  887.51   34.90
  -7   7  -3  933.51   35.20
   7   7   3  849.72   34.30
  -7  -7   3  816.12   32.90
  -7  -7   3  841.72   32.80
  -7   7   3  881.81   34.50
   7  -7   3  830.22   35.20
   7   7  -3  909.41   33.80
  -7   7   3  845.72   33.50
   7   7   5   92.69    9.50
   7  -7  -5  103.99   10.10
  -7  -7   5   95.09    6.60
  -7   7  -5   99.09    9.30
  -7  -7   5   95.89    8.50
  -7   7   5   91.19    8.70
   7  -7   5   93.89    9.00
  -7  -7  -5   96.39    6.80
  -7   7   5   93.79    8.70
   7  -7  -7  265.57   16.90
  -7  -7   7  248.38   13.30
  -7  -7   7  264.07   15.60
   7   7   7  261.47   16.70
  -7  -7  -7  277.77   13.80
  -7   7   7  280.77   16.00
   7  -7   7  241.18   15.00
  -7  -7   9   38.30    8.30
   7  -7  -9   36.70    8.80
   7  -7   9   39.90    7.60
  -7   7   9   34.20    9.50
  -7  -7  -9   33.80    6.50
   7  -7   9   33.00    8.70
   7  -7 -11  274.57   22.10
   7   7  11  261.17   22.80
  -7  -7 -11  272.37   18.10
   7  -7  11  280.57   17.80
  -7   7  11  286.47   22.30
   7  -7  11  264.57   21.40
  -7  -7  13  450.75   30.30
   7  -7 -13  416.66   29.30
   7   7  13  433.56   31.00
   7  -7  13  461.85   29.60
   7  -7  13  430.16   24.50
  -7   7  13  482.95   30.90
  -7  -7  15   27.30   16.60
   7  -7 -15    6.50   12.90
   7  -7  15   33.30    9.70
  -7   7  15   37.00   15.70
   7  -7 -17   22.40   15.20
   7  -7  17   32.10   13.00
   7  -8   0 2713.53  105.19
   7   8   0 2855.91  103.69
  -7   8   0 2857.21  104.69
   7  -8   0 2791.12  103.99
   7   8   2  316.37   14.90
   7  -8  -2  312.87   15.10
  -7  -8   2  307.97   13.10
  -7  -8   2  318.17   13.10
  -7   8  -2  314.57   15.70
   7  -8   2  315.17   14.40
   7   8  -2  321.77   14.20
  -7   8   2  316.37   13.90
   7  -8   2  304.47   16.10
  -7   8   2  316.17   15.50
   7   8   4  212.58   13.00
   7  -8  -4  225.48   13.50
  -7  -8   4  208.68   11.60
  -7  -8   4  217.38   10.70
  -7   8  -4  237.78   13.10
  -7   8   4  221.88   12.70
  -7   8   4  209.88   11.90
   7  -8   4  231.18   13.30
  -7  -8  -4  235.08   13.70
  -7  -8   6   35.50    4.90
   7  -8  -6   35.10    7.40
  -7   8  -6   34.90    6.70
   7   8   6   39.80    7.20
  -7  -8   6   36.80    6.10
  -7  -8  -6   33.10    4.70
  -7   8   6   40.50    6.60
   7  -8   6   40.00    6.80
  -7  -8   8   87.89   12.30
   7   8   8   89.49   10.70
   7  -8  -8   76.19   10.30
  -7  -8   8   76.39    8.80
   7  -8   8   84.49   10.60
  -7   8   8   99.79   12.60
  -7  -8  -8   66.49    9.50
   7   8  10  218.28   20.20
   7  -8 -10  197.88   18.90
  -7  -8  10  264.87   19.00
   7  -8  10  202.18   19.00
  -7  -8 -10  220.18   15.30
   7  -8  10  213.88   15.70
   7  -8 -12  195.48   21.90
  -7  -8  12  206.08   22.00
   7   8  12  212.98   23.20
  -7   8  12  196.68   22.40
   7  -8  12  223.58   17.10
   7  -8  12  204.98   21.90
  -7  -8 -12  200.28   17.50
  -7  -8  14  189.98   27.20
   7  -8 -14  152.08   23.80
  -7   8  14  156.48   19.30
   7  -8  14  205.38   17.90
  -7  -8  16  -12.80   18.90
   7  -8 -16    3.70   13.60
   7  -8  16   -2.80   10.00
  -7  -9   1  248.88   11.60
  -7   9  -1  302.17   14.60
   7   9   1  263.57   13.50
   7  -9  -1  282.87   13.80
  -7  -9   1  234.58   11.70
   7  -9   1  242.38   14.70
  -7   9   1  263.97   14.30
  -7  -9  -1  298.77   11.50
   7  -9   1  264.07   13.10
   7   9  -1  306.17   13.30
  -7  -9   3  468.65   19.40
  -7   9  -3  498.35   21.50
  -7  -9   3  438.56   19.50
   7   9   3  459.45   21.00
   7  -9  -3  476.95   21.60
   7  -9   3  458.55   20.30
  -7   9   3  456.25   21.30
   7   9  -3  495.65   20.30
  -7   9   3  455.65   20.00
   7  -9   3  474.75   22.00
  -7  -9   5   59.79    8.70
  -7   9  -5   59.19    7.80
   7   9   5   72.69    8.10
   7  -9  -5   51.39    7.50
  -7  -9   5   61.19    6.80
  -7   9   5   70.29    8.80
  -7   9   5   68.59    7.70
   7  -9   5   72.89    9.30
  -7  -9  -5   43.40    6.60
   7  -9  -7  465.05   24.70
  -7   9  -7  489.75   23.20
  -7  -9   7  452.05   21.00
   7   9   7  464.35   25.90
  -7  -9   7  463.05   22.90
  -7   9   7  481.65   23.40
  -7  -9  -7  480.35   21.60
   7  -9   7  485.45   23.30
  -7  -9   9  240.28   23.80
  -7  -9   9  304.77   16.40
   7   9   9  305.37   21.50
   7  -9  -9  308.77   21.00
   7  -9   9  292.57   17.90
  -7  -9  -9  293.87   17.10
  -7   9   9  290.37   20.00
   7  -9 -11  193.38   21.20
  -7  -9  11  214.78   21.10
   7   9  11  242.88   22.80
  -7  -9  11  236.98   16.00
  -7   9  11  214.18   21.10
   7  -9  11  224.58   21.40
   7  -9  11  220.88   17.00
  -7  -9 -11  210.68   16.90
   7   9  13  172.88   24.60
   7  -9 -13  169.38   23.00
  -7  -9  13  166.78   24.00
  -7  -9 -13  156.28   18.20
  -7   9  13  134.19   17.50
   7  -9  13  178.98   17.10
   7  -9  13  203.98   22.80
  -7  -9  15   38.30   17.20
   7  -9 -15   40.80   15.20
  -7   9  15   11.90   15.80
   7  -9  15   63.39   12.60
   7  -9 -17  136.19   20.20
   7  -9  17   93.99   15.60
  -7  10   0   16.00    5.20
   7 -10   0   31.20    4.90
   7  10   0   35.50    5.10
   7  10   2  502.65   22.40
   7 -10  -2  532.15   23.00
  -7 -10   2  477.45   20.80
  -7 -10   2  489.05   20.70
  -7  10  -2  560.94   23.20
   7 -10   2  485.95   21.90
  -7  10   2  492.45   21.30
   7  10  -2  551.74   21.90
  -7 -10  -2  482.05   22.00
  -7  10   2  499.45   22.90
  -7 -10   4  609.84   25.50
  -7  10  -4  614.44   28.30
  -7 -10   4  592.54   24.80
   7 -10  -4  605.94   27.30
   7  10   4  588.44   26.80
   7 -10   4  608.54   27.50
  -7 -10  -4  610.34   24.80
  -7  10   4  606.14   25.80
  -7  10   4  608.14   26.80
   7  10   6  850.01   40.10
  -7  10  -6  951.00   38.10
  -7 -10   6  899.21   36.30
   7 -10  -6  914.51   39.20
  -7 -10   6  921.91   37.40
  -7  10   6  923.31   37.90
  -7 -10  -6  913.41   36.60
   7 -10   6  879.61   38.60
   7  10   8  323.07   28.20
  -7 -10   8  315.57   17.00
  -7  10  -8  313.27   18.70
   7 -10  -8  325.37   21.30
  -7 -10   8  335.87   20.10
   7 -10   8  354.16   19.50
  -7 -10  -8  323.57   17.90
  -7  10   8  336.67   20.50
  -7 -10  10  308.17   17.60
   7  10  10  294.07   23.20
  -7 -10  10  340.57   22.10
   7 -10 -10  284.97   22.70
   7 -10  10  287.67   19.00
  -7 -10 -10  273.17   18.60
  -7  10  10  291.87   22.10
  -7 -10  12   59.59    9.30
  -7 -10  12   70.09   13.60
   7  10  12   58.39   14.00
   7 -10 -12   32.10   12.90
   7 -10  12   67.29   11.40
   7 -10  12   64.59   13.70
  -7 -10 -12   43.80   10.00
  -7  10  12   37.20   12.80
  -7 -10  14   71.49   17.00
   7 -10 -14   75.89   15.80
   7 -10  14   82.99   12.40
  -7 -10 -14   96.29   13.80
  -7  10  14   61.09   16.40
   7 -10 -16   67.79   17.20
   7 -10  16   89.49   14.30
   7 -11  -1  290.07   15.00
  -7 -11   1  253.87   12.90
   7  11   1  251.47   14.40
  -7  11  -1  293.97   15.50
   7 -11   1  249.18   14.20
   7  11  -1  296.57   14.20
  -7 -11  -1  283.07   13.00
  -7  11   1  273.67   15.30
  -7  11   1  261.67   13.40
  -7 -11   3  715.33   29.90
   7  11   3  731.83   31.40
  -7 -11   3  738.53   29.70
  -7  11  -3  747.43   32.10
   7 -11  -3  708.03   31.80
  -7  11   3  724.93   30.30
   7  11  -3  786.82   30.60
  -7  11   3  722.03   31.70
  -7 -11  -3  775.22   29.70
   7 -11   3  721.93   30.70
  -7 -11   5  107.19   10.60
   7 -11  -5   78.69   11.50
  -7  11  -5   75.89   10.50
  -7 -11   5  108.29    8.90
   7  11   5  109.69   12.30
   7 -11   5  106.99   11.30
  -7  11   5   98.39   10.70
  -7 -11  -5   79.19    8.80
   7 -11  -7   67.19   10.30
  -7 -11   7   86.09   12.60
  -7 -11   7   82.99    9.20
   7  11   7   74.19   10.40
  -7  11  -7   86.39    9.70
  -7 -11  -7   72.29   10.20
   7 -11   7   63.29    9.20
  -7  11  -9  532.95   26.50
  -7 -11   9  525.65   27.80
   7 -11  -9  522.75   29.50
   7  11   9  540.55   29.80
  -7 -11   9  552.44   24.90
   7 -11   9  538.75   26.90
  -7  11   9  481.25   31.70
  -7 -11  -9  519.95   25.50
  -7 -11  11  348.77   20.70
   7  11  11  352.16   27.50
  -7 -11  11  346.07   26.00
   7 -11 -11  398.76   27.00
  -7 -11 -11  414.36   22.60
   7 -11  11  377.66   22.70
   7 -11  11  357.96   26.60
  -7  11  11  336.07   25.80
  -7 -11  13   41.90   15.00
   7  11  13   17.70   14.90
  -7 -11  13   30.50    9.30
  -7 -11 -13   30.40   10.50
   7 -11  13   27.60   10.30
  -7  11  13   28.50   14.90
  -7 -11  15   65.39   17.60
   7 -11 -15   52.19   15.90
   7 -11  15   64.99   13.50
  -7 -11 -15   48.70   13.80
  -7 -12   0   51.39    6.80
   7  12   0   60.39    8.60
  -7  12   0   54.99   10.00
   7 -12   0   57.19    6.90
   7 -12  -2  151.78   12.10
  -7 -12   2  151.98    9.70
  -7  12  -2  159.58   12.10
   7  12   2  143.49   11.90
   7 -12   2  144.29   10.70
  -7 -12  -2  160.38    9.80
   7  12  -2  169.48   10.90
  -7  12   2  140.99   12.40
  -7  12   2  129.19   10.30
   7  12   4  250.47   16.10
  -7 -12   4  251.87   13.40
  -7  12  -4  223.98   15.10
   7 -12  -4  224.98   16.00
  -7 -12   4  254.47   14.50
   7 -12   4  249.08   16.10
  -7  12   4  262.97   14.60
   7 -12   4  256.67   14.40
  -7 -12  -4  233.28   13.60
  -7  12   4  264.87   16.10
  -7 -12   6  301.77   15.90
   7 -12  -6  290.57   19.30
  -7 -12   6  298.27   17.40
   7  12   6  309.87   19.50
  -7  12  -6  312.37   17.80
   7 -12   6  299.47   18.50
  -7  12   6  262.57   19.50
  -7 -12  -6  299.07   16.60
  -7  12  -8  465.05   23.00
   7 -12  -8  441.16   25.80
   7  12   8  430.26   25.60
  -7 -12   8  414.26   21.00
  -7  12   8  373.56   27.10
  -7 -12  -8  443.86   22.00
   7 -12   8  409.86   23.50
  -7 -12  10  460.05   28.00
   7 -12 -10  444.66   29.20
  -7 -12  10  445.66   23.40
   7  12  10  448.66   29.10
   7 -12  10  439.86   25.60
  -7 -12 -10  499.55   25.00
  -7  12  10  466.45   27.80
   7  12  12   38.00   14.00
   7 -12 -12   44.10   13.50
  -7 -12  12   41.30    9.60
  -7 -12  12   65.19   14.40
  -7 -12 -12   37.30    9.90
   7 -12  12   49.60   12.00
   7 -12  12   51.39   13.00
  -7  12  12   31.50   13.40
  -7 -12  14   77.59   18.30
   7 -12 -14   51.99   16.20
  -7 -12  14   55.09   11.70
  -7  12  14   71.59   16.90
   7 -12  14   81.19   14.40
  -7 -12 -14   75.09   13.20
   7 -12 -16   12.40   15.80
  -7 -12  16   35.30   13.20
  -7 -12 -16   46.30   16.20
   7 -12  16   48.30   15.30
   7 -13  -1   14.20    5.90
   7  13   1   22.70    6.20
  -7 -13   1   17.90    4.90
  -7  13  -1    8.90    6.50
  -7 -13  -1   18.20    5.10
   7  13  -1   23.10    5.80
  -7  13   1   15.40    7.10
   7 -13   1   20.60    5.60
  -7  13   1   15.60    5.00
   7 -13  -3  487.05   24.80
  -7 -13   3  537.95   22.70
  -7 -13   3  514.45   22.90
   7  13   3  538.75   24.90
  -7  13  -3  510.35   24.40
  -7  13   3  527.45   23.30
  -7  13   3  467.35   29.70
   7 -13   3  524.35   23.70
   7  13  -3  479.95   25.90
  -7 -13  -3  491.45   22.50
  -7  13  -5  220.48   15.30
   7  13   5  228.18   17.00
  -7 -13   5  243.88   15.10
   7 -13  -5  212.08   16.90
  -7 -13   5  236.38   13.70
  -7  13   5  229.68   15.80
   7 -13   5  243.58   14.80
  -7 -13  -5  196.18   14.10
   7 -13   5  216.38   16.10
   7 -13  -7  235.78   19.20
  -7 -13   7  218.48   14.20
   7  13   7  199.98   18.90
  -7 -13   7  232.18   17.30
  -7  13  -7  269.37   16.90
   7 -13   7  213.68   17.20
  -7  13   7  204.58   17.20
  -7 -13  -7  242.68   15.60
  -7  13  -9   80.19   10.80
   7  13   9   76.29   13.00
  -7 -13   9   92.69   10.00
   7 -13  -9  100.09   13.50
  -7 -13   9  100.69   13.90
  -7  13   9   79.19   12.40
  -7 -13  -9  111.09   13.90
   7 -13   9   78.89   11.30
  -7 -13  11  221.38   16.70
  -7 -13  11  188.98   23.10
   7  13  11  211.08   25.10
   7 -13 -11  192.78   23.60
   7 -13  11  174.08   18.60
  -7 -13 -11  180.98   18.40
  -7  13  11  220.78   23.00
   7 -13 -13   33.70   14.80
  -7 -13  13   35.80   16.20
  -7 -13  13   56.89   11.30
  -7 -13 -13   53.79   12.10
   7 -13  13   75.59   13.80
  -7  13  13   69.99   16.00
  -7 -13  15  107.69   15.40
  -7 -13  15   87.49   22.70
   7 -13 -15   85.99   18.40
  -7 -13 -15  106.29   16.10
   7 -13  15  109.99   16.50
   7 -14   0   66.09    8.40
   7  14   0   77.59    9.70
  -7 -14   0   74.99    9.00
  -7  14   0   49.10    8.60
  -7  14  -2  477.45   27.00
   7 -14  -2  412.96   22.70
  -7 -14   2  463.25   21.10
   7 -14   2  500.15   22.50
  -7 -14  -2  420.76   21.00
   7  14  -2  382.26   23.70
  -7  14   2  483.05   23.70
  -7  14   2  505.45   21.70
   7 -14  -4   11.60    7.70
   7  14   4    3.40    7.30
  -7 -14   4    5.20    6.20
  -7  14  -4   -2.70    6.50
  -7 -14   4   14.30    5.60
  -7  14   4    1.80    7.60
   7 -14   4   13.10    5.60
  -7 -14  -4    8.30    5.90
  -7  14   4   14.00    7.20
  -7 -14   6  324.27   18.10
  -7  14  -6  364.36   20.00
  -7 -14   6  328.67   20.00
   7 -14  -6  379.46   22.40
   7  14   6  312.57   21.90
  -7 -14  -6  372.26   19.10
  -7  14   6  317.87   20.20
   7 -14   6  310.07   18.70
  -7 -14   8  141.89   12.90
   7  14   8  129.99   18.70
  -7 -14   8  138.09   16.50
   7 -14  -8  102.89   13.80
  -7  14  -8  118.99   14.60
  -7 -14  -8   94.99   11.20
  -7  14   8  126.79   16.60
   7  14  -8  124.69   11.40
   7 -14   8  126.59   15.50
  -7  14 -10  270.67   20.20
  -7 -14  10  253.87   17.60
  -7 -14  10  269.07   23.80
   7 -14 -10  288.17   25.30
   7  14  10  200.68   24.80
  -7  14  10  250.77   23.20
  -7 -14 -10  287.37   19.90
   7 -14  10  270.97   21.20
   7  14  12   43.80   17.10
  -7 -14  12   39.90    9.90
   7 -14 -12   56.29   21.80
  -7 -14  12   38.60   14.60
  -7 -14 -12   65.99   11.80
  -7  14  12   45.00   15.40
   7 -14  12   50.49   12.40
  -7 -14  14  146.99   22.30
   7 -14 -14  211.58   28.80
  -7 -14  14  222.88   31.30
  -7 -14 -14  231.18   23.30
   7 -14  14  212.68   23.30
   7 -14 -16  252.57   35.40
  -7 -14  16  299.27   26.80
   7 -14  16  286.67   28.70
  -7 -14 -16  290.27   29.20
  -7  15  -1   66.49   10.40
  -7 -15   1   59.89    7.50
   7  15   1   76.49    9.10
   7 -15  -1   55.19    8.40
  -7  15   1   71.69    9.90
   7  15  -1   49.40    8.00
   7 -15   1   70.99    8.60
  -7 -15  -1   49.00    7.40
   7  15   3   32.50    8.40
   7 -15  -3   26.80    8.40
  -7 -15   3   44.80    7.10
  -7  15  -3   23.00    7.70
  -7  15   3   37.60   10.80
  -7  15   3   47.10   12.90
  -7 -15  -3   28.60    6.80
   7  15  -3   29.60    7.10
   7 -15   3   40.00    7.00
   7 -15  -5  218.98   18.00
  -7 -15   5  194.48   13.90
  -7  15  -5  211.58   16.10
   7  15   5  197.68   18.00
  -7 -15   5  199.28   15.60
   7 -15   5  179.18   14.60
  -7  15   5  205.58   15.90
  -7 -15  -5  234.38   15.10
  -7  15  -7    1.70    7.80
   7  15   7   -6.10    9.90
  -7 -15   7   -2.70    6.60
   7 -15  -7    4.80    9.30
  -7 -15   7   12.40    8.90
  -7  15   7    6.40    9.00
  -7 -15  -7   -6.00    7.00
   7 -15   7    8.90    6.80
  -7 -15   9  662.13   29.90
   7  15   9  635.94   35.30
   7 -15  -9  621.44   35.40
  -7 -15   9  666.03   33.40
  -7  15  -9  602.24   31.00
   7  15  -9  601.04   27.20
  -7 -15  -9  602.74   30.90
  -7  15   9  645.14   33.40
   7 -15   9  643.14   32.80
   7  15  11  281.57   27.30
  -7 -15  11  274.17   27.30
  -7  15 -11  306.87   22.50
  -7 -15  11  282.27   20.10
   7 -15 -11  262.97   27.10
  -7  15  11  309.47   27.10
   7 -15  11  315.57   23.40
  -7 -15 -11  340.47   22.70
  -7 -15  13   27.10   17.80
   7 -15 -13   60.69   16.60
  -7 -15  13   48.60   11.30
   7 -15  13   36.30   14.70
  -7  15  13   16.30   15.30
  -7 -15 -13   59.39   12.90
   7 -15 -15   27.70   17.70
  -7 -15  15   19.50   12.90
   7 -15  15   19.90   14.50
  -7 -15 -15   17.90   19.10
   7  16   0  277.47   17.80
   7 -16   0  279.07   18.10
  -7  16   0  252.17   18.60
  -7 -16   0  301.37   16.60
  -7  16  -2  250.57   17.40
  -7 -16   2  216.98   14.80
   7 -16  -2  253.07   17.50
  -7  16   2  210.08   15.90
  -7  16   2  213.98   17.90
  -7 -16  -2  251.17   15.40
   7 -16   2  210.88   15.80
   7  16   4  212.68   18.30
   7 -16  -4  244.08   18.80
  -7 -16   4  239.38   16.40
  -7 -16   4  226.28   15.20
  -7  16  -4  239.78   17.20
  -7  16   4  222.38   16.30
  -7  16   4  223.78   18.60
   7  16  -4  241.38   16.30
  -7 -16  -4  225.78   15.80
   7 -16   4  225.68   16.20
   7  16   6  419.16   26.80
   7 -16  -6  447.96   27.00
  -7 -16   6  440.56   22.80
  -7  16  -6  471.35   24.80
  -7 -16   6  431.26   27.50
  -7  16   6  443.66   24.70
   7 -16   6  451.45   23.90
  -7 -16  -6  476.95   23.70
   7 -16  -8  205.08   22.70
  -7  16  -8  207.28   18.40
   7  16   8  222.18   23.10
  -7 -16   8  256.97   17.30
  -7 -16   8  237.28   28.40
  -7 -16  -8  208.88   18.00
   7 -16   8  274.97   18.80
   7  16  -8  211.28   15.80
  -7  16   8  232.68   20.70
  -7 -16  10   15.20    8.80
   7  16  10   20.20   13.50
  -7 -16  10   13.80   12.60
  -7  16 -10   18.00   10.30
   7 -16 -10    5.30   13.10
   7 -16  10   15.00    9.00
  -7 -16 -10   -1.00    9.40
  -7  16  10    6.10   12.60
   7  16 -10   -3.10    6.30
   7 -16 -12  395.76   33.10
  -7 -16  12  403.46   34.10
  -7 -16  12  406.16   25.60
  -7 -16 -12  463.75   28.00
  -7  16  12  434.76   32.10
  -7 -16  14  253.17   23.70
  -7 -16  14  244.08   33.80
   7 -16 -14  261.97   32.40
  -7 -16 -14  287.97   26.40
   7 -17  -1   -7.10    7.40
  -7 -17   1   11.50    7.10
  -7  17  -1   -5.80    7.70
   7  17   1   11.40    7.70
  -7  17   1    3.20    6.60
  -7  17   1   16.80   10.30
  -7 -17  -1   -2.20    6.70
   7  17  -1    4.70    6.90
   7 -17   1    9.70    7.20
   7 -17  -3  393.66   24.10
  -7  17  -3  390.76   22.80
  -7 -17   3  422.06   21.40
   7  17   3  437.26   24.00
   7  17  -3  390.96   22.00
  -7  17   3  412.26   23.00
   7 -17   3  410.26   22.60
  -7 -17  -3  408.96   21.60
  -7  17   3  409.76   24.50
  -7 -17   5   73.59    9.60
  -7 -17   5   81.39   15.50
   7  17   5   73.99   11.80
   7 -17  -5   65.29   11.90
  -7  17  -5   79.39   10.70
  -7  17   5   60.89   10.30
  -7 -17  -5   85.99   10.30
   7 -17   5   69.19    9.60
  -7 -17   7  264.97   18.20
   7  17   7  244.58   23.60
  -7  17  -7  268.87   19.90
   7 -17  -7  288.57   24.30
   7 -17   7  266.87   19.30
  -7 -17  -7  294.67   19.90
  -7  17   7  288.37   21.50
   7  17   9   89.19   15.40
  -7 -17   9   94.69   11.30
  -7  17  -9   87.89   13.10
   7 -17  -9   75.69   15.40
  -7 -17   9   83.19   14.40
   7  17  -9   67.49    9.40
  -7  17   9   87.19   14.40
  -7 -17  -9   71.09   11.80
   7 -17   9  125.89   16.40
  -7 -17  11   20.10   15.60
   7 -17 -11   33.20   15.50
  -7 -17  11   28.50   10.40
  -7  17 -11   31.80   10.70
   7 -17  11   29.10   11.10
   7  17 -11   40.50    7.50
  -7  17  11   12.50   14.40
  -7 -17 -11   34.00   11.80
  -7 -17  13   18.40   18.20
   7 -17 -13   -5.90   15.50
   7 -17  13    4.50   11.20
  -7 -17 -13    7.70   12.70
   7  18   0  443.56   23.90
   7 -18   0  449.76   24.80
  -7  18   0  428.26   25.20
  -7 -18   0  442.46   22.90
   7 -18  -2  296.57   22.20
   7  18   2  352.96   22.20
  -7 -18   2  358.86   19.80
  -7  18  -2  320.87   21.80
  -7 -18  -2  342.67   20.30
  -7  18   2  435.46   25.60
   7  18  -2  351.36   21.00
  -7  18   2  349.47   23.20
   7 -18   2  383.96   22.10
  -7 -18   4  536.55   26.10
   7  18   4  575.74   29.50
  -7  18  -4  496.65   27.30
   7 -18  -4  467.05   29.10
  -7  18   4  553.94   27.10
   7  18  -4  497.25   26.40
   7 -18   4  549.54   27.50
  -7  18   4  563.04   29.50
  -7 -18  -4  508.25   26.50
  -7 -18   6  250.97   25.50
   7 -18  -6  320.37   25.20
   7  18   6  291.67   23.70
  -7 -18   6  284.47   18.80
  -7  18  -6  312.97   21.20
   7 -18   6  286.37   20.20
  -7 -18  -6  324.07   20.60
  -7  18   6  288.07   21.50
  -7 -18   8   73.29   13.60
  -7 -18   8   96.89   11.90
   7  18   8   48.00   14.40
   7 -18  -8  108.59   15.40
  -7  18  -8  100.99   13.60
  -7  18   8   79.49   13.60
  -7 -18  -8  108.49   13.20
   7  18  -8   94.29   13.50
   7 -18   8   84.09   11.50
   7 -18 -10  415.96   33.20
  -7 -18  10  392.36   24.60
  -7 -18  10  460.25   31.00
  -7  18 -10  390.96   25.60
   7  18 -10  403.96   21.70
  -7  18  10  368.06   29.10
  -7 -18 -10  390.76   26.00
   7 -18 -12  179.18   22.90
  -7 -18  12  233.38   31.90
  -7 -18  12  223.98   21.60
   7 -18  12  242.38   23.40
  -7 -18 -12  199.48   23.50
  -7 -18  14   19.70   13.40
   7 -18 -14   42.70   19.20
  -7 -18 -14   33.20   16.00
   7 -18  14   54.29   14.80
   7  19   1   36.20   10.20
   7 -19  -1   37.70   10.20
  -7 -19   1   43.00    9.10
  -7  19  -1   34.90   10.60
   7  19  -1   54.29   10.10
  -7  19   1   43.20    9.50
  -7 -19  -1   58.19    9.50
  -7  19   1   47.40   10.60
   7 -19   1   36.20    9.90
  -7 -19   3  302.07   19.30
  -7  19  -3  299.77   21.10
   7 -19  -3  282.27   22.50
   7  19   3  305.17   21.90
  -7 -19  -3  292.37   20.10
  -7  19   3  320.47   20.30
   7 -19   3  343.07   21.40
   7  19  -3  273.77   19.80
  -7  19   3  316.47   23.30
  -7  19  -5   56.59   10.80
   7  19   5   25.90   11.70
  -7 -19   5   45.70    9.50
  -7 -19   5   35.40   13.10
   7 -19  -5   44.70   13.30
  -7 -19  -5   67.89   11.00
  -7  19   5   43.80   10.90
   7 -19   5   51.49   10.40
   7 -19  -7   54.59   13.90
  -7 -19   7   64.39   10.80
  -7  19  -7   68.39   11.90
  -7 -19   7   51.29   13.00
   7  19   7   40.50   13.80
  -7 -19  -7   68.89   11.80
   7 -19   7   72.19   11.70
  -7  19   7   34.60   12.10
  -7  19  -9   28.30   11.60
   7  19   9   20.30   14.80
  -7 -19   9   17.60   14.00
  -7 -19   9   41.40   10.90
  -7  19   9   59.09   14.80
   7 -19   9   25.20   18.70
   7  19  -9   40.10    9.80
  -7 -19  -9   25.20   11.50
   7 -19 -11   17.10   15.90
  -7 -19  11   15.80   11.40
  -7 -19  11    0.40   16.90
  -7 -19 -11   20.50   12.60
   7 -19  11   -3.50   11.30
   7  19 -11    9.80    9.00
  -7  19  11   12.10   15.40
  -7 -19  13    6.90   13.00
   7 -19 -13   44.70   18.50
  -7 -19 -13   -3.30   16.40
   7 -19  13   10.60   12.60
  -7 -20   0   -2.80    8.50
   7  20   0   -1.00    8.50
  -7  20   0   -4.00   10.80
   7 -20   0   11.60    9.70
   7  20   2    3.10    9.40
   7 -20  -2   15.10   10.80
  -7  20  -2   21.10   11.40
  -7 -20   2   13.00    8.80
  -7  20   2    8.80   11.50
  -7 -20  -2   24.00    9.60
   7  20  -2   15.00    9.30
   7 -20   2    8.70    9.40
  -7  20   2    8.90    8.80
  -7 -20   4  917.81   40.70
   7  20   4  916.41   43.20
   7 -20  -4  864.21   44.10
  -7  20  -4  887.81   42.00
   7 -20   4  933.91   42.50
  -7 -20  -4  944.31   41.30
  -7  20   4 1022.10   41.90
  -7  20   4  867.61   43.40
  -7 -20   6  416.16   24.50
   7 -20  -6  442.26   30.30
  -7 -20   6  428.86   28.10
   7  20   6  417.46   29.80
  -7  20  -6  415.46   26.20
  -7 -20  -6  463.95   26.50
   7 -20   6  445.46   26.40
  -7  20   6  416.66   26.50
  -7 -20   8  196.18   24.70
   7  20   8  199.68   24.60
   7 -20  -8  131.09   27.20
  -7 -20   8  215.28   19.50
  -7  20  -8  212.38   20.40
  -7 -20  -8  236.38   21.40
   7 -20   8  214.98   23.50
   7  20  -8  243.28   23.60
  -7  20   8  168.78   18.90
  -7 -20  10  275.97   30.40
   7 -20 -10  265.87   30.70
  -7 -20  10  265.17   23.10
  -7  20  10  208.78   26.30
   7 -20  10  276.67   23.60
  -7 -20 -10  286.87   24.30
   7  20 -10  233.98   20.20
  -7 -20  12  106.59   19.90
  -7 -20  12  100.09   15.70
   7 -20 -12   96.49   20.20
  -7 -20 -12  108.59   17.00
   7 -20  12  121.69   17.70
  -7 -21   1  613.24   30.40
   7  21   1  565.34   31.40
   7 -21  -1  616.74   33.40
  -7  21  -1  590.74   32.70
  -7 -21  -1  636.04   30.80
  -7  21   1  636.44   33.70
   7 -21   1  609.04   32.60
  -7  21   1  595.44   30.40
   7  21  -1  603.94   31.10
   7 -21  -3   81.59   14.20
  -7 -21   3  118.19   13.10
   7  21   3   99.19   14.40
  -7  21  -3   97.79   14.60
  -7  21   3   75.59   12.10
   7 -21   3  120.69   14.20
  -7  21   3   85.89   14.50
   7  21  -3   86.69   12.30
  -7 -21  -3   82.59   12.80
   7  21   5   62.59   13.90
  -7 -21   5   74.09   11.80
  -7  21  -5   48.30   12.00
   7 -21  -5   67.19   14.70
  -7 -21  -5   59.29   12.40
  -7  21   5   60.79   12.90
   7 -21   5   75.69   12.60
  -7 -21   7  100.89   13.20
   7  21   7   95.99   15.70
  -7 -21   7  130.89   16.70
   7 -21  -7   73.69   24.30
  -7  21  -7   91.39   13.60
  -7  21   7   96.99   15.40
   7 -21   7  127.39   17.60
  -7 -21  -7  104.19   14.60
  -7 -21   9   24.70   11.90
  -7 -21   9   25.50   16.30
   7 -21  -9   46.30   16.80
   7 -21   9   38.10   12.30
  -7 -21  -9   27.50   13.00
  -7  21   9   30.60   14.80
   7  21  -9   36.80   11.60
  -7 -21  11   -4.80   16.40
   7 -21 -11   11.50   17.70
  -7 -21  11   10.90   17.60
   7  21 -11   -5.20   16.60
  -7 -21 -11   15.30   14.30
   7 -21  11  -10.80   12.30
  -7  22   0  289.27   23.80
   7  22   0  261.47   22.40
   7 -22   0  285.67   23.80
  -7 -22   0  294.37   21.40
  -7  22  -2  191.38   19.80
  -7 -22   2  132.19   14.50
   7 -22  -2  209.78   21.90
   7  22   2  114.39   15.20
  -7  22   2  158.58   19.90
   7  22  -2  180.88   19.20
   7 -22   2  129.09   19.30
  -7 -22  -2  190.18   18.90
  -7  22   2  155.58   18.20
  -7  22  -4  320.97   23.40
   7 -22  -4  329.77   27.00
  -7 -22   4  298.27   22.00
   7  22   4  300.77   25.70
  -7  22   4  282.47   25.60
   7 -22   4  277.77   23.70
  -7 -22  -4  340.87   23.40
  -7  22   4  287.97   23.30
  -7 -22   6  103.19   13.40
   7  22   6   63.59   14.40
  -7 -22   6   72.79   15.00
  -7  22  -6   55.29   13.00
  -7 -22  -6   43.10   12.80
  -7  22   6   81.09   14.80
  -7 -22   8  461.65   33.60
   7 -22  -8  401.06   33.80
  -7 -22   8  451.15   27.60
   7  22  -8  426.76   27.90
  -7  22   8  424.66   30.10
   7 -22   8  457.25   29.70
  -7 -22  -8  445.36   29.70
   7 -22 -10  279.27   33.50
  -7 -22  10  225.78   32.30
  -7 -22  10  286.27   30.30
   7 -22  10  237.18   25.20
   7  22 -10  248.38   22.40
  -7 -22 -10  269.87   26.70
   7 -22 -12   78.49   21.70
  -7 -22  12   51.89   16.50
   7 -22  12   71.49   17.20
  -7 -22 -12   61.19   17.60
  -7  23  -1  134.99   15.70
   7  23   1   99.39   14.40
   7 -23  -1  137.89   16.70
  -7 -23   1  125.59   15.00
  -7  23   1  132.59   15.50
   7 -23   1  127.99   16.10
  -7  23   1  115.99   14.80
   7  23  -1  147.79   19.30
  -7 -23  -1  131.99   18.60
  -7  23  -3  233.68   22.80
   7  23   3  275.47   24.00
   7 -23  -3  293.87   25.90
  -7 -23   3  301.47   22.40
  -7  23   3  243.88   22.40
   7 -23   3  304.27   24.50
  -7 -23  -3  287.37   22.60
  -7  23   3  273.37   24.80
   7  23   5  -28.40   15.80
  -7 -23   5    0.80   10.70
   7 -23  -5   -1.90   15.10
  -7  23   5   -4.80   11.80
   7 -23   5   10.60   13.20
  -7  23   5    9.00   13.10
  -7 -23  -5   15.70   12.00
  -7 -23   7   14.00   15.80
   7 -23  -7   15.30   15.90
  -7 -23   7   25.20   12.10
  -7 -23  -7   19.20   13.00
   7 -23   7    5.20   12.00
   7  23  -7    1.00   12.80
  -7  23   7   17.30   13.80
  -7 -23   9   30.90   18.50
   7 -23  -9   58.19   19.10
  -7 -23   9   26.90   13.50
  -7 -23  -9   11.80   14.60
   7  23  -9   32.30   13.40
   7 -23   9   28.60   13.50
  -7 -23  11   41.80   15.90
   7 -23 -11   28.70   19.40
   7  23 -11   29.30   12.30
  -7 -23 -11   25.10   22.90
   7 -23  11   36.90   15.10
   7  24   0  298.87   23.80
  -7  24   0  307.97   28.30
  -7 -24   0  308.67   24.10
   7 -24   0  267.27   34.90
  -7 -24   2  218.88   21.40
   7  24   2  237.58   24.00
   7 -24  -2  188.58   30.80
   7  24  -2  196.98   23.20
   7 -24   2  178.68   29.50
  -7  24   2  224.38   25.60
  -7  24   2  219.98   22.60
  -7 -24  -2  261.47   22.40
  -7 -24   4  317.67   24.00
   7 -24  -4  299.87   28.80
   7 -24   4  289.57   25.70
  -7 -24  -4  319.07   25.30
  -7  24   4  254.47   24.60
  -7 -24   6   63.09   13.70
  -7 -24   6   44.80   17.10
   7 -24  -6   65.49   17.90
  -7 -24  -6   62.49   14.80
   7 -24   6   62.59   14.80
  -7  24   6   36.80   13.50
  -7 -24   8  237.78   24.90
  -7 -24   8  236.18   31.50
   7 -24  -8  242.98   31.70
  -7 -24  -8  237.88   26.10
   7  24  -8  225.78   25.60
   7 -24   8  165.68   24.70
  -7 -24  10  158.58   19.70
   7 -24 -10  102.49   22.30
   7  24 -10   99.49   15.70
   7 -25  -1    6.20   13.80
  -7 -25   1   13.90   12.50
  -7  25   1    2.60   11.70
  -7 -25  -1   18.20   12.60
   7 -25   1   15.50   13.60
   7 -25  -3   -1.00   14.40
  -7 -25   3    2.70   11.80
  -7  25   3   -4.80   11.80
  -7 -25  -3   19.60   13.40
   7 -25   3   -0.20   12.80
   7 -25  -5   15.70   16.70
  -7 -25   5   15.70   13.00
  -7 -25  -5   25.50   14.40
  -7  25   5   20.80   19.00
   7 -25   5   18.20   14.00
   7 -25  -7   33.70   18.20
  -7 -25   7   23.40   14.40
  -7 -25   7   -3.70   17.70
   7  25  -7   12.00   15.50
   7 -25   7    7.00   14.10
  -7 -25  -7   17.10   14.70
   7 -25  -9  101.59   22.00
  -7 -25   9   73.29   17.30
  -7 -25   9   48.40   23.70
   7 -25   9   77.19   17.30
   7  25  -9   79.29   15.80
  -7 -26   0  505.45   32.20
   7 -26   0  477.15   34.50
   7 -26  -2  292.37   30.70
  -7 -26   2  391.36   27.60
  -7 -26  -2  334.57   27.90
   7 -26   2  346.87   30.40
  -7 -26   4  188.68   23.90
   7 -26  -4  201.98   29.00
   7 -26   4  197.88   26.10
  -7 -26  -4  167.98   19.70
   7 -26  -6  219.68   32.30
  -7 -26   6  254.07   31.70
  -7 -26   6  199.08   28.40
   7 -26   6  231.38   28.30
  -7 -26  -6  221.48   27.20
  -7 -26   8  139.19   19.30
   7 -26  -8  128.19   23.20
  -7 -26   8  117.19   24.70
   7  26  -8  204.28   27.50
   7 -26   8  167.98   20.90
   7 -27  -1   31.90   17.00
  -7 -27   1   26.90   14.90
  -7 -27  -1   25.30   14.90
   7 -27   1   -4.50   14.80
  -7 -27   3   15.10   15.00
   7 -27  -3   47.00   18.30
   7 -27   3   40.60   16.30
  -7 -27  -3   60.99   16.30
   7 -27  -5    3.00   18.60
  -7 -27   5  -25.60   21.00
   7 -27   5   19.50   15.70
  -7 -27  -5    5.20   16.20
   7 -27  -7   -8.60   19.40
  -7 -27   7  -36.30   15.60
  -7 -27   7   -9.00   22.70
   7  27  -7   19.90   16.50
   7 -27   7    3.20   16.00
  -7 -27  -7  -19.00   22.40
  -7 -28   0  192.38   21.80
   7 -28   0  185.58   23.40
   7 -28  -2  207.48   25.50
  -7 -28   2  232.98   26.70
  -7 -28  -2  250.57   28.90
   7 -28   2  222.88   30.10
  -7 -28   4  139.99   25.10
   7 -28  -4  189.28   25.00
  -7 -28  -4  153.58   27.40
   7 -28   4  134.79   20.60
   7 -28  -6  159.48   25.90
  -7 -28   6  203.88   28.50
  -7 -28  -6  142.29   22.60
   7 -28   6  217.08   29.50
  -7 -29   1   17.20   22.20
   7 -29  -1    0.30   18.50
   7 -29   1   10.60   17.60
  -7 -29  -1  -13.50   21.60
  -7 -29   3   34.20   17.60
   7 -29  -3   10.50   19.50
  -7 -29  -3   25.90   19.20
   7 -29   3   32.80   17.90
   7 -30   0  147.39   23.60
  -7 -30   0  113.99   22.60
   8   0   0 9999.00  363.76
   8   0  -2  804.92   31.60
   8   0  -2  843.42   30.90
   8   0   2  816.62   32.70
   8   0  -4   59.89    6.50
   8   0  -4   74.09    6.90
   8   0   4   66.19    7.10
   8   0  -6  517.05   23.50
   8   0   6  537.65   22.90
   8   0   6  507.25   23.10
  -8   0   6  522.85   21.90
   8   0   8  480.35   23.30
   8   0  -8  499.25   24.50
  -8   0   8  512.65   23.40
   8   0   8  511.25   24.30
   8   0  10  810.52   35.80
   8   0 -10  829.62   37.70
  -8   0  10  843.72   36.90
   8   0  10  818.62   37.60
  -8   0  12  132.69   19.00
   8   0 -12  132.99   17.60
   8   0  12  126.19   13.70
   8   0  12  142.79   18.60
   8   0 -14  444.56   28.90
   8   0  14  453.35   30.40
   8   0  14  478.15   25.30
  -8   0  14  401.36   31.20
  -8   0  16  341.57   34.10
   8   0 -16  350.86   28.80
   8   0  16  403.26   24.60
   8   1   1 1592.74   64.59
   8  -1  -1 1800.82   64.39
   8  -1   1 1726.63   64.79
   8   1  -1 1753.82   64.19
   8  -1  -3  100.19    6.40
   8  -1  -3  104.69    6.80
   8   1  -3   98.39    5.90
   8   1  -3   89.89    6.60
   8  -1   3   95.19    7.50
   8  -1  -5   36.10    5.10
  -8  -1   5   36.40    3.80
  -8  -1   5   35.50    4.90
   8   1   5   34.70    4.80
   8  -1   5   30.70    4.90
   8   1  -5   41.60    5.20
  -8   1   5   40.10    5.10
   8   1   7   85.79   10.10
   8  -1  -7   86.59   10.30
  -8  -1   7   81.19    9.30
   8   1  -7   80.39    9.80
   8  -1   7   72.69    9.80
  -8   1   7   87.49    9.50
   8  -1   7   81.99    9.00
   8   1   9   28.80    6.50
   8  -1  -9   45.60    8.50
  -8  -1   9   35.70    7.60
   8   1   9   33.20    7.90
   8  -1   9   24.80    7.90
   8   1  -9   32.70    8.00
   8  -1   9   43.10    7.20
  -8   1   9   50.49    8.10
   8   1  11  121.79   13.10
   8  -1 -11  123.39   16.00
   8   1  11  135.29   17.90
  -8  -1  11  124.59   17.30
  -8   1  11  149.39   17.40
   8   1 -11  148.29   15.50
   8  -1  11  127.99   12.90
   8  -1  11  141.49   17.50
  -8  -1  13  133.99   16.00
   8   1  13  142.29   15.00
   8  -1 -13  150.38   19.20
   8   1  13  151.18   21.90
   8  -1  13  138.29   14.80
   8   1 -13  158.38   18.90
  -8   1  13  162.88   22.20
   8  -1  13  145.49   21.20
   8   1  15   28.50   16.20
   8  -1 -15   16.00   11.80
  -8  -1  15   39.60   16.20
   8  -1  15   12.90    8.10
   8   1 -15   -3.70   10.40
  -8   1  15   -1.60   15.00
   8   1  17   17.40   10.30
   8  -1 -17   15.90   13.00
   8  -1  17   12.90   10.80
   8   1 -17   14.80   12.70
   8  -2   0 1799.42   67.59
   8  -2  -2  150.58    7.50
   8  -2  -2  158.78    8.50
   8  -2   2  151.18    9.20
  -8   2   2  152.48    8.30
   8   2  -2  142.59    7.70
   8   2  -2  150.28    7.10
   8  -2  -4 1792.92   67.39
   8   2   4 1810.92   66.59
   8   2  -4 1781.02   67.19
   8  -2   4 1748.53   67.99
  -8   2   4 1785.72   66.09
  -8  -2   6  120.29    8.90
   8  -2  -6  130.39   10.70
   8   2   6  125.59   10.10
  -8   2   6  127.89    9.10
   8  -2   6  124.69    9.60
   8   2  -6  140.19   10.50
   8   2   8   93.79   11.70
   8  -2  -8   78.89    9.40
  -8  -2   8   89.89   11.10
   8  -2   8   93.69   10.70
   8  -2   8  114.99   10.30
  -8   2   8   90.29   11.00
   8   2  -8   77.59   10.80
   8  -2 -10  604.24   30.40
   8   2  10  598.94   30.50
  -8  -2  10  630.44   29.70
   8   2 -10  595.44   29.80
   8  -2  10  586.04   30.20
   8  -2  10  610.54   28.20
  -8   2  10  635.24   30.70
   8  -2 -12   28.60   10.50
   8   2  12   39.20    9.00
  -8  -2  12   41.90   12.00
   8   2  12   48.20   11.00
  -8   2  12   34.40   11.50
   8   2 -12   39.20   10.20
   8  -2  12   43.00    9.00
   8  -2  12   29.30   10.80
   8  -2 -14  275.97   24.40
   8   2  14  255.47   25.50
   8   2  14  266.17   19.40
  -8  -2  14  255.77   26.80
  -8   2  14  215.88   26.40
   8  -2  14  269.57   19.20
   8   2 -14  255.07   22.40
   8  -2  14  261.07   24.30
   8  -2 -16   45.90   13.40
   8   2  16   53.19   11.30
  -8  -2  16   81.99   19.20
  -8   2  16   63.99   17.50
   8   2 -16   50.49   13.70
   8  -2  16   55.59   11.10
   8  -3  -1 2770.12  102.29
   8  -3  -1 2768.42  100.79
  -8   3  -1 2724.53  102.49
  -8   3   1 2766.62  101.99
   8  -3   1 2751.22  102.49
   8  -3  -3  408.66   18.30
   8   3   3  429.96   17.40
   8  -3  -3  425.06   18.40
   8  -3   3  440.56   19.30
  -8   3   3  455.55   18.00
   8   3  -3  437.16   18.00
  -8  -3   5    1.50    2.90
   8   3   5    2.50    3.70
   8  -3  -5    2.20    4.10
  -8  -3   5    4.50    2.40
  -8   3   5    4.00    2.90
   8   3  -5   -1.40    3.30
  -8   3   5    0.40    3.30
   8  -3   5    1.30    3.80
   8   3   7  162.18   12.70
   8  -3  -7  172.28   13.30
  -8  -3   7  162.48   11.70
   8  -3   7  157.28   11.60
  -8   3   7  158.88   11.70
   8   3  -7  178.38   12.40
  -8  -3   9   17.30    7.00
   8  -3  -9    4.00    7.20
   8   3   9   14.40    7.50
   8  -3   9   13.60    7.20
   8  -3   9    4.10    5.70
  -8   3   9   10.40    7.20
   8   3  -9   11.50    6.90
   8   3  11  206.08   19.10
  -8  -3  11  170.88   18.20
   8  -3 -11  195.28   18.20
  -8   3  11  181.68   18.70
   8  -3  11  160.08   18.80
   8   3 -11  183.98   16.80
   8  -3  11  174.78   14.60
   8   3  13  214.58   17.10
  -8  -3  13  236.98   24.20
   8  -3 -13  214.78   21.80
   8   3  13  231.58   24.40
   8   3 -13  241.78   21.10
   8  -3  13  237.08   24.20
   8  -3  13  228.78   17.50
  -8   3  13  215.18   23.70
   8  -3 -15   75.69   14.50
  -8  -3  15  107.29   18.30
   8   3  15   83.89   16.60
  -8   3  15   72.29   17.10
   8  -3  15  100.29   15.40
   8   3 -15   89.09   14.90
   8   3  17   22.40   11.90
   8  -3 -17   25.90   14.30
   8  -3  17   18.50   12.10
   8  -4   0 3217.28  119.89
  -8   4   0 3262.17  121.39
   8  -4   0 3373.26  121.69
   8  -4  -2 1015.20   39.00
   8   4   2  978.30   37.20
  -8   4  -2 1033.30   39.50
   8   4  -2 1006.10   37.30
   8   4  -2 1009.30   37.60
   8  -4   2  974.30   39.40
  -8   4   2  961.10   38.40
   8   4   4   99.99    7.90
   8  -4  -4  104.19    8.30
  -8   4   4  110.69    6.20
   8   4  -4  105.99    7.70
  -8   4   4  103.49    7.30
   8  -4   4   93.99    8.40
   8   4   6    8.60    5.10
   8  -4  -6    4.90    4.90
  -8  -4   6    9.50    2.90
  -8  -4   6   12.30    4.40
   8   4  -6    8.90    4.60
   8  -4   6    3.10    4.40
  -8   4   6    8.70    3.40
  -8   4   6   14.20    4.60
   8   4   8   88.99   14.20
  -8  -4   8  104.69   11.60
   8  -4  -8   99.99   12.40
   8  -4   8  101.19   12.10
   8   4  -8   98.39   11.60
  -8   4   8   83.69   11.30
   8  -4   8  108.09   10.50
   8   4  10  407.56   24.60
   8  -4 -10  412.16   24.10
  -8  -4  10  414.76   23.10
   8  -4  10  390.96   23.60
  -8   4  10  364.36   29.00
   8   4 -10  401.56   23.00
   8  -4  10  409.46   21.20
  -8  -4  12  134.79   19.10
   8  -4 -12  127.89   18.60
   8   4  12  157.98   20.50
   8  -4  12  140.69   14.00
   8  -4  12  142.39   15.30
   8   4 -12  109.79   13.50
  -8   4  12  131.29   19.20
   8  -4 -14   55.49   13.70
   8   4  14   53.29   14.20
  -8  -4  14   79.49   15.90
   8   4 -14   71.09   13.20
  -8   4  14   60.69   15.10
   8  -4  14   71.59   13.90
   8  -4  14   63.79   10.20
   8   4  16   14.50    9.50
  -8  -4  16   26.40   18.10
   8  -4 -16   17.80   13.10
  -8   4  16    0.30   16.20
   8  -4  16   20.10   11.20
   8  -5  -1  665.03   27.40
   8   5   1  648.74   25.20
  -8   5  -1  688.53   27.30
   8  -5   1  639.84   27.40
  -8   5   1  650.13   26.80
   8   5  -1  666.83   25.20
   8  -5  -3   37.40    4.80
  -8   5  -3   34.70    5.20
   8   5   3   23.20    3.90
   8   5  -3   28.90    3.80
   8  -5   3   24.00    4.80
  -8   5   3   23.60    4.20
  -8   5   3   25.10    3.50
   8  -5  -5   54.79    6.80
   8   5   5   50.69    6.30
  -8  -5   5   52.99    6.20
   8   5  -5   57.79    7.00
  -8   5   5   56.79    6.60
   8  -5   5   38.90    5.80
  -8   5   5   50.99    6.30
   8  -5  -7  523.05   24.80
  -8  -5   7  493.65   21.20
  -8  -5   7  527.35   23.00
   8   5   7  503.15   24.40
  -8   5   7  487.55   21.10
  -8   5   7  515.25   23.20
   8  -5   7  507.45   23.60
   8   5  -7  511.95   23.90
  -8  -5   9   33.90    7.90
   8   5   9   24.30    8.80
   8  -5  -9   19.00    8.20
   8  -5   9   21.00    6.60
  -8   5   9   30.10    8.10
  -8   5   9   22.30    5.10
   8   5  -9   17.10    7.00
   8  -5 -11   26.40    9.90
  -8  -5  11   13.70    9.40
   8   5  11    6.40   10.00
   8  -5  11   35.70   10.20
   8  -5  11   23.40    8.10
  -8   5  11   41.30   17.30
   8   5 -11   19.80    8.20
   8  -5 -13   51.99   12.40
  -8  -5  13   38.50   13.10
   8   5  13   39.00   13.80
   8   5 -13   39.20   11.20
  -8   5  13   29.10   12.80
   8  -5  13   65.99   13.30
   8  -5  13   36.50    8.70
   8  -5 -15  288.37   27.10
  -8  -5  15  267.17   31.60
  -8   5  15  234.08   30.40
   8   5  17   21.20   10.70
   8  -5 -17   17.30   14.20
   8  -5  17   10.40   10.50
   8   6   0  844.52   31.70
   8  -6   0  838.22   32.10
   8  -6   0  802.72   33.70
  -8   6   0  828.62   33.20
  -8   6  -2   13.90    4.70
   8   6   2   10.70    3.40
  -8   6   2   11.70    4.20
   8  -6   2    9.90    4.30
   8  -6  -4  903.51   36.80
  -8   6  -4  926.51   37.20
  -8  -6   4  927.61   34.20
  -8  -6   4  925.11   34.00
   8   6   4  911.51   36.20
  -8   6   4  925.11   35.90
   8  -6   4  863.01   37.10
   8   6  -4  894.31   36.10
  -8   6   4  923.51   35.10
  -8  -6   6  177.18    9.60
  -8  -6   6  192.58   11.40
   8   6   6  184.18   13.20
   8  -6  -6  186.88   13.50
  -8   6   6  172.78   10.70
   8   6  -6  190.18   12.30
  -8   6   6  168.78   11.70
   8  -6   6  201.88   12.70
   8   6   8   53.49    9.00
  -8  -6   8   51.59    7.90
   8  -6  -8   61.79    9.40
  -8  -6   8   51.49    6.10
  -8   6   8   52.89    8.20
   8  -6   8   44.40    7.20
   8   6  -8   58.09    8.10
  -8   6   8   56.09    6.50
  -8  -6  10   98.59   14.50
   8   6  10   83.79   11.80
   8  -6 -10  103.79   12.50
   8  -6  10   87.39   11.80
   8  -6  10  105.39   12.10
  -8   6  10   98.69   11.70
   8   6 -10  118.89   14.80
  -8  -6  12  238.68   22.00
   8   6  12  221.88   23.70
   8  -6 -12  221.18   21.90
  -8   6  12  190.48   22.10
   8  -6  12  234.38   22.90
   8  -6  12  223.58   17.00
  -8  -6  14   30.50   14.60
   8   6  14   32.00   17.90
  -8   6  14   -6.50   14.10
   8  -6  14    6.50    8.00
  -8  -6  16   -1.10   17.60
   8  -6 -16    6.60   13.50
  -8   6  16   26.10   19.40
   8  -6  16    0.60    9.50
   8   7   1  128.79    8.30
   8  -7  -1  144.49    8.50
  -8   7  -1  150.58    9.80
   8  -7  -1  127.39    9.90
   8  -7   1  127.89    7.90
   8   7  -1  152.48    8.10
   8  -7   1  120.19    9.90
  -8   7   1  119.99    9.30
   8  -7  -3  394.96   17.80
   8   7   3  369.76   17.20
  -8   7  -3  374.96   18.20
  -8   7   3  359.86   15.80
  -8   7   3  367.16   17.30
   8   7  -3  395.76   16.50
   8   7   5  299.67   16.20
  -8   7  -5  296.77   16.40
   8  -7  -5  313.37   16.70
  -8  -7   5  306.27   13.50
  -8  -7   5  305.47   14.40
  -8   7   5  295.77   15.00
  -8   7   5  296.37   14.80
   8  -7   5  302.57   16.40
   8   7   7   10.40    6.90
  -8  -7   7   15.70    6.20
  -8  -7   7   17.30    4.50
   8  -7  -7   15.00    7.00
   8  -7   7   15.30    5.60
  -8   7   7   16.10    6.20
  -8   7   7   16.70    5.70
   8   7   9  221.38   21.00
   8  -7  -9  190.58   17.80
  -8  -7   9  212.48   12.90
  -8  -7   9  194.18   16.00
  -8   7   9  204.68   13.10
   8  -7   9  219.38   15.30
  -8   7   9  191.08   19.90
  -8  -7  11  677.03   34.30
   8  -7 -11  694.43   36.00
   8   7  11  717.23   36.40
   8  -7  11  689.23   35.40
  -8   7  11  703.33   34.70
   8  -7  11  707.33   32.70
   8   7  13  211.18   25.90
   8  -7 -13  214.18   23.70
  -8  -7  13  219.18   24.80
  -8   7  13  227.48   24.80
   8  -7  13  226.48   18.40
   8  -7  13  235.38   23.80
   8  -7 -15   39.80   15.20
  -8  -7  15   54.79   18.10
  -8   7  15   46.50   16.80
   8  -7  15   33.20   13.20
   8  -7 -17   -3.60   14.40
   8  -7  17    1.20   11.60
   8  -8   0   97.59    9.40
   8  -8   0  102.59    7.40
   8   8   0  111.99    7.90
  -8   8   0  108.09    9.00
   8  -8  -2  688.53   27.50
   8   8   2  662.23   26.90
  -8   8  -2  658.43   27.90
   8  -8   2  642.14   26.50
   8  -8   2  662.03   28.50
   8   8  -2  652.63   26.30
  -8   8   2  632.94   27.40
  -8  -8   4   35.40    5.50
   8   8   4   38.50    6.00
   8  -8  -4   29.00    6.00
  -8  -8   4   22.10    4.10
  -8   8   4   27.00    5.70
  -8   8   4   31.10    4.90
   8  -8   4   26.80    5.90
  -8  -8   6  442.36   18.70
  -8   8  -6  421.66   21.30
   8   8   6  449.16   22.00
  -8  -8   6  418.96   19.90
   8  -8  -6  426.16   22.30
  -8   8   6  431.06   20.20
   8  -8   6  418.26   21.20
  -8   8   6  440.36   20.40
   8  -8  -8  373.66   22.40
  -8  -8   8  386.06   18.30
   8   8   8  391.06   22.70
  -8  -8   8  374.76   20.40
   8  -8   8  396.16   20.80
  -8   8   8  374.86   21.00
  -8   8   8  379.16   19.10
  -8  -8  -8  389.96   18.30
  -8  -8  10  161.48   12.60
   8  -8 -10  186.08   18.60
  -8  -8  10  164.08   19.40
   8   8  10  151.28   19.40
   8  -8  10  168.78   14.80
  -8   8  10  159.08   17.70
   8  -8  10  157.38   18.30
   8   8  12   49.10   13.70
  -8  -8  12   52.19   12.80
   8  -8 -12   48.00   12.30
   8  -8  12   52.79   11.00
  -8   8  12   68.49   13.00
   8  -8  12   63.19   13.50
   8  -8 -14    5.90   13.00
  -8  -8  14   28.60   15.50
   8  -8  14   26.80   10.20
  -8   8  14   28.20   15.50
  -8  -8  16  108.29   20.10
   8  -8 -16   45.10   15.80
   8  -8  16   84.29   15.20
  -8   9  -1  543.15   23.40
   8   9   1  512.95   22.20
   8  -9  -1  551.14   22.80
   8   9  -1  542.25   22.00
   8  -9   1  490.85   22.00
   8  -9   1  498.05   23.90
  -8   9   1  513.25   23.10
   8   9   3  340.67   16.90
  -8  -9   3  346.97   14.60
   8  -9  -3  348.47   17.50
  -8  -9   3  327.97   15.70
   8  -9   3  347.27   18.20
  -8   9   3  349.17   17.10
  -8   9   3  338.47   15.50
   8  -9   3  348.07   16.20
   8   9  -3  337.87   16.00
  -8  -9   5  182.08   10.20
  -8   9  -5  181.98   13.10
  -8  -9   5  198.78   11.50
   8  -9  -5  186.78   13.70
   8   9   5  194.78   13.70
  -8   9   5  180.38   12.30
  -8  -9  -5  170.68    9.70
  -8   9   5  176.38   11.90
   8  -9   5  194.38   13.40
   8   9   7   90.09   13.10
   8  -9  -7   85.59   10.30
  -8  -9   7   71.59    8.50
  -8  -9   7   75.49    8.20
  -8   9  -7   85.19   11.60
  -8   9   7   73.49    8.70
   8  -9   7   58.29    8.60
  -8  -9  -7   79.89    8.40
  -8   9   7   81.69   11.40
   8  -9  -9    7.80    8.60
  -8  -9   9   27.00    8.90
   8   9   9   22.60   10.10
  -8  -9   9   29.00    6.10
   8  -9   9   19.50    7.30
  -8  -9  -9   18.70    6.20
  -8   9   9   29.00    8.80
   8   9  11  266.97   24.40
  -8  -9  11  251.47   16.70
   8  -9 -11  284.67   23.30
   8  -9  11  277.47   23.20
  -8   9  11  252.57   21.90
   8  -9  11  249.88   18.60
  -8  -9 -11  231.68   17.70
   8   9  13  103.49   17.20
  -8  -9  13  110.89   16.40
  -8  -9  13  113.89   14.50
   8  -9 -13   92.09   15.10
   8  -9  13   78.99   14.60
  -8   9  13   96.59   15.90
   8  -9  13  100.89   12.50
  -8  -9  15  143.79   20.80
   8  -9 -15   94.19   17.40
  -8   9  15   96.79   17.80
   8  -9  15  125.19   15.60
   8  -9  17   55.19   15.70
   8 -10   0    8.70    4.30
  -8  10   0   11.50    5.30
   8  10   0   10.00    4.50
  -8 -10   2 1275.47   46.50
   8  10   2 1284.27   48.80
  -8 -10   2 1113.89   47.00
   8 -10  -2 1233.78   49.20
   8 -10   2 1233.08   48.40
   8  10  -2 1289.57   48.10
  -8  10   2 1258.97   47.50
  -8  10   2 1262.17   49.30
  -8 -10   4  592.24   23.10
  -8 -10   4  541.55   23.50
  -8  10  -4  555.64   25.60
   8 -10  -4  539.55   25.90
   8  10   4  571.74   25.60
   8 -10   4  544.85   26.30
  -8 -10  -4  560.54   24.90
  -8  10   4  556.34   25.20
  -8  10   4  579.44   24.10
   8 -10  -6  134.79   13.30
   8  10   6  113.59   15.00
  -8  10  -6  127.49   12.40
  -8 -10   6  128.79   11.70
  -8 -10   6  127.09    9.60
  -8  10   6  138.39   11.90
   8 -10   6  126.79   12.50
  -8  10   6  111.39   11.80
  -8 -10  -6  123.99    9.30
  -8  10  -8  341.57   20.00
   8  10   8  355.86   24.40
  -8 -10   8  355.56   20.20
   8 -10  -8  318.57   21.90
  -8 -10   8  343.67   17.30
  -8  10   8  366.66   29.60
  -8 -10  -8  326.37   17.70
   8 -10   8  341.37   20.30
  -8 -10  10  219.78   20.00
  -8 -10  10  213.78   14.70
   8 -10 -10  223.68   21.40
   8  10  10  235.18   22.40
  -8  10  10  239.08   20.20
  -8 -10 -10  184.68   15.30
   8 -10  10  209.08   17.20
   8 -10 -12   43.70   13.30
  -8 -10  12   28.80    8.30
  -8 -10  12   40.00   13.20
   8  10  12   62.59   15.40
   8 -10  12   35.20   10.60
  -8 -10 -12   48.30   10.00
  -8  10  12   41.70   13.40
   8 -10  12   28.70   12.60
  -8 -10  14   39.90   17.10
  -8 -10  14   68.39   11.60
   8 -10 -14   64.19   15.60
  -8  10  14   58.99   16.80
  -8 -10  16   68.69   24.70
  -8 -10  16  111.29   14.70
   8 -10 -16   74.19   17.60
   8 -10  16   99.99   15.40
  -8 -11   1  299.27   13.10
   8 -11  -1  330.87   16.30
  -8  11  -1  271.27   21.00
   8  11   1  307.07   15.80
  -8  11   1  302.47   16.60
  -8 -11  -1  258.87   13.30
   8  11  -1  321.67   15.30
   8 -11   1  311.87   15.60
   8 -11  -3  619.64   27.20
   8  11   3  587.24   26.40
  -8  11  -3  602.74   26.80
  -8 -11   3  601.64   24.40
  -8 -11   3  613.84   24.20
  -8  11   3  595.74   26.60
   8 -11   3  586.84   25.70
   8 -11   3  561.24   27.40
  -8  11   3  599.04   25.00
   8  11  -3  623.54   25.60
  -8 -11  -3  510.75   25.00
  -8  11  -5  885.21   40.50
   8 -11  -5  874.91   38.50
  -8 -11   5  879.91   36.30
  -8 -11   5  887.31   35.60
   8  11   5  914.21   38.30
  -8  11   5  891.61   37.50
  -8 -11  -5  889.91   35.20
  -8  11   5  917.91   36.80
   8 -11   5  891.31   38.70
   8 -11  -7   38.70    9.30
   8  11   7   51.39   10.40
  -8  11  -7   42.20    8.60
  -8 -11   7   59.79    8.70
  -8 -11   7   63.59    7.10
  -8  11   7   54.49    9.50
  -8  11   7   56.99    9.30
   8 -11   7   54.89    9.10
  -8 -11  -7   41.40    6.40
  -8 -11   9  468.35   23.80
   8 -11  -9  538.95   29.70
  -8  11  -9  512.85   26.50
   8  11   9  502.35   29.40
  -8 -11  -9  518.05   24.70
   8 -11   9  518.05   27.00
  -8  11   9  557.54   38.00
  -8 -11  11  238.18   16.90
   8 -11 -11  288.27   24.50
  -8 -11  11  237.78   23.30
   8  11  11  224.98   25.20
   8 -11  11  253.27   23.70
  -8  11  11  255.77   23.00
  -8 -11 -11  281.17   18.50
   8 -11  11  236.88   19.60
  -8 -11  13   59.19   15.70
   8 -11 -13   48.20   17.10
   8  11  13   77.69   26.30
  -8 -11  13   52.09   10.60
   8 -11  13   67.69   12.20
  -8 -11 -13   74.49   12.00
  -8  11  13   40.30   15.30
   8 -11 -15   12.40   15.30
  -8 -11  15   22.70   18.50
   8 -11  15    2.30   11.20
  -8  11  15   20.30   26.50
  -8 -12   0  336.17   15.70
   8  12   0  386.36   17.90
  -8  12   0  357.06   18.90
   8 -12   0  351.76   18.20
   8  12   2  558.84   24.80
  -8  12  -2  538.15   25.20
  -8 -12   2  557.04   22.50
   8 -12  -2  516.65   25.10
  -8 -12   2  531.85   22.50
  -8  12   2  552.34   23.30
   8  12  -2  534.25   23.80
  -8 -12  -2  523.05   22.10
   8 -12   2  555.54   24.40
   8  12   4  111.39   12.50
  -8  12  -4   85.79   12.40
  -8 -12   4   91.09   10.00
   8 -12  -4  100.29   11.80
  -8 -12   4   95.19    8.70
  -8  12   4  100.69   12.30
   8 -12   4  101.69   10.20
  -8 -12  -4   91.79    8.30
   8 -12   4   92.69   12.10
  -8  12   4  107.49   10.20
   8  12   6  782.12   34.90
  -8 -12   6  754.12   32.50
  -8  12  -6  786.42   33.70
  -8 -12   6  752.12   31.50
   8 -12  -6  727.33   34.90
  -8  12   6  786.42   33.10
  -8  12   6  699.03   34.10
   8 -12   6  737.13   34.50
  -8 -12  -6  768.72   31.40
  -8  12  -8   68.29    9.80
   8  12   8   77.19   11.80
   8 -12  -8   57.49   11.60
  -8 -12   8   87.09   10.20
  -8 -12   8   91.09   10.80
   8 -12   8   75.39   11.30
  -8 -12  -8   73.19    8.70
  -8  12   8  101.19   14.60
   8 -12 -10  170.48   21.70
  -8 -12  10  187.98   14.70
  -8 -12  10  188.48   20.90
   8  12  10  211.48   22.70
  -8 -12 -10  148.39   15.60
  -8  12  10  209.98   20.40
   8 -12  10  172.58   17.90
  -8 -12  12  369.96   22.20
   8  12  12  390.76   30.50
  -8 -12  12  372.26   29.30
   8 -12 -12  390.26   29.50
  -8 -12 -12  389.26   23.60
   8 -12  12  370.86   27.90
  -8  12  12  374.06   29.00
   8 -12  12  377.36   25.00
   8 -12 -14  209.38   28.20
  -8 -12  14  142.19   18.50
  -8 -12  14  143.39   21.50
   8 -12  14  184.58   21.90
  -8  12  14  144.29   19.50
  -8 -12 -14  153.68   20.70
  -8 -12  16   18.50   13.20
   8 -12 -16    5.80   15.90
   8 -12  16   26.90   14.40
  -8 -13   1  824.42   31.70
   8 -13  -1  747.53   34.00
   8  13   1  846.62   33.70
  -8  13  -1  772.62   34.20
   8 -13   1  782.02   33.60
  -8  13   1  831.92   34.50
   8  13  -1  758.12   32.90
  -8 -13  -1  769.02   31.40
   8  13   3  238.38   16.40
  -8 -13   3  221.58   12.50
  -8 -13   3  228.68   13.10
  -8  13  -3  193.88   14.90
   8 -13  -3  187.48   14.90
  -8  13   3  222.08   15.40
   8 -13   3  220.18   13.80
  -8  13   3  215.88   13.40
  -8 -13  -3  194.78   11.90
  -8 -13   5  242.38   15.60
  -8  13  -5  262.07   16.70
   8 -13  -5  242.38   18.20
  -8 -13   5  245.68   14.30
   8  13   5  267.87   18.40
  -8  13   5  267.37   15.90
   8 -13   5  240.48   17.60
  -8 -13  -5  254.57   14.30
  -8  13   5  242.68   17.20
   8 -13   5  269.47   16.00
  -8  13  -7  191.08   16.10
  -8 -13   7  181.18   13.40
  -8 -13   7  174.28   16.00
   8 -13  -7  189.98   18.80
   8  13   7  219.98   18.90
   8 -13   7  190.98   16.80
  -8 -13  -7  190.08   13.90
  -8  13   7  217.38   16.60
   8 -13  -9 1165.88   52.19
  -8  13  -9 1167.48   49.00
  -8 -13   9 1146.59   49.50
  -8 -13   9 1122.79   46.90
   8  13   9 1139.49   51.69
   8 -13   9 1123.49   50.09
  -8 -13  -9 1186.58   47.70
  -8  13   9 1143.49   49.70
   8 -13 -11  190.98   23.90
  -8 -13  11  124.09   16.10
  -8 -13  11  122.79   14.70
   8  13  11  143.19   18.00
  -8 -13 -11  178.08   17.00
   8 -13  11  119.29   15.10
  -8  13  11  120.89   15.80
  -8 -13  13  136.79   16.90
  -8 -13  13  159.78   20.40
   8 -13 -13   92.39   17.90
  -8 -13 -13  141.09   19.30
  -8  13  13  140.49   18.70
   8 -13  13  152.68   23.20
   8 -13 -15   39.60   17.40
  -8 -13  15    2.90   18.20
  -8 -13  15   11.90   11.80
   8 -13  15   -6.80   12.00
  -8 -13 -15    2.30   12.90
   8  14   0  218.58   20.10
  -8 -14   0  243.98   12.90
   8 -14   0  221.48   15.10
  -8 -14   2  215.08   13.20
  -8 -14   2  220.68   13.00
  -8  14  -2  212.38   15.70
   8  14   2  170.58   24.10
   8 -14  -2  216.08   15.60
  -8 -14  -2  223.18   12.70
  -8  14   2  229.48   13.70
  -8  14   2  227.68   16.30
   8 -14   2  229.68   14.60
   8  14  -2  201.98   14.80
   8 -14  -4   47.40    9.20
   8  14   4   49.60    9.50
  -8  14  -4   39.20    8.00
  -8 -14   4   42.30    7.50
  -8 -14   4   50.49    7.00
  -8 -14  -4   46.30    6.60
  -8  14   4   53.59    7.80
   8 -14   4   53.69    7.90
  -8  14   4   40.30    8.90
   8 -14  -6   96.69   12.30
  -8 -14   6  103.09   11.10
  -8 -14   6   90.99   13.40
   8  14   6  112.89   12.90
  -8  14  -6   98.59   11.40
   8 -14   6  104.29   12.50
  -8  14   6  111.79   12.30
  -8 -14  -6   84.49   11.20
   8 -14   6  111.69   12.40
  -8  14   6  112.99   13.30
  -8 -14   8   59.99   13.80
  -8  14  -8   64.49   10.80
   8  14   8   54.19   12.40
  -8 -14   8   58.79    8.60
   8 -14  -8   54.09   12.40
   8  14  -8   74.89    8.20
  -8 -14  -8   54.79    8.90
   8 -14   8   54.69   11.60
  -8  14   8   55.19   11.10
  -8 -14  10  170.08   21.50
  -8  14 -10  141.19   18.10
   8 -14 -10  162.28   22.80
   8  14  10  116.29   16.20
  -8 -14  10  134.79   14.40
   8 -14  10  155.38   18.70
  -8  14  10  152.18   20.80
  -8 -14 -10  160.28   16.40
  -8 -14  12   54.29   11.00
   8 -14 -12   50.49   15.50
  -8 -14  12   64.19   16.10
  -8  14  12   35.20   15.50
   8 -14  12   48.50   13.80
  -8 -14 -12   56.39   11.30
  -8 -14  14   17.70   18.20
   8 -14 -14  -17.30   15.20
  -8 -14  14   -0.90   10.80
   8 -14  14   28.20   14.40
  -8 -14 -14  -23.60   11.10
   8 -15  -1  131.99   13.70
   8  15   1  159.68   13.90
  -8 -15   1  161.58   11.40
  -8  15  -1  122.79   14.20
   8 -15   1  144.89   13.40
  -8  15   1  156.08   11.80
   8  15  -1  103.19   12.40
  -8 -15  -1  125.59   10.90
  -8  15   1  157.98   14.70
   8  15   3   91.39   11.00
  -8 -15   3   69.99    9.90
   8 -15  -3  104.89   14.00
  -8 -15   3   77.79    8.60
   8  15  -3  124.79   13.50
  -8  15   3   80.69   11.00
   8 -15   3   85.69   11.50
  -8  15   3   61.49    9.10
  -8 -15   5  617.14   28.00
   8  15   5  637.74   31.70
  -8 -15   5  614.04   28.90
  -8  15  -5  683.03   30.30
   8 -15  -5  662.63   32.10
  -8  15   5  569.24   31.80
  -8 -15  -5  637.64   28.20
  -8  15   5  637.74   29.40
   8 -15   5  634.24   29.50
   8 -15  -7  183.78   19.90
  -8  15  -7  185.48   17.00
  -8 -15   7  211.58   15.30
  -8 -15   7  210.78   23.10
   8  15   7  204.28   20.90
  -8 -15  -7  167.98   15.30
   8 -15   7  213.18   19.20
   8 -15   7  228.08   16.40
  -8  15   7  216.58   19.10
  -8 -15   9  352.06   20.00
   8 -15  -9  320.67   26.50
   8  15   9  322.77   26.80
  -8  15  -9  302.27   22.00
   8 -15   9  352.36   23.90
   8  15  -9  302.27   17.20
  -8  15   9  381.66   24.30
  -8 -15  -9  305.57   20.50
   8 -15 -11    1.80   21.00
  -8  15 -11   36.00   11.80
  -8 -15  11   44.10   14.40
  -8 -15  11   34.10    9.60
   8  15  11   33.90   14.10
   8 -15  11   25.30   11.40
  -8 -15 -11   25.00    9.90
  -8  15  11   34.40   14.20
  -8 -15  13  134.49   18.40
   8 -15 -13  145.09   19.80
  -8 -15  13  123.59   20.60
  -8 -15 -13  147.79   20.10
  -8  15  13   91.09   17.50
   8 -15  13  124.79   16.20
   8 -15 -15  144.19   21.80
  -8 -15  15  150.28   17.90
  -8 -15 -15  171.78   20.00
   8 -15  15  138.59   20.50
  -8  16   0   -1.60    7.50
  -8 -16   0    1.60    5.90
   8  16   0    5.30    8.50
   8 -16   0   17.20    7.50
  -8 -16   2  111.29   11.50
   8 -16  -2   98.39   14.20
  -8  16  -2   99.09   12.20
  -8 -16  -2  100.29   11.20
  -8  16   2  111.69   15.10
   8 -16   2  111.99   13.10
   8  16  -2   81.69   14.80
  -8 -16   4  421.26   22.50
  -8 -16   4  426.16   21.80
   8 -16  -4  437.16   25.70
   8  16   4  447.36   25.30
  -8  16  -4  481.75   24.30
   8 -16   4  433.56   23.40
  -8  16   4  422.96   22.70
  -8 -16  -4  451.25   22.10
  -8  16   4  458.55   25.20
   8  16  -4  451.25   23.10
   8  16   6  162.78   19.30
  -8  16  -6  160.88   16.40
  -8 -16   6  145.59   16.40
   8 -16  -6  167.48   19.10
  -8 -16   6  159.78   13.80
  -8 -16  -6  153.58   14.60
  -8  16   6  162.48   17.70
  -8  16   6  156.48   17.40
   8 -16   6  158.18   14.90
  -8  16  -8  145.99   17.00
   8 -16  -8  154.28   17.10
  -8 -16   8  150.18   15.10
   8  16   8  144.99   21.40
  -8 -16   8  162.58   19.70
  -8 -16  -8  140.99   16.00
  -8  16   8  162.18   18.90
   8 -16   8  157.88   16.40
   8  16  -8  147.09   14.10
  -8 -16  10  228.48   24.60
   8  16  10  200.08   26.00
  -8 -16  10  217.08   18.10
  -8  16 -10  221.88   20.60
   8 -16 -10  212.48   26.20
  -8  16  10  238.58   23.70
   8 -16  10  241.58   22.20
   8 -16  10  244.38   19.90
  -8 -16 -10  204.68   19.00
   8 -16 -12   95.79   18.40
  -8 -16  12   76.69   18.00
  -8 -16  12   96.19   12.80
   8 -16  12   64.59   15.60
  -8  16  12   59.79   16.50
  -8 -16 -12   68.69   13.30
   8 -16 -14   77.39   19.00
  -8 -16  14   58.89   19.90
  -8 -16  14   65.29   14.60
  -8 -16 -14   66.19   14.40
   8 -16  14   60.89   17.00
  -8 -17   1  496.95   24.00
  -8  17  -1  505.95   26.60
   8  17   1  499.75   26.00
   8 -17  -1  512.55   26.80
  -8  17   1  467.65   24.00
  -8 -17  -1  515.35   24.00
   8 -17   1  476.85   25.90
   8  17  -1  517.45   25.30
  -8  17   1  512.45   27.10
  -8 -17   3  198.78   14.60
   8  17   3  186.98   18.00
  -8  17  -3  185.38   16.80
   8 -17  -3  166.38   17.80
   8 -17   3  179.88   15.70
  -8 -17  -3  185.28   14.50
  -8  17   3  191.68   17.90
  -8  17   3  182.58   15.20
   8  17  -3  180.68   15.90
  -8 -17   5  248.68   15.90
  -8 -17   5  204.78   17.70
  -8  17  -5  197.88   17.80
   8  17   5  243.48   20.70
   8 -17  -5  226.38   20.80
  -8 -17  -5  206.48   16.00
   8 -17   5  203.38   16.70
  -8  17   5  200.68   19.80
  -8  17   5  212.58   18.70
  -8 -17   7   19.60   10.70
   8  17   7   30.10   13.00
   8 -17  -7   11.30   11.90
  -8 -17   7   32.40    8.90
  -8  17  -7   11.70    9.80
   8 -17   7   30.10    9.00
  -8  17   7   29.40   10.90
  -8 -17  -7   19.30    8.80
   8 -17  -9  127.99   17.70
  -8 -17   9  170.38   22.10
  -8 -17   9  185.98   17.10
   8  17   9  178.38   24.70
  -8  17  -9  142.19   18.40
   8  17  -9  139.49   14.20
  -8 -17  -9  130.69   17.10
   8 -17   9  173.68   17.90
  -8  17   9  145.79   21.20
  -8  17 -11  458.15   29.10
  -8 -17  11  466.55   27.30
   8 -17 -11  454.95   35.60
  -8 -17  11  551.04   34.70
  -8 -17 -11  453.65   28.40
  -8  17  11  512.55   33.00
   8 -17  11  482.05   29.50
  -8 -17  13  106.19   15.90
   8 -17 -13   98.69   19.50
  -8 -17  13  122.59   21.20
  -8 -17 -13   98.69   15.10
  -8  18   0   44.10   10.30
   8  18   0   76.99   10.70
   8 -18   0   60.79   10.50
  -8 -18   0   61.39    9.10
   8 -18  -2  394.46   23.50
  -8 -18   2  358.26   20.00
  -8  18  -2  373.76   22.80
   8  18   2  340.57   22.50
  -8 -18  -2  344.17   19.90
  -8  18   2  317.07   23.20
   8  18  -2  368.36   21.40
   8 -18   2  339.47   21.70
  -8  18   2  299.27   25.60
  -8  18  -4  190.28   17.50
   8  18   4  152.48   19.70
  -8 -18   4  179.58   15.20
   8 -18  -4  208.08   19.90
  -8 -18   4  163.88   17.10
  -8  18   4  200.68   19.90
   8  18  -4  184.28   16.70
   8 -18   4  183.98   16.80
  -8 -18  -4  197.88   15.80
  -8  18   4  204.48   17.00
   8  18   6  289.97   23.90
  -8  18  -6  241.98   20.60
  -8 -18   6  264.27   18.20
   8 -18  -6  252.57   23.90
  -8 -18   6  256.87   20.60
  -8  18   6  282.27   22.60
   8 -18   6  242.78   19.40
  -8 -18  -6  251.47   18.80
  -8  18   6  286.07   20.90
  -8  18  -8  339.07   23.30
   8  18   8  321.07   28.50
   8 -18  -8  361.26   28.10
  -8 -18   8  304.57   25.20
  -8 -18   8  313.57   21.30
  -8 -18  -8  354.86   22.20
   8 -18   8  325.97   22.50
   8  18  -8  330.77   20.70
  -8  18   8  322.27   24.80
   8 -18 -10  284.87   30.10
  -8 -18  10  332.47   29.10
  -8 -18  10  293.57   22.20
  -8  18 -10  295.77   22.80
   8 -18  10  273.97   24.40
   8  18 -10  297.37   18.50
  -8  18  10  266.37   27.50
  -8 -18 -10  332.27   23.20
  -8 -18  12   35.50   12.40
  -8 -18  12   38.20   18.90
   8 -18 -12   41.70   18.10
  -8 -18 -12   45.10   13.20
   8 -18  12   47.40   13.40
   8 -18 -14   21.20   19.20
  -8 -18  14   20.70   13.80
   8 -18  14   10.30   13.80
  -8 -18 -14   21.90   17.30
  -8  19  -1  569.04   28.30
  -8 -19   1  495.75   25.00
   8 -19  -1  463.85   27.80
   8  19   1  476.75   27.10
  -8  19   1  440.36   25.60
   8  19  -1  522.45   26.70
   8 -19   1  477.35   27.30
  -8 -19  -1  529.55   25.30
  -8  19   1  494.35   28.30
   8 -19  -3  993.10   47.20
   8  19   3 1053.49   46.40
  -8  19  -3 1017.40   45.80
  -8 -19   3 1066.49   44.00
  -8  19   3 1110.09   47.20
   8  19  -3  950.50   44.50
   8 -19   3 1129.99   46.40
  -8  19   3 1071.29   44.50
  -8 -19  -3  978.80   43.70
   8  19   5  321.37   25.10
   8 -19  -5  327.47   25.60
  -8 -19   5  332.27   22.60
  -8 -19   5  327.87   20.30
  -8  19  -5  316.57   22.60
  -8 -19  -5  284.17   20.40
  -8  19   5  323.27   24.30
   8 -19   5  326.97   22.00
  -8  19   5  307.97   21.80
  -8 -19   7  151.28   16.90
   8  19   7  177.58   24.10
  -8 -19   7  178.28   17.10
   8 -19  -7  226.08   24.40
  -8  19  -7  178.78   19.30
  -8  19   7  175.68   20.50
  -8 -19  -7  197.58   18.30
   8 -19   7  182.48   18.60
  -8 -19   9  164.18   18.40
   8 -19  -9  183.18   26.10
   8  19   9  136.29   24.40
  -8  19  -9  199.78   20.10
  -8 -19   9  152.98   18.20
   8 -19   9  113.29   21.30
  -8 -19  -9  196.18   19.50
  -8  19   9  112.59   17.20
   8 -19 -11  335.27   33.50
  -8 -19  11  320.57   33.90
  -8 -19  11  352.66   24.90
  -8 -19 -11  329.67   25.60
   8  19 -11  291.87   19.40
  -8  19  11  302.37   29.10
   8 -19  11  341.57   26.20
   8 -19 -13   71.19   20.20
  -8 -19  13  122.29   21.60
  -8 -19  13   99.39   16.10
   8 -19  13  114.79   16.70
  -8 -19 -13  128.29   16.90
  -8 -20   0    9.40    8.70
   8 -20   0   18.30   10.40
  -8  20   0    3.70   10.40
   8  20   0    5.50    9.80
   8 -20  -2  149.19   16.60
  -8 -20   2  160.08   15.90
  -8  20  -2  114.69   14.80
   8  20   2  152.38   18.80
  -8  20   2  176.08   20.00
  -8  20   2  182.58   16.90
  -8 -20  -2  145.69   15.80
   8 -20   2  156.08   17.80
   8  20  -2  138.19   17.10
   8  20   4  494.95   29.70
   8 -20  -4  520.35   31.10
  -8 -20   4  496.35   26.10
  -8  20   4  481.45   30.20
  -8 -20  -4  517.15   26.60
  -8  20   4  476.55   27.20
   8  20  -4  482.55   27.30
   8 -20   4  481.25   27.80
  -8 -20   6  313.07   21.00
   8  20   6  286.57   26.70
  -8 -20   6  230.58   27.10
  -8  20  -6  277.77   22.30
   8 -20  -6  328.67   27.40
  -8 -20  -6  295.97   21.50
  -8  20   6  321.97   25.30
  -8  20   6  318.67   23.50
   8 -20   6  320.77   22.80
  -8 -20   8  114.99   16.80
   8 -20  -8  149.79   25.80
  -8 -20   8  120.19   17.40
  -8  20  -8  149.19   19.60
   8  20   8  145.49   18.30
  -8  20   8  125.59   17.10
  -8 -20  -8  147.49   18.80
   8  20  -8  151.78   17.90
  -8 -20  10   43.90   12.60
   8 -20 -10   39.70   17.90
  -8 -20  10   26.50   17.40
  -8  20  10   15.30   14.70
  -8 -20 -10   47.50   13.00
   8  20 -10   31.40   11.00
   8 -20  10   57.09   13.50
   8 -20 -12   11.00   18.30
  -8 -20  12   -0.10   18.70
  -8 -20  12    8.20   19.50
   8  20 -12   13.50    9.20
  -8 -20 -12    4.70   13.30
   8 -20  12   13.30   14.10
   8 -21  -1  275.97   22.90
  -8 -21   1  256.27   19.40
  -8  21  -1  267.47   22.30
   8  21   1  263.77   21.70
  -8 -21  -1  297.77   19.90
  -8  21   1  209.18   22.40
   8 -21   1  260.17   21.80
   8  21  -1  256.77   21.00
   8 -21  -3  420.56   28.80
   8  21   3  394.96   28.10
  -8 -21   3  440.96   24.60
  -8  21  -3  439.86   26.80
   8  21  -3  412.66   25.80
   8 -21   3  438.86   27.20
  -8  21   3  444.36   25.70
  -8 -21  -3  459.25   25.10
  -8  21   3  456.05   29.00
  -8 -21   5  434.66   31.60
  -8  21  -5  554.04   30.00
   8  21   5  551.14   32.80
  -8 -21   5  546.45   28.30
   8 -21  -5  541.05   33.80
  -8 -21  -5  574.84   29.10
  -8  21   5  536.85   32.70
   8 -21   5  514.35   30.10
  -8  21   5  493.45   29.30
  -8 -21   7  223.98   25.10
   8  21   7  233.48   26.20
  -8 -21   7  214.98   19.60
   8 -21  -7  186.48   23.70
  -8  21   7  204.18   23.70
  -8 -21  -7  196.18   20.70
   8 -21  -9  155.28   21.40
  -8 -21   9  166.38   20.40
  -8 -21   9  221.88   28.80
  -8 -21  -9  191.28   21.70
   8  21  -9  169.78   25.00
  -8  21   9  123.39   18.10
   8 -21   9  169.38   21.60
   8 -21 -11  252.37   34.90
  -8 -21  11  252.07   27.60
  -8 -21  11  285.87   34.10
   8 -21  11  261.27   25.90
   8  21 -11  282.87   20.70
  -8 -21 -11  290.27   25.90
  -8  22   0  169.68   21.00
  -8 -22   0  213.08   19.10
   8  22   0  200.58   20.70
   8 -22   0  202.28   22.10
   8  22   2    7.60   11.90
   8 -22  -2   18.20   13.00
  -8 -22   2   27.20   10.70
  -8  22  -2   13.20   10.00
   8  22  -2   28.40   11.30
  -8  22   2    7.40   10.70
  -8  22   2    6.40   11.40
   8 -22   2    6.60   11.60
  -8 -22  -2   23.60   10.50
  -8 -22   4  128.69   17.50
   8  22   4  101.49   15.70
  -8  22  -4   95.29   13.50
   8 -22  -4  161.88   18.20
   8 -22   4  134.99   15.90
  -8  22   4   99.09   14.10
  -8 -22  -4  136.39   18.10
  -8  22   4  110.39   16.30
   8  22   6  124.19   21.50
  -8 -22   6  100.59   16.40
  -8 -22   6  113.09   14.00
   8 -22  -6  127.29   20.80
   8 -22   6  117.79   20.20
  -8  22   6  109.49   15.70
  -8  22   6  134.89   18.20
  -8 -22  -6   92.49   14.20
  -8 -22   8  294.27   29.90
   8 -22  -8  265.67   30.50
  -8 -22   8  237.78   22.50
  -8  22   8  253.27   25.80
  -8 -22  -8  231.08   23.40
   8 -22   8  299.17   25.10
   8  22  -8  241.38   23.70
  -8 -22  10   39.70   19.60
  -8 -22  10   62.19   14.60
   8 -22 -10   47.10   19.50
   8 -22  10   36.10   14.50
   8  22 -10   41.80   12.70
  -8 -22 -10   47.80   14.60
   8  23   1  146.89   20.70
  -8  23  -1  146.49   17.20
  -8 -23   1  175.38   19.30
   8 -23  -1  204.38   23.10
   8  23  -1  160.48   20.20
  -8 -23  -1  150.58   19.10
  -8  23   1  161.18   18.80
   8 -23   1  167.28   21.80
  -8 -23   3  206.38   20.30
   8 -23  -3  269.27   29.00
  -8  23  -3  263.77   33.70
   8  23   3  234.78   23.30
  -8  23   3  211.58   23.20
  -8  23   3  178.18   21.60
  -8 -23  -3  244.18   21.20
   8 -23   3  231.08   24.50
   8  23  -3  226.98   21.10
  -8 -23   5  305.47   24.00
  -8 -23   5  330.47   28.50
   8 -23  -5  355.76   30.00
  -8  23   5  300.87   25.90
  -8  23   5  319.47   27.50
   8 -23   5  296.77   25.90
  -8 -23  -5  370.76   25.00
  -8 -23   7  383.46   26.40
  -8 -23   7  424.86   31.50
   8 -23  -7  355.76   33.30
  -8  23   7  364.16   28.30
   8 -23   7  373.86   27.90
  -8 -23  -7  325.27   26.80
  -8 -23   9  158.98   22.80
   8 -23  -9  163.18   23.50
  -8 -23   9  150.28   22.10
  -8 -23  -9  195.38   24.20
   8 -23   9  181.58   24.80
   8  23  -9  169.98   22.50
   8 -23 -11  100.09   23.10
  -8 -23  11   85.49   21.90
  -8 -23  11  110.69   18.20
  -8 -23 -11   93.09   18.00
   8 -23  11  117.99   17.80
   8  24   0   75.49   14.90
  -8 -24   0   90.69   14.20
   8 -24   0   75.29   20.90
   8 -24  -2   31.00   14.60
   8  24   2   36.20   18.90
  -8 -24   2   22.10   12.00
   8 -24   2   24.30   14.10
  -8  24   2   12.70   12.30
  -8 -24  -2   30.60   12.10
   8 -24  -4   41.60   15.90
  -8 -24   4    1.50   11.30
  -8 -24  -4   12.80   12.80
  -8  24   4    1.20   12.10
   8 -24   4   15.00   13.20
  -8 -24   6  115.69   19.00
  -8 -24   6  151.28   21.00
   8 -24  -6  147.69   21.10
  -8 -24  -6  123.99   16.40
   8 -24   6  144.69   18.20
  -8 -24   8  185.68   23.30
  -8 -24   8  143.19   21.40
   8 -24  -8  118.59   21.70
  -8 -24  -8  133.29   17.80
   8  24  -8   97.99   17.10
   8 -24   8  152.58   19.20
  -8 -24  10   96.49   17.00
  -8 -24  10   64.09   20.60
   8 -24 -10   79.39   22.90
   8 -24  10   97.89   18.00
  -8 -24 -10   77.09   17.10
   8  24 -10   89.49   16.00
  -8 -25   1  263.37   23.90
   8 -25  -1  210.58   27.10
   8 -25   1  257.47   27.20
  -8 -25  -1  245.28   23.60
  -8 -25   3  203.08   23.00
   8 -25  -3  173.08   22.10
  -8  25   3  181.78   23.20
  -8 -25  -3  227.38   23.00
   8 -25   3  175.88   24.40
   8 -25  -5   86.49   18.70
  -8 -25   5   97.49   15.80
  -8 -25   5   79.89   18.40
   8 -25   5   96.49   17.10
  -8  25   5   82.69   16.30
  -8 -25  -5   75.29   15.70
  -8 -25   7  227.28   25.30
  -8 -25   7  225.78   32.20
   8 -25  -7  185.48   24.30
   8 -25   7  222.08   27.30
   8  25  -7  202.98   27.70
  -8 -25  -7  242.58   26.10
  -8 -25   9  153.68   22.20
   8 -25  -9  168.08   25.00
  -8 -25   9  179.68   22.80
  -8 -25  -9  145.99   19.40
   8 -25   9  162.78   20.50
   8  25  -9  119.49   17.60
   8 -26   0    6.40   15.10
  -8 -26   0   10.80   13.60
  -8 -26   2   43.40   14.50
   8 -26  -2   25.40   16.30
   8 -26   2   39.30   16.20
  -8  26   2   47.80   14.20
  -8 -26  -2   28.60   14.10
   8 -26  -4   97.39   20.10
  -8 -26   4   84.69   15.80
  -8 -26  -4   75.89   16.40
   8 -26   4   70.79   16.70
   8 -26  -6   62.19   20.00
  -8 -26   6   28.40   15.30
  -8 -26   6    5.30   18.60
   8 -26   6   38.00   16.00
  -8 -26  -6   28.70   15.20
  -8 -26   8   45.40   19.50
[truncated: 276,976 more chars]
