# Supplementary material for: μ-Oxido-bis­[(5,10,15,20-tetra­phenyl­porphyrinato-κ4 N,N′,N′′,N′′′)manganese(III)]
Source: IUCrdata. 2022 Sep 2;7(Pt 9):x220869. doi: 10.1107/S2414314622008690 (PMC9635429; doi:10.1107/S2414314622008690)
Supplement: Supplementary file 2 [file x-07-x220869-Isup2.hkl]

data_I                                                                          
_shelx_title ' ZJP20210127b_0ma A b a 2 R = 0.03'                               
_shelx_refln_list_code          4                                               
_shelx_F_calc_maximum      344.94                                               
_exptl_crystal_F_000      2792.00                                               
_reflns_d_resolution_high  0.7895                                               
                                                                                
loop_                                                                           
 _space_group_symop_operation_xyz                                               
 'x, y, z'                                                                      
 '-x, -y, z'                                                                    
 '-x+1/2, y, z+1/2'                                                             
 'x+1/2, -y, z+1/2'                                                             
 'x, y+1/2, z+1/2'                                                              
 '-x, -y+1/2, z+1/2'                                                            
 '-x+1/2, y+1/2, z+1'                                                           
 'x+1/2, -y+1/2, z+1'                                                           
                                                                                
_cell_length_a    17.7931                                                       
_cell_length_b    24.9494                                                       
_cell_length_c    15.0943                                                       
_cell_angle_alpha  90.000                                                       
_cell_angle_beta   90.000                                                       
_cell_angle_gamma  90.000                                                       
                                                                                
_shelx_F_squared_multiplier     1.000                                           
                                                                                
loop_                                                                           
 _refln_index_h                                                                 
 _refln_index_k                                                                 
 _refln_index_l                                                                 
 _refln_F_squared_calc                                                          
 _refln_F_squared_meas                                                          
 _refln_F_squared_sigma                                                         
 _refln_observed_status                                                         
   4   0 -18       3420.80       3217.50       324.19 o                         
   6   0 -18       1665.15       1772.09       229.74 o                         
   1   2 -18       1116.16       1139.49       197.95 o                         
   2   2 -18        686.24        535.75       172.75 o                         
   3   2 -18        339.48        209.88       146.48 o                         
   4   2 -18       2767.85       3093.55       292.31 o                         
   5   2 -18        708.73        730.26       171.66 o                         
   6   2 -18       2284.54       1966.48       281.27 o                         
   7   2 -18        197.63         98.37       141.00 o                         
   0   4 -18       3953.39       4288.95       356.08 o                         
   1   4 -18        576.76        837.59       126.78 o                         
   2   4 -18        617.29        624.17       162.90 o                         
   3   4 -18        765.63        611.11       160.73 o                         
   4   4 -18       1912.71       1940.89       275.74 o                         
   5   4 -18       1724.92       2098.19       284.46 o                         
   6   4 -18       1978.39       2235.27       294.35 o                         
   0   6 -18       1552.22       1275.44       195.82 o                         
   1   6 -18        219.46        242.45       105.48 o                         
   2   6 -18        782.60        698.95       118.94 o                         
   3   6 -18        444.43        116.97       146.49 o                         
   4   6 -18       1389.30        874.96       180.48 o                         
   5   6 -18         93.45        236.08       158.48 o                         
   6   6 -18       1392.89       1174.65       200.17 o                         
   0   8 -18       2811.46       3066.20       319.68 o                         
   1   8 -18        113.28         24.89       103.93 o                         
   2   8 -18        173.22         91.16       103.59 o                         
   3   8 -18         97.09         42.93       109.45 o                         
   4   8 -18        386.12        306.03       118.74 o                         
   0  10 -18       1562.14       1207.59       198.00 o                         
   1  10 -18         73.32         16.78       110.90 o                         
   2  10 -18        528.44        412.86       123.93 o                         
   1   1 -17       1775.18       1901.47       260.42 o                         
   2   1 -17        135.54        -27.32       134.44 o                         
   3   1 -17         59.10        179.24       125.69 o                         
   4   1 -17        246.47        164.62       184.73 o                         
   5   1 -17       2431.95       2536.02       196.58 o                         
   6   1 -17          2.20         -3.51        91.72 o                         
   7   1 -17       1108.42       1377.89       138.43 o                         
   8   1 -17        153.70        167.70        99.29 o                         
   9   1 -17       2284.59       1742.30       207.89 o                         
  10   1 -17         60.55         82.89       109.30 o                         
   1   3 -17       2816.65       2878.05       200.66 o                         
   2   3 -17         41.84        182.52       124.59 o                         
   3   3 -17        262.24        178.17       128.98 o                         
   4   3 -17         72.71        115.85       122.41 o                         
   5   3 -17       3350.44       3226.33       296.82 o                         
   6   3 -17         51.31       -106.01       121.31 o                         
   7   3 -17        602.02        520.41       166.18 o                         
   8   3 -17         96.67        283.07       156.29 o                         
   9   3 -17       2111.46       2224.90       193.98 o                         
  10   3 -17        295.11        239.05       165.60 o                         
   1   5 -17       2195.98       2043.83       181.42 o                         
   2   5 -17         96.29          3.62       107.11 o                         
   3   5 -17         94.26         13.12       121.32 o                         
   4   5 -17         65.18         21.86       123.50 o                         
   5   5 -17       1691.05       1779.85       260.39 o                         
   6   5 -17         25.43        -22.95       135.52 o                         
   7   5 -17        279.50        445.98       157.40 o                         
   8   5 -17        126.18        189.08       155.20 o                         
   9   5 -17       2098.25       2264.98       317.35 o                         
   1   7 -17       2319.76       2231.90       196.97 o                         
   2   7 -17        223.71        238.11       150.29 o                         
   3   7 -17         38.86        198.57        98.88 o                         
   4   7 -17        207.74         90.13       102.66 o                         
   5   7 -17       5185.54       5278.02       377.20 o                         
   6   7 -17        342.11        231.74       158.50 o                         
   7   7 -17        434.00        244.87       166.16 o                         
   8   7 -17         12.02        -39.34       157.38 o                         
   1   9 -17       3179.88       2963.63       222.24 o                         
   2   9 -17       1416.42       1022.83       126.74 o                         
   3   9 -17        437.61        420.77       113.60 o                         
   4   9 -17        358.07        402.09       111.69 o                         
   5   9 -17       1712.46       1478.95       147.36 o                         
   6   9 -17        670.27        614.35       179.31 o                         
   7   9 -17       1228.08       1489.53       220.93 o                         
   1  11 -17       1171.40        826.71       126.80 o                         
   2  11 -17        112.23        226.93       112.11 o                         
   3  11 -17        157.13        106.83       111.44 o                         
   4  11 -17        290.14        265.19       116.32 o                         
   5  11 -17       2126.14       2102.48       369.34 o                         
   6  11 -17        228.87        429.43       140.95 o                         
   1  13 -17       1255.59        947.06       140.24 o                         
   2  13 -17         87.07        166.69       124.80 o                         
   3  13 -17         21.33         36.29       117.46 o                         
   4  13 -17       1054.62        769.96       140.86 o                         
   2   0 -16       1065.62       1145.00       172.80 o                         
   4   0 -16       3252.72       3020.62       262.88 o                         
   6   0 -16       2233.98       1949.15       250.65 o                         
   8   0 -16       4123.57       3844.89       315.60 o                         
  10   0 -16       2717.78       2383.11       302.16 o                         
  12   0 -16        191.47        306.04       167.23 o                         
   0   2 -16      14320.37      14527.05       641.21 o                         
   1   2 -16        304.84        322.83        94.22 o                         
   2   2 -16        596.45        471.23       127.92 o                         
   3   2 -16         46.20         -6.56       104.92 o                         
   4   2 -16       5237.39       5410.92       244.67 o                         
   5   2 -16        232.32        289.35        91.95 o                         
   6   2 -16       3168.14       2996.09       197.48 o                         
   7   2 -16        615.43        661.43       106.28 o                         
   8   2 -16        621.63        527.57       104.74 o                         
   9   2 -16        225.48        245.75       102.75 o                         
  10   2 -16       3672.56       3452.00       228.47 o                         
  11   2 -16        142.04        166.62       111.99 o                         
  12   2 -16        464.87        227.98       121.35 o                         
   0   4 -16       6881.03       6961.40       390.93 o                         
   1   4 -16        623.90        597.72        98.57 o                         
   2   4 -16        975.37        916.93       240.05 o                         
   3   4 -16       1054.92        807.03       145.46 o                         
   4   4 -16       4003.31       3880.07       300.27 o                         
   5   4 -16        471.04        470.09       142.12 o                         
   6   4 -16       1758.60       2018.53       258.23 o                         
   7   4 -16       1115.23       1252.17       190.30 o                         
   8   4 -16        124.25        194.55       143.18 o                         
   9   4 -16        380.40        248.15       151.95 o                         
  10   4 -16       5404.10       5560.71       279.92 o                         
  11   4 -16         21.80         93.40       113.59 o                         
   0   6 -16       3249.78       3134.51       280.40 o                         
   1   6 -16        323.81        310.76        92.35 o                         
   2   6 -16        207.80        234.38        90.42 o                         
   3   6 -16        605.24        494.51       101.97 o                         
   4   6 -16        336.16        308.26       136.64 o                         
   5   6 -16         74.96         95.09       140.99 o                         
   6   6 -16       3066.13       3219.29       307.73 o                         
   7   6 -16        468.37        373.88       153.05 o                         
   8   6 -16        163.09         72.14       147.56 o                         
   9   6 -16         64.56         98.36       154.10 o                         
  10   6 -16       3701.89       3695.62       358.20 o                         
  11   6 -16        201.21         64.49       173.79 o                         
   0   8 -16       3765.01       3655.94       310.08 o                         
   1   8 -16        101.11         91.17        90.01 o                         
   2   8 -16       1010.58        863.40       113.67 o                         
   3   8 -16        226.43        160.30        97.35 o                         
   4   8 -16       2236.47       2010.43       185.99 o                         
   5   8 -16        136.58        131.16       143.18 o                         
   6   8 -16       1430.20       1215.22       190.34 o                         
   7   8 -16         98.82         40.44       148.64 o                         
   8   8 -16        514.00        493.05       172.73 o                         
   9   8 -16        514.38        211.00       180.38 o                         
  10   8 -16       5221.85       5592.29       434.18 o                         
   0  10 -16       4558.87       4865.60       352.98 o                         
   1  10 -16        114.21        164.12        99.69 o                         
   2  10 -16         42.82         -7.76       118.04 o                         
   3  10 -16        391.80        304.92       118.06 o                         
   4  10 -16        484.66        399.20       108.33 o                         
   5  10 -16        320.25        364.58       110.09 o                         
   6  10 -16       1028.63        849.43       173.88 o                         
   7  10 -16       1139.75        741.41       188.11 o                         
   8  10 -16       1070.80        811.36       192.48 o                         
   9  10 -16        343.74        617.50       195.67 o                         
  10  10 -16       2643.83       2824.97       379.84 o                         
   0  12 -16       2536.26       2474.88       303.23 o                         
   1  12 -16         53.16        106.16       111.57 o                         
   2  12 -16        965.50        721.12       123.34 o                         
   3  12 -16       1085.82       1282.10       136.99 o                         
   4  12 -16       2402.61       2581.44       217.01 o                         
   5  12 -16        307.30        287.84       116.67 o                         
   6  12 -16       1153.49       1019.02       135.69 o                         
   7  12 -16        434.95        318.53       185.29 o                         
   8  12 -16        203.67         63.40       173.79 o                         
   0  14 -16       6503.11       6866.90       445.55 o                         
   1  14 -16        595.92        696.85       166.13 o                         
   2  14 -16       1069.60        921.02       224.74 o                         
   3  14 -16       1496.01       1583.22       153.72 o                         
   4  14 -16       3121.28       3810.59       470.81 o                         
   5  14 -16         18.96         80.54       117.19 o                         
   6  14 -16       3031.28       3383.62       243.19 o                         
   7  14 -16       2719.06       3024.13       246.59 o                         
   0  16 -16       4911.46       5182.36       420.95 o                         
   1  16 -16        183.94        236.42       133.24 o                         
   2  16 -16        340.87        290.22       136.04 o                         
   3  16 -16       2423.06       2442.88       653.37 o                         
   4  16 -16       2392.81       2841.75       360.03 o                         
   1   1 -15       7819.53       7817.57       279.01 o                         
   2   1 -15       1044.48        913.76        98.22 o                         
   3   1 -15       1191.31       1330.85       127.99 o                         
   4   1 -15        175.67        158.03        76.90 o                         
   6   1 -15        814.78        933.89       145.64 o                         
   7   1 -15         41.34         62.75        94.54 o                         
   8   1 -15         44.43         60.43       107.65 o                         
   9   1 -15       7536.83       8080.41       311.04 o                         
  10   1 -15        340.77        221.14       103.57 o                         
  11   1 -15       1833.82       2129.64       200.69 o                         
  12   1 -15        803.16        683.00       142.09 o                         
  13   1 -15       1070.46        983.67       162.40 o                         
   1   3 -15      14128.19      14451.24       436.39 o                         
   2   3 -15       1462.94       1532.32       147.34 o                         
   3   3 -15       4295.60       4428.65       308.06 o                         
   4   3 -15        714.23        497.52       189.17 o                         
   5   3 -15       9559.70       9146.20       624.88 o                         
   6   3 -15        492.59        620.22       104.59 o                         
   7   3 -15         44.30         15.11        85.25 o                         
   8   3 -15       1028.47        905.04       113.65 o                         
   9   3 -15       3753.98       3975.40       222.65 o                         
  10   3 -15        377.50        273.12       107.14 o                         
  11   3 -15       4429.03       4478.46       250.97 o                         
  12   3 -15       1164.11       1233.48       140.73 o                         
  13   3 -15        370.27        272.92       206.06 o                         
   1   5 -15       3644.73       3928.25       204.16 o                         
   2   5 -15         88.63         74.83       156.29 o                         
   3   5 -15        791.06        988.42       147.62 o                         
   4   5 -15       1245.26       1184.67       263.07 o                         
   5   5 -15       2030.62       2023.43       255.01 o                         
   6   5 -15        815.29        753.32       156.37 o                         
   7   5 -15         83.92         76.51       126.78 o                         
   8   5 -15       2968.02       3157.89       296.77 o                         
   9   5 -15       2905.00       3015.30       307.70 o                         
  10   5 -15       1642.93       1435.30       206.78 o                         
  11   5 -15       1053.57        909.79       194.67 o                         
  12   5 -15       1950.70       1660.82       222.13 o                         
  13   5 -15        591.79        561.84       189.14 o                         
   1   7 -15       3555.75       3093.86       264.06 o                         
   2   7 -15        227.66        209.92       110.40 o                         
   3   7 -15         77.22         97.28        81.31 o                         
   4   7 -15        250.15        225.92        89.65 o                         
   5   7 -15       4924.25       4702.07       231.20 o                         
   6   7 -15        303.08        348.70       145.38 o                         
   7   7 -15        293.80         71.05       141.01 o                         
   8   7 -15        379.90        435.08       166.16 o                         
   9   7 -15       1996.36       1658.77       210.11 o                         
  10   7 -15        195.45        198.93       174.88 o                         
  11   7 -15        689.33        261.31       176.03 o                         
  12   7 -15        651.91        557.49       192.43 o                         
  13   7 -15        312.51        103.84       189.11 o                         
   1   9 -15       2151.14       2156.03       252.84 o                         
   2   9 -15        801.28        663.17       115.84 o                         
   3   9 -15        204.17        263.95        93.11 o                         
   4   9 -15        883.25        902.69       112.70 o                         
   5   9 -15       4222.69       4260.97       220.74 o                         
   6   9 -15        247.87        241.90       100.82 o                         
   7   9 -15        652.05        446.09       166.19 o                         
   8   9 -15       1264.49       1030.25       190.32 o                         
   9   9 -15       1628.73       1294.14       206.77 o                         
  10   9 -15        318.81        484.25       179.27 o                         
  11   9 -15       2075.02       2532.01       342.52 o                         
  12   9 -15        111.00         93.99       183.62 o                         
   1  11 -15       3928.79       3959.38       226.97 o                         
   2  11 -15       1997.45       2271.80       194.01 o                         
   3  11 -15         82.64        120.27       110.49 o                         
   4  11 -15        308.81        231.74       149.76 o                         
   5  11 -15       5951.27       6474.50       273.14 o                         
   6  11 -15       2482.07       2772.36       212.31 o                         
   7  11 -15        398.97        549.42       113.93 o                         
   8  11 -15         75.93        135.52       167.22 o                         
   9  11 -15       6431.79       6604.33       457.60 o                         
  10  11 -15        908.72        865.95       207.77 o                         
  11  11 -15       1853.59       1344.58       234.15 o                         
   1  13 -15       4379.32       5175.92       401.12 o                         
   2  13 -15       2833.44       3344.86       228.31 o                         
   3  13 -15        711.81        767.50       122.15 o                         
   4  13 -15         21.60          1.96       101.36 o                         
   5  13 -15       4209.93       4232.34       266.52 o                         
   6  13 -15        626.65        695.25       186.96 o                         
   7  13 -15       1074.38       1077.51       132.51 o                         
   8  13 -15          8.33        198.69       203.82 o                         
   9  13 -15       1499.12       1144.12       220.97 o                         
  10  13 -15        313.19        248.13       203.32 o                         
   1  15 -15       3370.69       4024.54       253.22 o                         
   2  15 -15       2867.89       3643.12       240.90 o                         
   3  15 -15       1360.04       1258.44       142.91 o                         
   4  15 -15        456.83        377.47       165.02 o                         
   5  15 -15       1512.85       1612.90       154.51 o                         
   6  15 -15        263.49        376.21       122.01 o                         
   7  15 -15        112.51        251.23       141.89 o                         
   8  15 -15       1645.66       1754.31       161.23 o                         
   1  17 -15       1178.75        951.59       143.84 o                         
   2  17 -15       2250.30       2079.55       354.05 o                         
   3  17 -15        665.42        448.54       276.56 o                         
   4  17 -15        349.32        169.37       128.31 o                         
   5  17 -15       1567.14       1405.25       288.80 o                         
   6  17 -15        780.50        726.68       140.83 o                         
   1  19 -15       1949.30       1687.46       174.88 o                         
   2  19 -15       1904.79       1311.73       165.79 o                         
   3  19 -15        353.71        145.44       143.37 o                         
   0   0 -14      32306.06      30511.19      1193.12 o                         
   2   0 -14       3261.72       2975.53       241.05 o                         
   4   0 -14       9829.32       8691.40       428.34 o                         
   6   0 -14      12549.46      12293.88       585.63 o                         
   8   0 -14       4825.40       4875.40       316.94 o                         
  10   0 -14      10561.95       9623.56       628.46 o                         
  12   0 -14         19.38         -1.09       137.71 o                         
   0   2 -14      16275.12      15770.21       667.28 o                         
   1   2 -14       2503.56       2493.32       154.95 o                         
   2   2 -14       2412.35       2386.59       126.21 o                         
   3   2 -14        610.23        647.13        90.75 o                         
   4   2 -14      11479.47      11559.55       364.83 o                         
   5   2 -14        306.72        293.74        79.21 o                         
   6   2 -14       4864.35       4945.33       227.10 o                         
   7   2 -14         77.28        165.42        80.33 o                         
   8   2 -14       2736.57       2902.26       180.69 o                         
   9   2 -14       1473.43       1528.91       140.09 o                         
  10   2 -14       4545.11       4135.92       460.45 o                         
  11   2 -14       1331.70       1258.34       154.65 o                         
  12   2 -14        268.48        240.65       184.73 o                         
  13   2 -14        856.56        604.62       119.04 o                         
  14   2 -14        302.46        119.59       114.36 o                         
  15   2 -14       1063.40        946.27       153.65 o                         
   0   4 -14       1933.28       2237.00       215.62 o                         
   1   4 -14       1205.74       1182.82       105.11 o                         
   2   4 -14       1547.34       1636.29       138.44 o                         
   3   4 -14       2359.96       2164.12       154.79 o                         
   4   4 -14       1627.99       1642.68       146.86 o                         
   5   4 -14       1726.67       1811.95       224.33 o                         
   6   4 -14       3193.38       3053.74       180.44 o                         
   7   4 -14        536.03        567.99        96.23 o                         
   8   4 -14        719.49        705.66       103.94 o                         
   9   4 -14        923.43       1009.28       169.51 o                         
  10   4 -14       3189.73       2939.38       340.63 o                         
  11   4 -14        677.33        737.50       124.99 o                         
  12   4 -14        906.79        959.25       169.50 o                         
  13   4 -14        592.85        645.76       120.59 o                         
  14   4 -14       2052.29       2550.13       230.70 o                         
  15   4 -14        777.27        778.77       141.26 o                         
   0   6 -14       2013.10       2323.56       223.29 o                         
   1   6 -14       1084.31       1016.16       129.61 o                         
   2   6 -14       1540.18       1442.47       142.20 o                         
   3   6 -14        582.95        699.67        93.31 o                         
   4   6 -14        416.63        490.65        87.87 o                         
   5   6 -14        247.70        273.78        84.51 o                         
   6   6 -14       4405.27       4892.77       319.05 o                         
   7   6 -14        327.89        339.97       144.29 o                         
   9   6 -14        534.15        565.12       179.30 o                         
  10   6 -14       4762.57       4981.52       374.97 o                         
  11   6 -14        105.57         89.62       150.83 o                         
  12   6 -14       1033.55        680.12       183.73 o                         
  13   6 -14       1269.96       1019.28       197.97 o                         
  14   6 -14       1860.81       1269.10       217.74 o                         
   0   8 -14      10492.60      10192.00       481.34 o                         
   1   8 -14       6602.23       6627.69       263.21 o                         
   2   8 -14       1105.57       1209.56       113.21 o                         
   3   8 -14       5163.12       5251.39       231.34 o                         
   4   8 -14       5058.33       5001.95       217.20 o                         
   5   8 -14       3127.32       3219.84       191.81 o                         
   6   8 -14       4420.03       4290.65       293.82 o                         
   7   8 -14       1827.94       1664.20       260.44 o                         
   8   8 -14        134.97         64.49       142.09 o                         
   9   8 -14        159.54         25.14       146.46 o                         
  10   8 -14       8682.46       8698.20       492.44 o                         
  11   8 -14       1395.71       1420.85       208.93 o                         
  12   8 -14       2938.93       3326.11       354.76 o                         
  13   8 -14        116.18         81.97       182.53 o                         
  14   8 -14       1838.44       1456.16       230.86 o                         
   0  10 -14      14927.82      15575.82       658.34 o                         
   1  10 -14       1864.97       1747.67       169.45 o                         
   2  10 -14        107.23        103.00        86.74 o                         
   3  10 -14        329.22        418.68       127.90 o                         
   4  10 -14       4735.54       4814.06       483.54 o                         
   5  10 -14       2339.98       2210.04       176.28 o                         
   6  10 -14       4254.66       4224.44       226.90 o                         
   7  10 -14        995.49        969.29       113.67 o                         
   8  10 -14        646.68        701.83       170.57 o                         
   9  10 -14        332.80        366.20       171.62 o                         
  10  10 -14       5294.74       5175.75       407.96 o                         
  11  10 -14         81.68        126.78       181.43 o                         
  12  10 -14         22.97        126.78       185.79 o                         
  13  10 -14        204.16        491.86       204.40 o                         
   1  12 -14       1403.16       1355.73       144.76 o                         
   2  12 -14        440.02        501.10       174.32 o                         
   3  12 -14       1989.84       1932.59       179.41 o                         
   4  12 -14       3799.55       3913.50       218.92 o                         
   5  12 -14       1125.95       1082.69       120.22 o                         
   6  12 -14        981.83        875.28       113.99 o                         
   7  12 -14        752.42        741.52       126.29 o                         
   8  12 -14       1794.04       1939.56       304.73 o                         
   9  12 -14       1273.34       1262.13       206.73 o                         
  10  12 -14       5278.33       5324.47       411.22 o                         
  11  12 -14        985.71        758.83       208.87 o                         
   0  14 -14       5146.14       6055.68       390.45 o                         
   1  14 -14       1341.74       1270.79       164.63 o                         
   2  14 -14        329.29        357.12       115.51 o                         
   3  14 -14       1699.77       2014.12       291.05 o                         
   4  14 -14       2509.79       2507.76       222.43 o                         
   5  14 -14        638.86        502.91       136.61 o                         
   6  14 -14        446.52        528.16       181.42 o                         
   7  14 -14       2099.57       2449.66       198.24 o                         
   8  14 -14         48.42        -97.97        97.97 o                         
   9  14 -14       1062.21       1111.87       374.51 o                         
  10  14 -14       1155.70        694.38       211.08 o                         
  11  14 -14        764.62        819.94       219.77 o                         
   0  16 -14       2127.49       2092.35       299.88 o                         
   1  16 -14        189.44        158.16       115.13 o                         
   2  16 -14       1018.74        854.10       129.53 o                         
   3  16 -14        999.56        963.09       130.58 o                         
   4  16 -14        534.40        512.27       119.12 o                         
   5  16 -14        201.35        218.23       133.35 o                         
   6  16 -14       2045.21       2449.35       237.73 o                         
   7  16 -14       3075.81       3046.16       224.11 o                         
   8  16 -14        702.94        772.90       125.48 o                         
   9  16 -14        684.83        507.97       206.59 o                         
  10  16 -14       1423.66       1320.16       245.02 o                         
   0  18 -14       2249.25       1833.03       240.78 o                         
   1  18 -14         52.24         99.13       204.38 o                         
   2  18 -14        754.37        663.63       137.22 o                         
   3  18 -14        989.99        848.10       141.33 o                         
   4  18 -14        850.52        710.70       136.00 o                         
   5  18 -14        394.09        308.78       127.29 o                         
   6  18 -14       2566.16       2876.30       239.67 o                         
   7  18 -14        491.01        410.16       134.37 o                         
   8  18 -14        183.02        235.74       140.48 o                         
   0  20 -14       3601.96       3641.41       222.40 o                         
   1  20 -14        807.44        807.44        85.00 o                         
   2  20 -14        286.02        277.34        77.49 o                         
   3  20 -14       1077.86        959.97       151.35 o                         
   4  20 -14        590.85        335.47       142.59 o                         
   5  20 -14         33.03         22.59       134.12 o                         
   1   1 -13       7803.71       7453.27       212.11 o                         
   2   1 -13       1028.33        967.13        74.88 o                         
   3   1 -13       1803.88       1674.80       128.45 o                         
   4   1 -13       4403.98       4363.36       190.39 o                         
   5   1 -13       5391.55       5263.68       219.54 o                         
   6   1 -13       1076.02        970.79        96.24 o                         
   7   1 -13         49.46         53.17        69.14 o                         
   8   1 -13       1658.79       1691.14       147.39 o                         
   9   1 -13       2091.70       2256.75       167.91 o                         
  10   1 -13         84.54         86.30        92.35 o                         
  11   1 -13       5952.25       5842.65       262.28 o                         
  12   1 -13         55.71         24.30       132.79 o                         
  13   1 -13        709.19        708.57       114.40 o                         
  14   1 -13        824.75        808.26       165.78 o                         
  15   1 -13       3871.98       3553.10       256.81 o                         
  16   1 -13        506.57        549.96       125.22 o                         
   1   3 -13       3132.51       2859.06       198.27 o                         
   2   3 -13       1672.64       1557.78       130.26 o                         
   3   3 -13        149.49        147.77        53.96 o                         
   4   3 -13       4536.61       4420.45       195.44 o                         
   6   3 -13       2052.36       2104.08       149.29 o                         
   7   3 -13       1995.15       1881.06       149.43 o                         
   8   3 -13       2621.65       2513.30       166.02 o                         
   9   3 -13       1943.97       2082.34       159.74 o                         
  10   3 -13        168.18         67.58        83.09 o                         
  11   3 -13       4497.36       4615.71       226.63 o                         
  12   3 -13        129.54        110.39        92.24 o                         
  13   3 -13        150.78        128.71       100.04 o                         
  14   3 -13       2152.71       2037.57       351.31 o                         
  15   3 -13       1363.84       1205.19       156.24 o                         
  16   3 -13        153.68        218.14       287.46 o                         
   1   5 -13       1240.16       1322.27       133.03 o                         
   2   5 -13       4224.50       3779.84       177.50 o                         
   3   5 -13       1496.30       1249.94       129.54 o                         
   4   5 -13         42.91        -11.85        66.58 o                         
   5   5 -13       3012.52       3207.38       169.89 o                         
   6   5 -13        490.22        451.53       123.54 o                         
   7   5 -13       4832.30       4912.69       215.42 o                         
   8   5 -13        391.16        501.20        90.86 o                         
   9   5 -13       4622.22       5232.53       227.04 o                         
  10   5 -13         18.73         65.03        85.78 o                         
  11   5 -13       9591.54       9588.91       346.13 o                         
  12   5 -13       1094.93        989.48       127.68 o                         
  13   5 -13        681.92        758.08       157.66 o                         
  14   5 -13         22.72        -17.49       156.29 o                         
  15   5 -13       3663.98       3328.11       242.07 o                         
  16   5 -13        120.06         52.99       125.63 o                         
   1   7 -13       7049.87       6820.53       267.73 o                         
   2   7 -13       3686.48       3505.86       287.18 o                         
   3   7 -13         58.59         66.72        69.68 o                         
   4   7 -13       1180.14       1149.87       115.08 o                         
   5   7 -13       3294.88       3310.96       187.01 o                         
   6   7 -13        991.41        781.78        92.42 o                         
   7   7 -13       4746.84       4569.75       321.35 o                         
   8   7 -13       2214.06       2344.54       259.43 o                         
   9   7 -13       3679.90       3751.57       313.39 o                         
  10   7 -13        805.38        727.07       169.49 o                         
  11   7 -13      12690.14      13946.42       762.71 o                         
  12   7 -13       1557.44       1484.48       271.32 o                         
  13   7 -13        104.33        183.62       172.69 o                         
  14   7 -13        538.32        690.83       192.41 o                         
  15   7 -13       7583.34       7896.25       493.01 o                         
   1   9 -13       1753.34       2163.55       232.01 o                         
   2   9 -13        968.08        793.27       128.51 o                         
   3   9 -13       1703.00       1491.83       145.68 o                         
   4   9 -13        473.59        408.40        85.14 o                         
   5   9 -13       7165.24       7453.06       438.36 o                         
   6   9 -13        347.96        315.60        83.76 o                         
   7   9 -13       1810.79       1768.18       156.18 o                         
   8   9 -13        976.09       1007.14       165.14 o                         
   9   9 -13       2980.69       3343.24       403.02 o                         
  10   9 -13        480.82        488.68       231.77 o                         
  11   9 -13       4737.52       4605.39       367.28 o                         
  12   9 -13       1098.47       1043.26       200.14 o                         
  13   9 -13        159.28        102.74       178.16 o                         
  14   9 -13        394.61        182.56       193.49 o                         
  15   9 -13       7160.47       7288.94       500.54 o                         
   1  11 -13       4315.37       4421.49       210.41 o                         
   2  11 -13       2346.47       2644.30       178.70 o                         
   3  11 -13        242.14        133.24        83.73 o                         
   4  11 -13       1355.96       1239.17       115.99 o                         
   5  11 -13       8978.13       8711.33       302.86 o                         
   6  11 -13        935.24       1010.55       108.41 o                         
   7  11 -13        355.35        332.32       114.78 o                         
   8  11 -13        746.56        741.71       143.74 o                         
   9  11 -13       5580.73       5760.15       380.68 o                         
  10  11 -13        310.26         81.98       167.25 o                         
  12  11 -13        747.80        532.49       190.25 o                         
  13  11 -13        106.95        -25.14       191.27 o                         
  14  11 -13       1430.32       1368.30       241.74 o                         
   1  13 -13       9469.56       9735.82       340.02 o                         
   2  13 -13       5220.96       5134.41       239.15 o                         
   3  13 -13        958.07        820.27       116.41 o                         
   4  13 -13       1386.87       1715.14       227.55 o                         
   5  13 -13       9837.19       9991.52       355.01 o                         
   6  13 -13       3263.88       3413.50       393.79 o                         
   7  13 -13        530.50        509.98       109.82 o                         
   8  13 -13       1507.72       1313.25       266.39 o                         
   9  13 -13       4232.26       4315.63       222.07 o                         
  10  13 -13        362.88        313.73       189.11 o                         
  11  13 -13       1339.53        846.52       211.11 o                         
  12  13 -13       1916.99       1585.40       235.26 o                         
  13  13 -13        313.03        300.60       209.87 o                         
   1  15 -13       5227.29       4793.70       292.98 o                         
   2  15 -13       2808.13       2957.74       204.32 o                         
   3  15 -13       2140.95       2145.55       191.71 o                         
   4  15 -13       1470.29       1402.43       129.44 o                         
   5  15 -13       3510.44       3725.50       216.34 o                         
   6  15 -13       1784.58       1851.76       248.33 o                         
   7  15 -13        542.63        654.73       111.36 o                         
   8  15 -13       1475.52       1601.90       154.31 o                         
   9  15 -13       2367.84       2320.27       235.33 o                         
  10  15 -13        200.32        138.81       184.72 o                         
  11  15 -13        661.17        874.56       209.92 o                         
  12  15 -13        787.82        791.53       224.15 o                         
   1  17 -13       2572.13       2496.43       121.65 o                         
   2  17 -13       2249.83       2022.93       134.47 o                         
   3  17 -13         99.29         63.58        59.97 o                         
   4  17 -13        344.54        456.93       179.27 o                         
   5  17 -13       1431.92       1041.54       137.22 o                         
   6  17 -13        144.15        156.63       109.86 o                         
   7  17 -13         11.96         17.22       107.36 o                         
   8  17 -13       1217.23       1079.41       130.58 o                         
   9  17 -13       1314.33       1047.85       175.01 o                         
  10  17 -13        474.71        396.15       115.34 o                         
  11  17 -13        329.16        509.39       217.53 o                         
   1  19 -13        589.27        626.11       130.23 o                         
   2  19 -13       1045.25        928.11        80.09 o                         
   3  19 -13        298.86        316.80        70.68 o                         
   4  19 -13        155.60        173.40        85.53 o                         
   5  19 -13       1527.49       1412.58       170.76 o                         
   6  19 -13         56.40         84.84       100.35 o                         
   7  19 -13        109.64        210.46       262.31 o                         
   8  19 -13       1134.02       1228.35       312.24 o                         
   9  19 -13       1317.71       1119.60       139.19 o                         
   1  21 -13       1009.04        746.94       123.89 o                         
   2  21 -13        994.18        593.30        81.15 o                         
   3  21 -13        167.41        110.76        90.72 o                         
   4  21 -13        613.49        413.84        94.18 o                         
   5  21 -13        835.60        673.93       153.99 o                         
   6  21 -13         28.44        172.81       139.10 o                         
   1  23 -13       1277.95       1316.97       132.17 o                         
   0   0 -12       7427.69       7875.69       383.98 o                         
   2   0 -12        902.16       1073.97       127.97 o                         
   4   0 -12       1707.89       1909.72       180.60 o                         
   6   0 -12       5366.98       5551.06       301.90 o                         
   8   0 -12       1706.55       1455.41       192.61 o                         
  10   0 -12      10722.55      10932.33       512.30 o                         
  12   0 -12       6769.33       7490.84       390.94 o                         
  14   0 -12       5032.39       5254.28       335.55 o                         
  16   0 -12      11567.59      12344.34       591.08 o                         
   1   2 -12        133.67        129.54        44.78 o                         
   2   2 -12       3454.67       3335.65       124.05 o                         
   3   2 -12       1069.72       1013.29        72.11 o                         
   4   2 -12        131.79        109.05        56.94 o                         
   5   2 -12       3245.51       2977.41       154.19 o                         
   6   2 -12       4141.11       4062.91       180.23 o                         
   7   2 -12        400.35        307.40        74.79 o                         
   8   2 -12        470.51        378.59        79.99 o                         
   9   2 -12       6514.62       6017.34       242.69 o                         
  10   2 -12       7334.66       7355.32       277.42 o                         
  11   2 -12       1332.08       1429.69       130.95 o                         
  12   2 -12       2230.46       2197.58       169.42 o                         
  13   2 -12       3564.94       3606.41       201.83 o                         
  14   2 -12       2889.49       3099.20       196.64 o                         
  15   2 -12       1660.19       1611.20       483.52 o                         
  16   2 -12       6800.99       7154.43       446.67 o                         
  17   2 -12       1669.12       1667.06       229.74 o                         
   1   4 -12       1882.71       1693.57       123.05 o                         
   2   4 -12       2440.70       2602.15       186.68 o                         
   3   4 -12       3788.58       3555.24       162.62 o                         
   4   4 -12       1982.56       1881.67       108.77 o                         
   5   4 -12       7703.42       7729.49       215.13 o                         
   6   4 -12      13019.33      13274.81       390.04 o                         
   7   4 -12       8954.30       9155.27       306.53 o                         
   8   4 -12       1276.17       1276.39       119.52 o                         
   9   4 -12       7920.50       8087.86       291.40 o                         
  10   4 -12       7258.23       7749.49       267.52 o                         
  11   4 -12       1339.26       1442.02       136.03 o                         
  12   4 -12       2166.83       1975.38       171.28 o                         
  13   4 -12       1490.59       1603.06       147.86 o                         
  14   4 -12       1907.35       1831.03       231.44 o                         
  15   4 -12        500.85        417.00       124.63 o                         
  16   4 -12       3440.21       2601.03       305.58 o                         
  17   4 -12        658.48        658.08       209.92 o                         
   0   6 -12       9779.98      10121.20       475.03 o                         
   1   6 -12      18508.70      17603.30       508.67 o                         
   2   6 -12       4955.60       4987.57       200.21 o                         
   3   6 -12      10598.19      10256.21       315.66 o                         
   4   6 -12       7189.04       7153.22       264.48 o                         
   5   6 -12       5924.10       5491.69       217.74 o                         
   6   6 -12       6011.79       6267.39       332.71 o                         
   7   6 -12       1594.31       1354.60       161.95 o                         
   8   6 -12       2220.62       2421.41       239.75 o                         
   9   6 -12        839.71       1061.98       109.17 o                         
  10   6 -12       9787.83       9902.03       332.59 o                         
  11   6 -12        818.12        935.74       108.73 o                         
  12   6 -12       3639.20       3970.69       212.07 o                         
  13   6 -12       1721.17       1798.10       218.23 o                         
  14   6 -12       2516.86       2512.59       207.60 o                         
  15   6 -12        525.48        656.79       227.34 o                         
  16   6 -12       3574.17       3856.23       392.13 o                         
   0   8 -12      22214.10      22885.99       908.30 o                         
   1   8 -12       1803.55       1859.71       138.48 o                         
   2   8 -12       1310.58       1390.15       115.54 o                         
   3   8 -12       4315.81       4281.25       191.39 o                         
   4   8 -12       3041.76       3292.36       168.12 o                         
   5   8 -12        499.44        467.18        79.69 o                         
   6   8 -12       8339.85       8406.38       302.17 o                         
   7   8 -12       2124.76       2172.27       149.66 o                         
   8   8 -12        516.46        524.79       134.48 o                         
   9   8 -12        868.54        788.37       155.29 o                         
  10   8 -12      11507.78      11810.63       603.76 o                         
  11   8 -12        488.87        434.03       157.43 o                         
  12   8 -12       3351.36       3406.37       319.86 o                         
  13   8 -12       1449.08       1267.77       203.47 o                         
  15   8 -12       1081.90        813.56       205.60 o                         
  16   8 -12       1076.69        796.04       213.26 o                         
   0  10 -12      10524.16      10679.78       477.28 o                         
   1  10 -12       1634.27       1811.36       149.32 o                         
   2  10 -12       1455.53       1356.51       138.26 o                         
   3  10 -12       2755.95       3080.83       172.81 o                         
   4  10 -12       8295.92       8601.18       288.99 o                         
   5  10 -12        836.82        784.60        94.66 o                         
   6  10 -12       2918.22       3203.32       175.84 o                         
   7  10 -12        538.58        434.52        86.41 o                         
   8  10 -12        476.14        511.03        87.38 o                         
   9  10 -12        510.60        509.47       151.97 o                         
  10  10 -12       7350.77       7656.18       441.62 o                         
  11  10 -12          9.72        -55.74       151.91 o                         
  13  10 -12        555.15        511.66       186.95 o                         
  14  10 -12       1351.19       1016.06       205.64 o                         
  15  10 -12        109.24        214.22       200.01 o                         
   0  12 -12      14801.86      15209.85       652.17 o                         
   1  12 -12       4855.05       4779.56       347.71 o                         
   2  12 -12        266.48        298.14        85.28 o                         
   3  12 -12        424.63        400.96        88.81 o                         
   4  12 -12       4497.37       4218.87       200.64 o                         
   5  12 -12       1523.89       1597.90       171.18 o                         
   6  12 -12       2598.98       2707.59       169.37 o                         
   7  12 -12        351.78        436.65        87.27 o                         
   8  12 -12       4163.00       4271.18       202.01 o                         
   9  12 -12        190.94        323.12        92.09 o                         
  11  12 -12        313.70        111.50       166.15 o                         
  12  12 -12        814.55        765.32       193.54 o                         
  13  12 -12         74.36        148.64       180.33 o                         
  14  12 -12       3058.09       3088.63       373.39 o                         
  15  12 -12        430.56        392.45       216.45 o                         
   0  14 -12       6899.72       7024.18       248.07 o                         
   1  14 -12       1331.54       1232.17        78.53 o                         
   2  14 -12        242.32         32.48        87.60 o                         
   3  14 -12       2149.92       2438.80       175.94 o                         
   4  14 -12       4306.30       4305.42       215.69 o                         
   5  14 -12       1243.26        934.83       167.36 o                         
   6  14 -12       1110.00        901.00       128.83 o                         
   7  14 -12        660.84        697.67       113.47 o                         
   8  14 -12        529.46        595.71        99.83 o                         
   9  14 -12        198.72        248.70       271.56 o                         
  10  14 -12       6299.51       7011.24       429.12 o                         
  11  14 -12        589.03        360.79       188.05 o                         
  12  14 -12        226.87        159.58       186.91 o                         
  13  14 -12         47.39        259.02       197.82 o                         
  14  14 -12       4515.12       5407.84       437.27 o                         
   0  16 -12       6126.98       6194.70       242.13 o                         
   1  16 -12       1504.59       1612.52       114.79 o                         
   2  16 -12        600.16        627.02        66.91 o                         
   3  16 -12       2927.99       2874.56       158.48 o                         
   4  16 -12       2729.39       2849.99       115.25 o                         
   5  16 -12        335.70        286.94        56.07 o                         
   6  16 -12       1597.37       1381.26        83.97 o                         
   7  16 -12       4564.29       4801.49       372.69 o                         
   8  16 -12        812.16        876.02       148.17 o                         
   9  16 -12        159.08        119.64        97.32 o                         
  10  16 -12       2691.59       2433.94       184.18 o                         
  11  16 -12        682.95        510.60       204.46 o                         
  12  16 -12       1167.11        963.43       228.58 o                         
  13  16 -12        877.73        810.16       234.00 o                         
   0  18 -12       4274.68       4534.74       296.50 o                         
   1  18 -12         26.59         -3.50        58.28 o                         
   2  18 -12        305.01        127.65        91.27 o                         
   3  18 -12       1789.02       1622.62       121.11 o                         
   4  18 -12       1355.89       1427.83        95.33 o                         
   5  18 -12        465.52        515.46        84.55 o                         
   6  18 -12       1409.93       1159.06        85.22 o                         
   7  18 -12       2350.89       2075.47       179.52 o                         
   8  18 -12        317.27        478.49       116.58 o                         
   9  18 -12        870.68        875.49       144.89 o                         
  10  18 -12       2610.71       2493.07       196.27 o                         
  11  18 -12        827.84        478.93       232.90 o                         
   0  20 -12       3661.94       3819.33       208.54 o                         
   1  20 -12         86.65         90.87        65.49 o                         
   2  20 -12        668.55        440.27        71.13 o                         
   3  20 -12        912.02        658.08        74.80 o                         
   4  20 -12       1188.82       1008.01        87.05 o                         
   5  20 -12         25.86        127.29       137.32 o                         
   6  20 -12       1845.32       1546.02       124.18 o                         
   7  20 -12       1419.25       1136.72       142.28 o                         
   8  20 -12        194.61        110.98        76.43 o                         
   9  20 -12        573.18        506.07       126.20 o                         
  10  20 -12       1792.69       1613.90       172.88 o                         
   0  22 -12       2393.11       2491.06       203.67 o                         
   1  22 -12        291.95        223.81        76.85 o                         
   2  22 -12        655.22        672.86        80.05 o                         
   3  22 -12       1101.46        951.19       125.06 o                         
   4  22 -12        809.53        659.11        99.70 o                         
   5  22 -12        173.30        147.54        87.44 o                         
   6  22 -12       1040.13        718.95       113.51 o                         
   7  22 -12        809.61        755.64       149.46 o                         
   0  24 -12       1650.40       1353.78       314.47 o                         
   1  24 -12        603.37        450.19       174.21 o                         
   2  24 -12        157.65         16.94       140.79 o                         
   3  24 -12       1359.87       1107.40       116.43 o                         
   1   1 -11       4897.58       4800.38       128.20 o                         
   2   1 -11       1543.70       1429.62        83.82 o                         
   3   1 -11        756.75        785.08        69.58 o                         
   4   1 -11        665.97        808.89        76.14 o                         
   5   1 -11       1770.44       1670.24       176.24 o                         
   6   1 -11        324.06        291.18        65.65 o                         
   7   1 -11      13320.53      12957.39       398.20 o                         
   8   1 -11       1533.28       1503.26       136.24 o                         
   9   1 -11        388.45        416.97        74.59 o                         
  10   1 -11        230.39        327.58        77.29 o                         
  11   1 -11      25482.33      26199.16       728.61 o                         
  12   1 -11       1167.88       1038.81       104.01 o                         
  13   1 -11       2757.70       3083.02       178.42 o                         
  14   1 -11        232.95        289.16        88.07 o                         
  15   1 -11       8466.87       9051.24       320.93 o                         
  16   1 -11       1519.11       1907.43       179.74 o                         
  17   1 -11       1398.87       1670.21       202.86 o                         
  18   1 -11        517.65        758.43       122.11 o                         
   1   3 -11       2324.81       2288.65       127.01 o                         
   2   3 -11        505.52        490.13        53.59 o                         
   3   3 -11        756.30        757.78        61.14 o                         
   4   3 -11        544.46        589.22        56.28 o                         
   5   3 -11       3460.01       3433.17       155.77 o                         
   6   3 -11        440.60        553.44        72.07 o                         
   7   3 -11       3756.44       3708.50       167.38 o                         
   8   3 -11       2102.25       2072.99       135.15 o                         
   9   3 -11       4534.26       4709.80       196.48 o                         
  10   3 -11        117.36        158.00       116.95 o                         
  11   3 -11       9661.01       9459.80       309.80 o                         
  12   3 -11       3075.86       2910.60       170.84 o                         
  13   3 -11        873.97        934.00       103.54 o                         
  14   3 -11       1115.19       1022.50       109.27 o                         
  15   3 -11       6838.27       6920.06       262.83 o                         
  16   3 -11        979.85        814.66       162.94 o                         
  17   3 -11       1720.94       1726.89       177.73 o                         
  18   3 -11        539.75        603.85       157.37 o                         
   1   5 -11      33743.73      32682.96       899.84 o                         
   2   5 -11       2796.73       2757.08       139.46 o                         
   3   5 -11      10622.53      10498.00       327.25 o                         
   4   5 -11        669.74        677.44       139.92 o                         
   5   5 -11      23135.44      23398.94       523.32 o                         
   6   5 -11       2933.39       2908.05       118.53 o                         
   7   5 -11        768.16        727.44        83.84 o                         
   8   5 -11        192.73        249.11        69.03 o                         
   9   5 -11       6360.06       6230.40       237.72 o                         
  10   5 -11       2785.84       2733.19       167.86 o                         
  11   5 -11       5613.02       5351.30       223.01 o                         
  12   5 -11        731.24        890.37       100.37 o                         
  13   5 -11        352.03        371.15        91.59 o                         
  14   5 -11        377.02        305.60        96.86 o                         
  15   5 -11       3974.34       4180.30       217.31 o                         
  16   5 -11        763.82        811.93       119.69 o                         
  17   5 -11       1889.36       1954.57       173.68 o                         
  18   5 -11        530.04        569.27       135.52 o                         
   1   7 -11      11173.11      11422.46       360.25 o                         
   2   7 -11        954.44        998.50        87.01 o                         
   3   7 -11       7692.60       7419.73       255.83 o                         
   4   7 -11       5714.64       5572.30       317.44 o                         
   5   7 -11       6845.34       6671.49       238.36 o                         
   6   7 -11       3923.25       3565.31       164.40 o                         
   7   7 -11       3193.05       2994.31       153.44 o                         
   8   7 -11       7369.77       7634.48       395.78 o                         
   9   7 -11       6021.25       6301.07       361.26 o                         
  10   7 -11        656.32        557.54       141.05 o                         
  11   7 -11       1070.60       1041.14       164.06 o                         
  12   7 -11       1481.30       1402.46       181.61 o                         
  13   7 -11        238.99        215.33       147.56 o                         
  14   7 -11        992.30       1095.70       180.45 o                         
  15   7 -11       3623.92       4011.26       333.03 o                         
  16   7 -11         66.67        -20.77       172.68 o                         
   1   9 -11       4461.71       4529.68       207.92 o                         
   2   9 -11       1062.24       1219.68       120.96 o                         
   3   9 -11       1043.00       1049.93       113.22 o                         
   4   9 -11       2674.44       2486.34       150.64 o                         
   5   9 -11       4608.28       4839.75       207.73 o                         
   6   9 -11       2412.88       2482.74       146.15 o                         
   7   9 -11       2182.76       2236.77       144.68 o                         
   8   9 -11       2613.25       2777.97       290.16 o                         
   9   9 -11       9163.24       9310.84       476.54 o                         
  10   9 -11       2964.93       3397.30       276.02 o                         
  11   9 -11       1274.59       1567.45       193.62 o                         
  12   9 -11       2932.27       2912.76       289.12 o                         
  13   9 -11       1930.54       1806.53       210.11 o                         
  14   9 -11        691.17        514.99       166.20 o                         
  15   9 -11        640.32        459.20       181.49 o                         
  17   9 -11        190.95         63.39       197.84 o                         
   1  11 -11        988.62        999.67        98.14 o                         
   2  11 -11        367.28        262.14        76.00 o                         
   3  11 -11        943.28        799.85        91.68 o                         
   4  11 -11        967.51        925.50        93.68 o                         
   5  11 -11       4338.81       4330.39       192.76 o                         
   6  11 -11         44.25         42.48       117.49 o                         
   7  11 -11       4247.32       4474.60       190.03 o                         
   8  11 -11       3087.46       3108.80       161.73 o                         
   9  11 -11       2565.68       2791.86       268.27 o                         
  10  11 -11        188.36        311.52       142.09 o                         
  11  11 -11       3251.65       3078.84       300.14 o                         
  12  11 -11       1006.63        810.28       176.08 o                         
  13  11 -11        876.57        851.75       180.43 o                         
  15  11 -11        778.58        770.76       208.84 o                         
  16  11 -11        413.82        441.64       204.42 o                         
   1  13 -11       6750.11       6883.98       168.04 o                         
   2  13 -11       3630.29       3529.64       118.30 o                         
   3  13 -11        477.42        369.52        46.51 o                         
   4  13 -11        210.16        147.45        42.32 o                         
   5  13 -11       7977.15       8091.52       182.71 o                         
   6  13 -11        861.50        854.69        96.43 o                         
   7  13 -11       2298.02       2032.10       158.86 o                         
   8  13 -11       1810.34       1998.47       151.60 o                         
   9  13 -11      11277.61      11517.92       359.38 o                         
  10  13 -11        420.41        455.87       159.61 o                         
  11  13 -11       5115.55       4986.28       454.05 o                         
  12  13 -11       1086.68        848.59       255.92 o                         
  13  13 -11        806.85        580.52       190.26 o                         
  14  13 -11         73.95       -179.24       179.24 o                         
  15  13 -11       2212.80       1897.46       249.52 o                         
   1  15 -11       9340.94       9734.66       225.39 o                         
   2  15 -11       5173.98       5351.99       170.90 o                         
   3  15 -11       3806.28       3606.50       120.08 o                         
   4  15 -11         49.99         79.06        45.79 o                         
   5  15 -11      11701.33      12303.03       267.60 o                         
   6  15 -11       3289.95       3408.40       114.84 o                         
   7  15 -11       3540.67       3406.04       210.45 o                         
   8  15 -11        192.61        265.96        89.83 o                         
   9  15 -11       2415.43       2583.33       213.47 o                         
  10  15 -11       1742.95       1681.72       278.42 o                         
  11  15 -11       4165.13       4312.02       362.75 o                         
  12  15 -11         79.62        149.73       184.71 o                         
  13  15 -11        279.06        302.78       195.66 o                         
  14  15 -11        962.52        561.97       217.62 o                         
   1  17 -11       8352.58       8918.24       214.16 o                         
   2  17 -11       8199.10       8906.22       207.83 o                         
   3  17 -11       1082.43       1226.65        78.87 o                         
   4  17 -11       2701.98       2556.84       146.73 o                         
   5  17 -11       4782.50       5067.37       163.49 o                         
   6  17 -11       1686.33       1898.27        96.54 o                         
   7  17 -11        302.46        401.16        56.18 o                         
   8  17 -11       4844.86       4996.07       193.54 o                         
   9  17 -11       3627.38       3675.42       211.48 o                         
  10  17 -11        237.73        317.63        92.12 o                         
  11  17 -11       1607.29       1343.35       230.84 o                         
  12  17 -11       1603.52       1407.87       238.49 o                         
  13  17 -11        927.78        895.48       230.73 o                         
   1  19 -11       1546.98       1546.80       103.53 o                         
   2  19 -11       2759.20       2784.94       122.43 o                         
   3  19 -11        771.95        863.54        73.09 o                         
   4  19 -11       2139.93       2271.40       146.80 o                         
   5  19 -11       1776.21       1821.80       106.62 o                         
   6  19 -11        445.07        409.01       106.79 o                         
   7  19 -11        121.61        163.55        72.70 o                         
   8  19 -11       3496.09       3419.26       157.30 o                         
   9  19 -11       1662.42       1896.53       351.14 o                         
  10  19 -11        329.16        452.39       108.38 o                         
  11  19 -11        556.29        626.68       116.38 o                         
  12  19 -11       3263.96       2703.54       402.99 o                         
   1  21 -11       1331.44       1291.13        92.17 o                         
   2  21 -11       1058.80        802.55        80.38 o                         
   3  21 -11        596.98        583.32        75.70 o                         
   4  21 -11        590.16        515.36        73.56 o                         
   5  21 -11        525.39        395.52       102.30 o                         
   6  21 -11        336.95        294.33        85.39 o                         
   7  21 -11          5.57         82.34       100.99 o                         
   8  21 -11       2887.97       3070.87       160.64 o                         
   9  21 -11        447.42        509.11       124.76 o                         
  10  21 -11        108.68         13.34       113.52 o                         
   1  23 -11        936.29        887.51       152.48 o                         
   2  23 -11        847.87        795.05        86.80 o                         
   3  23 -11        255.16        256.67        96.31 o                         
   4  23 -11        596.50        557.52       131.65 o                         
   5  23 -11        946.15        778.29       104.42 o                         
   6  23 -11        210.95        291.51        96.57 o                         
   7  23 -11        527.23        307.05       103.42 o                         
   8  23 -11       1188.15       1048.35       155.29 o                         
   1  25 -11       2133.40       2006.16       200.53 o                         
   2  25 -11       1410.64       1256.60       175.90 o                         
   3  25 -11        370.70        146.24       103.43 o                         
   4  25 -11        259.11        317.55       106.67 o                         
   0   0 -10       4509.63       3787.24       207.55 o                         
   2   0 -10      11420.80      11190.71       371.63 o                         
   4   0 -10      18330.47      17985.28       700.05 o                         
   6   0 -10       7753.47       7830.81       332.51 o                         
   8   0 -10       9072.82       9140.57       415.37 o                         
  10   0 -10       5416.60       5159.23       283.24 o                         
  12   0 -10        372.89        446.03       108.23 o                         
  14   0 -10       1053.25       1087.05       147.65 o                         
  18   0 -10        627.48        928.12       167.28 o                         
   0   2 -10      13172.17      12949.87       388.25 o                         
   1   2 -10        880.07        882.67        62.33 o                         
   2   2 -10       1479.06       1414.16        78.96 o                         
   3   2 -10        211.42        150.58        42.45 o                         
   4   2 -10       1631.89       1416.05        81.80 o                         
   5   2 -10        387.76        334.76       124.09 o                         
   6   2 -10       9000.82       9080.15       272.79 o                         
   7   2 -10        113.06        160.63        56.80 o                         
   8   2 -10       6827.16       6594.95       233.99 o                         
   9   2 -10       2125.06       2129.18       129.66 o                         
  10   2 -10       4875.00       5254.56       203.65 o                         
  11   2 -10       1446.46       1336.88       129.03 o                         
  12   2 -10         10.82         10.45        65.47 o                         
  13   2 -10        229.70        228.91        75.12 o                         
  14   2 -10       2438.98       2617.50       162.79 o                         
  15   2 -10       1477.52       1830.67       157.88 o                         
  16   2 -10        712.99        737.26       102.07 o                         
  17   2 -10        111.44        214.32       100.01 o                         
  18   2 -10        171.19        306.44       104.80 o                         
  19   2 -10       1520.72       2170.89       196.71 o                         
   0   4 -10      40789.16      43481.36      1621.14 o                         
   1   4 -10        683.63        845.13        80.67 o                         
   2   4 -10       4007.62       3929.90       161.76 o                         
   3   4 -10       2765.47       2821.10       105.98 o                         
   4   4 -10      28658.29      29268.79       663.99 o                         
   5   4 -10       7383.68       8057.05       209.74 o                         
   6   4 -10       8975.85       9055.80       296.84 o                         
   7   4 -10        519.47        613.32        71.79 o                         
   8   4 -10       4365.68       4461.70       182.54 o                         
   9   4 -10        789.70        916.65        84.80 o                         
  10   4 -10      14317.29      14417.86       438.51 o                         
  11   4 -10        114.15        101.02        99.46 o                         
  12   4 -10        406.82        406.40        80.76 o                         
  13   4 -10        465.18        506.51        83.28 o                         
  14   4 -10       1346.66       1340.85       169.56 o                         
  15   4 -10        130.44        135.65        85.59 o                         
  16   4 -10       2734.38       2730.03       186.89 o                         
  17   4 -10        472.16        544.49       118.01 o                         
  18   4 -10        119.71        238.84       120.77 o                         
   0   6 -10      70794.18      72586.50      2744.86 o                         
   1   6 -10       2862.75       2978.89       139.48 o                         
   2   6 -10       1464.70       1388.98       107.14 o                         
   3   6 -10       2106.73       2099.27       124.42 o                         
   4   6 -10      16999.59      17786.12       497.80 o                         
   5   6 -10        587.86        674.86        71.60 o                         
   6   6 -10       9033.97       9008.01       294.79 o                         
   7   6 -10       1033.21       1201.09       113.65 o                         
   8   6 -10       1196.47       1209.77       104.48 o                         
   9   6 -10       1458.49       1534.32       128.52 o                         
  10   6 -10      14223.79      15141.09       458.68 o                         
  11   6 -10        202.00        259.30        74.31 o                         
  12   6 -10       5660.72       5776.53       307.26 o                         
  13   6 -10       1088.14       1077.42       104.49 o                         
  14   6 -10       3070.61       3084.89       184.73 o                         
  15   6 -10        181.67         23.71        89.63 o                         
  16   6 -10       1971.10       1846.98       155.80 o                         
  17   6 -10        100.42        121.30       104.50 o                         
  18   6 -10         78.06         98.36       177.06 o                         
   0   8 -10      15883.68      16323.43       664.57 o                         
   1   8 -10       1115.24       1088.86        95.87 o                         
   2   8 -10       3258.87       3352.79       157.36 o                         
   3   8 -10       1593.07       1595.90       124.72 o                         
   4   8 -10       9023.23       9480.02       299.05 o                         
   5   8 -10        248.19        270.83        69.41 o                         
   6   8 -10       3046.55       3329.39       153.98 o                         
   7   8 -10       2392.82       2320.78       130.23 o                         
   8   8 -10       2006.68       2037.08       203.62 o                         
   9   8 -10       6106.43       5994.08       330.59 o                         
  10   8 -10       4946.55       5303.08       336.83 o                         
  11   8 -10       5271.80       5134.75       326.99 o                         
  12   8 -10        139.17        299.48       134.44 o                         
  13   8 -10       1408.99       1206.56       170.66 o                         
  14   8 -10        430.08        458.06       154.14 o                         
  15   8 -10       3415.05       3201.51       306.71 o                         
  16   8 -10       1924.45       2229.88       288.88 o                         
  17   8 -10        542.01        358.59       179.30 o                         
  18   8 -10        533.46        629.60       194.60 o                         
   0  10 -10      10206.68      10487.11       305.59 o                         
   1  10 -10       3390.82       3499.70       100.41 o                         
   2  10 -10       3298.51       3467.78       100.51 o                         
   3  10 -10       4473.31       4498.84       191.42 o                         
   4  10 -10       5059.83       5073.00       192.99 o                         
   5  10 -10        272.36        343.06        67.23 o                         
   6  10 -10       3354.26       3368.41       213.73 o                         
   7  10 -10       2876.35       3045.86       157.61 o                         
   8  10 -10       2445.35       2185.66       213.54 o                         
   9  10 -10       1488.33       1759.21       224.31 o                         
  10  10 -10       4160.11       4276.51       293.83 o                         
  11  10 -10        463.32        412.16       144.31 o                         
  12  10 -10       5055.78       4988.03       334.55 o                         
  13  10 -10       1895.80       1942.23       267.02 o                         
  14  10 -10       1199.77       1170.23       190.32 o                         
  15  10 -10       1731.35       1995.49       291.04 o                         
  16  10 -10       2732.90       2946.88       331.73 o                         
  17  10 -10       1021.87       1299.07       330.26 o                         
   0  12 -10       4654.43       5227.15       192.11 o                         
   1  12 -10        670.89        677.16        75.07 o                         
   2  12 -10        322.52        346.32        40.68 o                         
   3  12 -10       4226.40       4485.25       118.34 o                         
   4  12 -10       2543.16       2620.11        92.42 o                         
   5  12 -10       3805.96       3539.66       105.14 o                         
   6  12 -10       3473.91       3379.97       126.99 o                         
   7  12 -10       5314.68       5244.92       301.22 o                         
   8  12 -10       1962.04       1714.31       138.64 o                         
   9  12 -10       5983.45       5981.78       226.59 o                         
  10  12 -10       5364.00       5344.10       335.75 o                         
  11  12 -10        501.71        570.58       162.90 o                         
  12  12 -10       2089.79       1985.19       265.96 o                         
  13  12 -10       3744.03       3556.25       323.23 o                         
  14  12 -10       5727.81       5976.14       386.16 o                         
  15  12 -10        105.64        206.57       202.20 o                         
  16  12 -10       2925.25       2965.75       401.83 o                         
  17  12 -10       1467.53       1386.92       234.09 o                         
   0  14 -10       4841.71       4590.67       244.15 o                         
   1  14 -10       3073.60       2787.45        98.42 o                         
   2  14 -10        671.36        796.68        65.11 o                         
   3  14 -10       5332.41       4899.09       128.62 o                         
   4  14 -10       3225.80       3195.74       110.39 o                         
   5  14 -10       4073.24       3892.55       118.53 o                         
   6  14 -10       3213.50       3450.74       110.88 o                         
   7  14 -10       2983.83       3084.01       135.47 o                         
   8  14 -10       1679.50       1691.77       117.36 o                         
   9  14 -10        567.60        468.85        92.96 o                         
  10  14 -10       7315.50       7417.54       262.36 o                         
  11  14 -10         82.84       -140.99       140.99 o                         
  12  14 -10       1806.11       1699.13       217.75 o                         
  14  14 -10       2780.00       3117.82       341.60 o                         
  15  14 -10       1254.07       1071.77       222.03 o                         
  16  14 -10       2782.04       3233.60       390.83 o                         
   0  16 -10       6479.39       6841.83       388.87 o                         
   1  16 -10       1985.39       1973.88        93.14 o                         
   2  16 -10       1670.66       1632.95        90.42 o                         
   3  16 -10        766.74        774.83        61.47 o                         
   4  16 -10       4057.77       4345.21       132.04 o                         
   5  16 -10       1870.97       1862.04        93.80 o                         
   6  16 -10       5458.70       5629.79       157.30 o                         
   7  16 -10         57.52         38.72        48.04 o                         
   8  16 -10       2228.49       2329.76       134.91 o                         
   9  16 -10       2330.29       2433.25       136.62 o                         
  10  16 -10      11611.68      12216.05       534.30 o                         
  11  16 -10        200.32        329.00       182.54 o                         
  12  16 -10        212.47         74.33       174.89 o                         
  13  16 -10       1379.39       1144.07       219.87 o                         
  14  16 -10       1623.13       1400.22       241.78 o                         
  15  16 -10        492.67        399.02       216.46 o                         
   0  18 -10      18186.39      19282.91       539.94 o                         
   1  18 -10       4738.11       5060.75       150.70 o                         
   2  18 -10        906.95        987.01        78.43 o                         
   3  18 -10       3119.62       3403.99       123.92 o                         
   4  18 -10       5658.01       5997.22       161.67 o                         
   5  18 -10       1356.82       1257.29       104.50 o                         
   6  18 -10       2203.81       2117.96       118.44 o                         
   7  18 -10       4204.36       4378.53       141.09 o                         
   8  18 -10       3163.73       3334.26       123.96 o                         
   9  18 -10        124.78         29.77        92.16 o                         
  10  18 -10       1986.17       1846.00       235.23 o                         
  11  18 -10       1746.71       1739.59       264.73 o                         
  12  18 -10       1310.38       1291.67       235.17 o                         
  13  18 -10       1563.07       1272.16       246.14 o                         
  14  18 -10       1190.17       1365.90       254.83 o                         
   0  20 -10       2671.72       2734.69       183.12 o                         
   1  20 -10       1791.34       1848.99       115.82 o                         
   2  20 -10        340.22        293.31        64.23 o                         
   3  20 -10       3889.68       4072.93       141.73 o                         
   4  20 -10       3615.06       3722.25       134.55 o                         
   5  20 -10       1461.38       1287.31        88.45 o                         
   6  20 -10        224.45         20.43        64.86 o                         
   7  20 -10       2595.23       2844.77       152.03 o                         
   8  20 -10        445.35        432.92        83.11 o                         
   9  20 -10        517.24        516.73       111.79 o                         
  10  20 -10        444.27        284.15       122.89 o                         
  11  20 -10       1991.54       1958.53       391.69 o                         
  12  20 -10        229.04        361.80       226.26 o                         
   0  22 -10       3304.52       3727.10       212.90 o                         
   1  22 -10       1369.93       1518.15       106.48 o                         
   2  22 -10        403.61        452.55        75.32 o                         
   3  22 -10       2358.68       2461.29       131.39 o                         
   4  22 -10        809.43        833.84        98.80 o                         
   5  22 -10        264.21        134.56        92.01 o                         
   6  22 -10        360.49        248.43        90.29 o                         
   7  22 -10       2936.24       2874.03       167.24 o                         
   8  22 -10        702.50        494.11        94.03 o                         
   9  22 -10        609.32        452.07       102.11 o                         
  10  22 -10         25.23        -66.49       286.34 o                         
  11  22 -10        294.80        182.66       156.31 o                         
   0  24 -10        622.54        549.15       251.96 o                         
   1  24 -10         21.51         32.69        73.92 o                         
   2  24 -10       1182.37       1069.55       115.21 o                         
   3  24 -10       1336.96       1003.76       121.75 o                         
   4  24 -10        463.44        244.28       161.96 o                         
   5  24 -10        169.22        272.50       102.15 o                         
   6  24 -10       2285.50       2185.85       177.82 o                         
   7  24 -10       1473.87       1099.40       140.43 o                         
   8  24 -10        823.88        909.90       113.80 o                         
   0  26 -10       2073.82       2528.70       362.21 o                         
   1  26 -10       1669.77       1661.26       184.07 o                         
   2  26 -10        141.99         90.74       114.12 o                         
   3  26 -10       1597.12       1397.90       176.35 o                         
   4  26 -10       1346.44       1078.97       166.69 o                         
   5  26 -10        177.00       -156.30       156.30 o                         
   1   1  -9      25829.89      26559.26       506.07 o                         
   2   1  -9        159.07        150.98        33.22 o                         
   3   1  -9       2294.09       2253.46        87.45 o                         
   4   1  -9        846.60        788.08        80.81 o                         
   5   1  -9      13882.59      14650.40       429.30 o                         
   6   1  -9        651.90        648.91        69.99 o                         
   7   1  -9       3218.98       3307.34       144.17 o                         
   8   1  -9        419.71        435.46        70.52 o                         
   9   1  -9      11432.58      11374.69       351.39 o                         
  10   1  -9        656.55        687.30        76.55 o                         
  11   1  -9       8322.01       8614.26       277.03 o                         
  12   1  -9        107.29        133.60        69.95 o                         
  13   1  -9        529.71        586.50        80.79 o                         
  14   1  -9        339.69        401.24        76.84 o                         
  15   1  -9       1951.53       2090.64       146.57 o                         
  16   1  -9       1805.40       1882.97       152.92 o                         
  17   1  -9        896.22        980.42       107.87 o                         
  18   1  -9         66.66        161.75       133.34 o                         
  19   1  -9        580.51        802.24       108.93 o                         
   1   3  -9      12105.90      12476.79       293.86 o                         
   2   3  -9        175.49        213.44        36.72 o                         
   3   3  -9       2538.17       2571.36        94.84 o                         
   4   3  -9       1306.29       1354.37        73.44 o                         
   5   3  -9      22119.34      22892.34       512.29 o                         
   6   3  -9       2824.69       2946.83       152.90 o                         
   7   3  -9       1570.33       1806.71       111.16 o                         
   8   3  -9         88.57         85.58        54.45 o                         
   9   3  -9      13511.39      13561.24       413.32 o                         
  10   3  -9       1324.48       1404.14       116.28 o                         
  11   3  -9       1701.91       1816.58       150.49 o                         
  12   3  -9        136.97        200.91        92.36 o                         
  13   3  -9       1817.33       1905.86       137.55 o                         
  14   3  -9         86.39        -13.36        68.93 o                         
  15   3  -9       2017.23       2102.36       148.96 o                         
  16   3  -9        135.20        184.50        79.18 o                         
  17   3  -9        298.50        229.04        89.02 o                         
  18   3  -9         51.00        101.46        91.65 o                         
  19   3  -9       1674.36       1789.55       155.69 o                         
   1   5  -9      25571.63      25798.48       791.63 o                         
   2   5  -9       4256.00       4417.49       163.33 o                         
   3   5  -9       3640.02       3488.86       145.12 o                         
   4   5  -9         38.96        115.32        36.84 o                         
   5   5  -9      13483.92      13825.87       326.92 o                         
   6   5  -9       7042.31       7289.31       190.10 o                         
   7   5  -9       2828.95       2675.78       134.31 o                         
   8   5  -9        193.73        196.48        58.20 o                         
   9   5  -9       8493.28       8616.27       282.53 o                         
  10   5  -9       3849.37       3768.63       166.43 o                         
  11   5  -9       1550.03       1654.82       122.93 o                         
  12   5  -9        866.50        912.83        88.24 o                         
  13   5  -9        577.33        615.16       121.86 o                         
  14   5  -9        149.24         54.74        73.43 o                         
  15   5  -9       2429.49       2430.06       226.62 o                         
  16   5  -9        296.23        171.62        84.30 o                         
  17   5  -9        187.50        211.49        89.82 o                         
  18   5  -9        784.25        836.27       113.18 o                         
  19   5  -9       1076.01       1048.11       125.73 o                         
   1   7  -9       7137.93       7152.77       236.71 o                         
   2   7  -9       2735.35       2964.58       133.61 o                         
   3   7  -9        971.00        863.44        80.83 o                         
   4   7  -9       2476.24       2531.52       127.38 o                         
   5   7  -9      16948.22      17095.89       484.19 o                         
   6   7  -9       6132.97       6278.52       209.94 o                         
   7   7  -9        362.99        381.32        57.16 o                         
   8   7  -9       2107.63       2086.79       194.90 o                         
   9   7  -9      10134.45      10348.07       480.68 o                         
  10   7  -9       3186.37       3291.46       243.27 o                         
  11   7  -9       3605.57       3568.83       183.09 o                         
  12   7  -9       1528.74       1382.80       185.46 o                         
  13   7  -9       1898.19       1874.07       145.97 o                         
  14   7  -9        255.58        494.08       135.54 o                         
  15   7  -9       3571.02       3577.93       300.20 o                         
  16   7  -9        426.43        526.92       151.95 o                         
  17   7  -9        742.68        862.60       171.67 o                         
  18   7  -9        332.69        284.21       167.25 o                         
  19   7  -9       1666.88       1401.31       216.61 o                         
   1   9  -9      16581.45      16612.97       328.00 o                         
   2   9  -9       1463.77       1445.29        62.29 o                         
   3   9  -9        705.17        792.11        46.82 o                         
   4   9  -9         18.00         37.01        40.08 o                         
   5   9  -9      10093.28      10123.92       323.14 o                         
   6   9  -9        644.01        777.89        74.62 o                         
   7   9  -9       3194.80       3287.95       145.33 o                         
   8   9  -9        150.90        154.64        59.57 o                         
   9   9  -9       9519.52       9707.60       459.38 o                         
  10   9  -9        455.79        545.55       129.01 o                         
  11   9  -9      10297.99      10172.10       506.78 o                         
  12   9  -9       1677.79       1902.73       226.52 o                         
  13   9  -9        812.35        820.04       154.19 o                         
  14   9  -9       1443.01       1258.00       175.04 o                         
  15   9  -9       3744.27       3785.28       316.65 o                         
  16   9  -9       4718.03       4598.56       348.63 o                         
  17   9  -9       4997.80       5667.83       382.64 o                         
  18   9  -9        759.29        509.53       189.16 o                         
   1  11  -9      12741.20      13149.49       262.95 o                         
   2  11  -9       4128.36       4164.86       112.44 o                         
   3  11  -9        714.37        776.31        52.38 o                         
   4  11  -9       1416.27       1424.42        65.56 o                         
   5  11  -9       6863.93       7034.29       155.63 o                         
   6  11  -9       4676.83       4742.76       153.44 o                         
   7  11  -9       5605.17       5768.60       171.27 o                         
   8  11  -9       5436.19       5732.39       169.47 o                         
   9  11  -9        955.43        995.30        94.67 o                         
  10  11  -9       2146.52       2297.62       237.56 o                         
  11  11  -9      14446.49      14726.25       645.12 o                         
  12  11  -9       7950.97       8275.60       428.72 o                         
  13  11  -9       2098.20       2370.52       260.50 o                         
  14  11  -9       1105.24       1425.01       191.40 o                         
  15  11  -9       8562.80       9013.25       471.54 o                         
  16  11  -9       2415.78       2529.41       310.87 o                         
  17  11  -9       4051.04       4485.30       369.25 o                         
  18  11  -9        465.60        632.85       223.01 o                         
   1  13  -9        270.75        361.85        59.01 o                         
   2  13  -9        719.26        752.46        49.90 o                         
   3  13  -9        198.03        221.45        39.02 o                         
   4  13  -9       6150.65       6131.65       145.57 o                         
   5  13  -9       3107.02       3023.51       117.31 o                         
   6  13  -9       1579.43       1664.74        77.41 o                         
   7  13  -9        934.17       1050.30        90.13 o                         
   8  13  -9      12690.14      12959.77       315.66 o                         
   9  13  -9       1326.07       1253.43        84.93 o                         
  10  13  -9       2542.61       2713.07       170.79 o                         
  11  13  -9       6649.72       6768.80       407.44 o                         
  12  13  -9       5483.64       5655.33       369.74 o                         
  13  13  -9        653.90        806.81       172.75 o                         
  14  13  -9       2469.97       2451.92       297.76 o                         
  15  13  -9       2613.40       3015.73       318.57 o                         
  16  13  -9        838.07        839.68       228.54 o                         
  17  13  -9        886.11        666.92       256.97 o                         
   1  15  -9        919.82        838.32        62.71 o                         
   2  15  -9        228.94        206.75        47.09 o                         
   3  15  -9       2454.48       2486.18        94.96 o                         
   4  15  -9       1560.72       1458.01        79.09 o                         
   5  15  -9       1683.66       1798.99        88.15 o                         
   6  15  -9       1794.17       1660.74       105.51 o                         
   7  15  -9       6747.74       6654.50       168.77 o                         
   8  15  -9       3344.13       3353.75       113.92 o                         
   9  15  -9       1775.66       2045.84       118.45 o                         
  10  15  -9       2454.78       2306.47       121.64 o                         
  11  15  -9       4275.05       4231.76       354.02 o                         
  12  15  -9        843.44        723.80       179.34 o                         
  13  15  -9         75.11        102.74       167.22 o                         
  15  15  -9       3142.98       3148.02       360.28 o                         
  16  15  -9          9.06        -86.34       202.19 o                         
   1  17  -9       3507.48       3814.88       121.31 o                         
   2  17  -9       4626.08       4465.78       137.02 o                         
   3  17  -9       4255.71       3790.02       121.73 o                         
   4  17  -9       1429.24       1427.95        97.58 o                         
   5  17  -9       5586.22       5765.18       156.52 o                         
   6  17  -9       1224.47       1086.67        75.75 o                         
   7  17  -9        972.62        815.53        64.74 o                         
   8  17  -9       1623.34       1484.58        90.79 o                         
   9  17  -9       5124.54       5222.91       149.96 o                         
  10  17  -9        889.22        828.77        98.20 o                         
  11  17  -9       4346.98       4552.90       230.19 o                         
  12  17  -9        652.72        500.76       193.53 o                         
  13  17  -9        872.38        742.38       203.39 o                         
  14  17  -9       1709.07       1420.00       242.88 o                         
  15  17  -9       3466.01       4013.62       398.67 o                         
   1  19  -9       8064.52       7959.40       193.86 o                         
   2  19  -9       8217.09       8396.92       205.72 o                         
   3  19  -9        895.90        901.54        71.51 o                         
   4  19  -9        336.59        306.35        73.90 o                         
   5  19  -9       2717.59       2457.33       114.14 o                         
   6  19  -9       2745.86       2670.19       121.38 o                         
   7  19  -9        464.59        357.44        68.59 o                         
   8  19  -9       1915.21       2132.22       134.98 o                         
   9  19  -9       4698.96       4490.27       219.62 o                         
  10  19  -9        115.16        142.69        70.08 o                         
  11  19  -9       6182.07       6392.80       243.12 o                         
  12  19  -9       1412.32       1032.52       223.15 o                         
  13  19  -9        674.81        562.97       221.95 o                         
  14  19  -9        666.39        476.69       227.41 o                         
   1  21  -9       3017.03       3130.86       135.99 o                         
   2  21  -9       3028.65       3089.72       145.81 o                         
   3  21  -9       1386.53       1458.24        95.69 o                         
   4  21  -9        836.64        892.53        79.05 o                         
   5  21  -9       2173.08       2139.32       118.60 o                         
   6  21  -9       2452.39       2627.58       126.76 o                         
   7  21  -9        486.60        395.12        84.12 o                         
   8  21  -9       2107.02       1899.20       142.40 o                         
   9  21  -9        639.62        567.02       101.02 o                         
  10  21  -9        575.04        586.60        86.85 o                         
  11  21  -9       1423.23       1270.56       147.06 o                         
  12  21  -9       2165.20       1952.12       268.12 o                         
  13  21  -9        502.25        824.18       241.60 o                         
   1  23  -9       2342.50       2132.93       130.28 o                         
   2  23  -9        801.57        636.18        84.63 o                         
   3  23  -9        245.12        147.87       119.43 o                         
   4  23  -9       1135.84        845.09       153.76 o                         
   5  23  -9        875.72        810.92       103.29 o                         
   6  23  -9        841.57        822.05       101.22 o                         
   7  23  -9        377.61        351.55       119.89 o                         
   8  23  -9       1980.80       1933.37       147.64 o                         
   9  23  -9       1375.62       1318.89       144.39 o                         
  10  23  -9        805.08        786.62       287.44 o                         
  11  23  -9       1736.10       1796.70       470.93 o                         
   1  25  -9       1883.72       2017.98       227.73 o                         
   2  25  -9       2760.08       2848.71       184.97 o                         
   3  25  -9        260.11        314.13       105.96 o                         
   4  25  -9        513.34        372.70       105.02 o                         
   5  25  -9       2990.01       2777.12       190.84 o                         
   6  25  -9       1496.55       1500.14       143.73 o                         
   7  25  -9        829.62        964.02       140.33 o                         
   8  25  -9       1629.90       1552.18       135.88 o                         
   1  27  -9       1211.40       1473.31       178.63 o                         
   2  27  -9       4817.96       5010.54       307.22 o                         
   3  27  -9        770.63       1084.99       422.60 o                         
   4  27  -9       1225.21       1255.84       180.48 o                         
   0   0  -8      49134.08      45970.86      1776.46 o                         
   2   0  -8       7459.94       6994.59       213.75 o                         
   4   0  -8       5897.26       5494.45       253.18 o                         
   6   0  -8       7180.95       8008.65       384.50 o                         
   8   0  -8       5541.98       5487.18       269.28 o                         
  10   0  -8      10019.70      10355.33       464.37 o                         
  12   0  -8       4863.92       4783.02       252.40 o                         
  14   0  -8       2458.99       2279.50       205.85 o                         
  16   0  -8       4507.43       4379.65       268.62 o                         
  18   0  -8        722.03        755.44       136.68 o                         
  20   0  -8       5492.92       6222.55       362.97 o                         
   0   2  -8       9342.68       9337.88       331.26 o                         
   1   2  -8       1261.62       1358.71        66.56 o                         
   2   2  -8       4012.90       3764.78       116.02 o                         
   3   2  -8       5091.93       5245.86       144.49 o                         
   4   2  -8       7934.83       7568.85       196.99 o                         
   5   2  -8       1354.38       1291.87        88.56 o                         
   6   2  -8       8444.44       8794.77       261.70 o                         
   7   2  -8         84.35         46.79        41.86 o                         
   8   2  -8        868.69        856.87        77.56 o                         
   9   2  -8       1566.81       1449.85       103.99 o                         
  10   2  -8      12419.95      12667.97       374.77 o                         
  11   2  -8        140.77        180.03        59.81 o                         
  12   2  -8       5609.27       5450.04       199.06 o                         
  13   2  -8       1243.70       1239.67       113.53 o                         
  14   2  -8       5061.49       5132.08       204.70 o                         
  15   2  -8        179.21         39.95        79.79 o                         
  16   2  -8       7882.09       8054.81       277.40 o                         
  17   2  -8       1967.83       2408.14       158.78 o                         
  18   2  -8       1853.93       2138.33       161.55 o                         
  19   2  -8        147.80        176.84        91.03 o                         
  20   2  -8       4943.79       4668.33       231.67 o                         
   0   4  -8      59539.25      62399.43      2313.69 o                         
   1   4  -8       6058.47       6077.76       197.40 o                         
   2   4  -8       8350.88       7895.41       196.19 o                         
   3   4  -8       5853.89       6028.10       158.58 o                         
   4   4  -8       7904.16       7940.67       194.99 o                         
   5   4  -8       2739.29       2820.18        96.75 o                         
   6   4  -8       9365.73       9618.36       275.15 o                         
   7   4  -8       4507.37       4744.90       170.27 o                         
   8   4  -8       1112.27       1084.73        92.68 o                         
   9   4  -8       2378.22       2593.30       181.23 o                         
  10   4  -8      22986.08      23833.70       621.11 o                         
  11   4  -8        105.76         95.04        57.49 o                         
  12   4  -8       3359.69       3452.82       158.07 o                         
  13   4  -8       1718.66       1709.01       124.64 o                         
  14   4  -8       4228.10       4486.19       181.87 o                         
  15   4  -8         86.98         68.97       127.33 o                         
  16   4  -8       1913.60       1835.08       142.57 o                         
  17   4  -8       1635.82       1347.87       124.62 o                         
  18   4  -8        760.87        638.85        96.66 o                         
  19   4  -8        185.08        163.15        93.75 o                         
  20   4  -8       2852.84       2501.44       296.09 o                         
   0   6  -8      11377.73      12134.44       512.95 o                         
   1   6  -8       1820.31       1907.37       137.46 o                         
   2   6  -8        538.05        541.36        57.86 o                         
   3   6  -8       1578.66       1567.98        93.33 o                         
   4   6  -8        642.68        635.91        59.84 o                         
   5   6  -8       1528.04       1769.92        98.35 o                         
   6   6  -8       8300.13       8452.30       206.21 o                         
   7   6  -8       1293.86       1275.31        70.99 o                         
   8   6  -8        719.32        653.16        67.11 o                         
   9   6  -8        677.24        812.85       104.44 o                         
  10   6  -8      10025.36      10027.06       320.30 o                         
  11   6  -8       1454.28       1458.43       115.05 o                         
  12   6  -8        810.10        935.84        86.10 o                         
  13   6  -8        597.94        714.61        80.95 o                         
  14   6  -8       3686.98       3872.10       176.73 o                         
  15   6  -8        433.84        435.13        81.13 o                         
  16   6  -8        726.46        668.35        92.21 o                         
  17   6  -8        236.58        239.67        90.72 o                         
  18   6  -8        211.96         87.63       103.29 o                         
  19   6  -8        166.17        248.11       163.95 o                         
   0   8  -8       7872.88       7518.40       247.12 o                         
   1   8  -8       3467.51       3240.23        84.59 o                         
   2   8  -8       3502.63       3266.13        86.75 o                         
   3   8  -8        474.65        484.43        35.73 o                         
   4   8  -8       9015.19       8790.14       219.34 o                         
   5   8  -8       2795.46       2647.34       103.53 o                         
   6   8  -8       6348.02       6439.27       232.93 o                         
   7   8  -8        824.14        779.61        76.38 o                         
   8   8  -8       4331.18       4209.34       155.51 o                         
   9   8  -8        543.53        627.51       112.62 o                         
  10   8  -8       8924.66       8907.49       441.62 o                         
  11   8  -8         43.43         62.30        97.27 o                         
  12   8  -8         14.30         -9.84       100.55 o                         
  13   8  -8        271.91        335.59       121.34 o                         
  14   8  -8       1701.68       1849.08       224.32 o                         
  15   8  -8         83.35          3.28       125.69 o                         
  16   8  -8        593.71        722.58       156.35 o                         
  17   8  -8        171.81        145.37       144.28 o                         
  18   8  -8         20.97        157.38       159.56 o                         
  19   8  -8         40.33       -168.31       168.31 o                         
   0  10  -8      33312.17      33875.02       911.62 o                         
   1  10  -8       6412.96       6594.91       150.64 o                         
   2  10  -8       4812.19       4990.59       122.84 o                         
   3  10  -8       7495.99       7782.81       172.96 o                         
   4  10  -8       8466.58       8130.04       288.71 o                         
   5  10  -8        258.37        255.78        41.34 o                         
   6  10  -8       5470.59       5554.01       209.80 o                         
   7  10  -8       3518.08       3514.64       121.20 o                         
   8  10  -8       3863.89       3612.63       124.36 o                         
   9  10  -8       2755.70       2737.42       228.96 o                         
  10  10  -8       6057.09       6076.79       358.08 o                         
  11  10  -8       1003.41        997.41       144.38 o                         
  12  10  -8       2417.86       2517.03       236.51 o                         
  13  10  -8       1522.13       2012.98       230.86 o                         
  14  10  -8       1724.62       1877.51       233.07 o                         
  15  10  -8        365.07        389.17       154.14 o                         
  16  10  -8       3049.67       2763.78       286.92 o                         
  17  10  -8       1093.39       1230.26       195.77 o                         
  18  10  -8         50.64         39.35       166.12 o                         
  19  10  -8        342.60        489.72       203.32 o                         
   0  12  -8       6259.94       6498.94       206.83 o                         
   1  12  -8       1596.44       1660.05        79.19 o                         
   2  12  -8        502.28        576.56        75.72 o                         
   3  12  -8       4544.99       4572.68       119.93 o                         
   4  12  -8       3348.40       3365.96        95.61 o                         
   5  12  -8        528.30        558.84        50.77 o                         
   6  12  -8       1297.56       1412.89        68.72 o                         
   7  12  -8       5037.72       4947.62       148.58 o                         
   8  12  -8        763.32        747.46        62.06 o                         
   9  12  -8       3429.17       3490.69       123.34 o                         
  10  12  -8       3917.67       3844.67       335.97 o                         
  11  12  -8       2316.41       2474.65       292.87 o                         
  12  12  -8       3957.37       4004.80       292.67 o                         
  13  12  -8       3599.51       3592.59       285.99 o                         
  14  12  -8        711.62        533.59       157.45 o                         
  15  12  -8        430.07        423.07       163.98 o                         
  16  12  -8       6821.92       6871.49       418.26 o                         
  17  12  -8       2543.67       2279.96       318.55 o                         
  18  12  -8        387.73        367.30       197.86 o                         
   0  14  -8        935.63       1032.27        94.62 o                         
   1  14  -8       1026.51       1009.98        60.71 o                         
   2  14  -8       2148.80       2230.12        83.77 o                         
   3  14  -8        413.01        449.35        74.71 o                         
   4  14  -8        706.92        715.25        50.60 o                         
   5  14  -8       4755.71       4641.19       125.13 o                         
   6  14  -8       6463.62       6679.16       152.97 o                         
   7  14  -8       1191.92       1218.55        72.32 o                         
   8  14  -8        674.02        710.09        53.00 o                         
   9  14  -8       3389.63       3404.57       129.51 o                         
  10  14  -8       9205.84       9364.16       246.27 o                         
  11  14  -8        891.15        809.90       101.42 o                         
  12  14  -8       2334.93       2024.79       167.76 o                         
  13  14  -8       3080.95       2810.08       289.15 o                         
  14  14  -8        929.04        926.15       188.10 o                         
  15  14  -8        520.96        198.97       172.74 o                         
  16  14  -8       2744.30       2625.14       331.73 o                         
   0  16  -8       3352.01       3030.39       154.55 o                         
   1  16  -8       2693.80       2546.92       101.01 o                         
   2  16  -8       2494.82       2615.27       118.60 o                         
   3  16  -8       3186.67       2966.01       107.07 o                         
   4  16  -8       4308.62       4075.85       118.13 o                         
   5  16  -8       1452.94       1528.41        80.94 o                         
   6  16  -8      15045.68      15507.24       324.22 o                         
   7  16  -8       2272.12       2284.92       100.00 o                         
   8  16  -8       1541.20       1608.88        87.00 o                         
   9  16  -8       3066.52       3277.31       111.41 o                         
  10  16  -8       9448.75       9300.68       254.34 o                         
  11  16  -8        969.87        916.36       111.01 o                         
  12  16  -8       3640.80       3742.44       314.45 o                         
  13  16  -8       1284.28       1132.01       193.61 o                         
  14  16  -8       4444.41       4797.15       381.44 o                         
  15  16  -8        835.52        628.64       347.72 o                         
  16  16  -8       2555.48       2444.10       352.47 o                         
   0  18  -8       7085.31       6752.29       232.86 o                         
   1  18  -8       4013.08       3891.11       131.32 o                         
   2  18  -8       4216.82       4128.18       130.43 o                         
   3  18  -8       1955.84       2102.16       101.37 o                         
   4  18  -8       7221.10       7231.93       173.58 o                         
   5  18  -8       5027.06       4973.22       143.66 o                         
   6  18  -8       8934.22       8897.33       220.19 o                         
   7  18  -8       1021.13       1128.45        75.75 o                         
   8  18  -8       3634.26       3779.92       126.78 o                         
   9  18  -8        303.79        304.67        57.38 o                         
  10  18  -8      10863.18      11054.76       354.12 o                         
  11  18  -8        170.66        183.45        70.71 o                         
  12  18  -8       1548.79       1696.61       257.10 o                         
  13  18  -8        466.94        609.91       192.41 o                         
  14  18  -8       3375.20       3497.88       366.91 o                         
  15  18  -8        559.94        936.82       219.75 o                         
   0  20  -8       7988.48       8468.84       301.32 o                         
   1  20  -8       4684.78       4804.93       150.94 o                         
   2  20  -8       2106.88       2263.71       110.99 o                         
   3  20  -8       5059.31       5268.78       154.77 o                         
   4  20  -8       2264.43       2205.15       114.89 o                         
   5  20  -8        167.97         30.92        59.88 o                         
   6  20  -8       5230.83       5220.79       172.36 o                         
   7  20  -8       2304.30       2401.51       215.19 o                         
   8  20  -8       1499.49       1636.94       109.10 o                         
   9  20  -8        552.66        613.42        82.35 o                         
  10  20  -8       3674.60       3679.28       158.26 o                         
  11  20  -8        117.90        153.59       108.20 o                         
  12  20  -8       4560.44       4505.67       394.60 o                         
  13  20  -8       1289.39       1093.67       232.98 o                         
  14  20  -8       1847.51       1619.21       259.31 o                         
   0  22  -8       8498.01       8726.36       317.49 o                         
   1  22  -8       5052.49       5109.02       168.43 o                         
   2  22  -8        613.67        779.49        87.61 o                         
   3  22  -8      11079.98      11369.53       289.32 o                         
   4  22  -8       5692.29       5914.76       178.55 o                         
   5  22  -8       1728.44       1996.64       121.68 o                         
   6  22  -8        697.45        745.08        79.83 o                         
   7  22  -8       4563.43       4681.37       191.02 o                         
   8  22  -8       2637.80       2667.61       160.01 o                         
   9  22  -8        111.79         39.93        84.87 o                         
  10  22  -8       1504.54       1494.83       118.75 o                         
  11  22  -8        578.01        753.55       104.01 o                         
  12  22  -8          1.42         92.90       213.11 o                         
  13  22  -8       1316.22       1197.57       252.66 o                         
   0  24  -8       2369.24       2490.12       318.54 o                         
   1  24  -8       3131.07       3247.68       149.92 o                         
   2  24  -8        424.79        525.37        80.16 o                         
   3  24  -8       3424.06       3566.28       158.26 o                         
   4  24  -8       1283.42       1365.60       140.14 o                         
   5  24  -8        230.98        345.97        97.39 o                         
   6  24  -8        603.25        568.96       102.27 o                         
   7  24  -8       2340.96       2569.37       173.30 o                         
   8  24  -8       1513.24       1289.51       117.29 o                         
   9  24  -8        182.94        193.95        99.46 o                         
  10  24  -8       2918.19       3344.07       195.51 o                         
  11  24  -8        867.62        764.99       103.02 o                         
   0  26  -8       1412.22       1535.71       253.78 o                         
   1  26  -8       3112.36       4057.48       267.10 o                         
   2  26  -8         91.16        204.28       104.54 o                         
   3  26  -8       2390.67       2568.31       184.42 o                         
   4  26  -8        464.56        385.70       141.49 o                         
   5  26  -8        555.52        632.63       117.91 o                         
   6  26  -8        692.62        634.40       117.72 o                         
   7  26  -8       1924.48       1845.11       416.29 o                         
   8  26  -8        616.69        518.46       143.17 o                         
   0  28  -8        336.39        373.85       229.55 o                         
   1  28  -8        649.04        676.40       166.86 o                         
   2  28  -8        143.24        454.18       161.14 o                         
   3  28  -8       1534.80       1547.10       189.11 o                         
   4  28  -8        926.27        758.44       169.72 o                         
   1   1  -7       3715.31       3408.51        90.23 o                         
   2   1  -7      50183.47      52397.64      1128.61 o                         
   3   1  -7       5360.92       5528.59       140.62 o                         
   4   1  -7        145.72        232.52        54.11 o                         
   5   1  -7      12363.48      12442.16       372.90 o                         
   6   1  -7      10867.52      11365.62       328.87 o                         
   7   1  -7       6927.02       7204.07       233.69 o                         
   8   1  -7        855.69        912.88        77.67 o                         
   9   1  -7      15268.07      15478.42       451.65 o                         
  10   1  -7        892.67       1032.39        89.27 o                         
  11   1  -7      13600.04      13911.53       425.43 o                         
  12   1  -7         99.52        143.18        54.10 o                         
  13   1  -7       1751.61       1899.31       119.15 o                         
  14   1  -7        569.01        624.62        84.68 o                         
  15   1  -7      10479.33      10605.23       330.26 o                         
  16   1  -7        909.43        912.05        86.20 o                         
  17   1  -7       1697.59       1745.47       135.34 o                         
  18   1  -7         57.85         88.88        76.94 o                         
  19   1  -7       6788.50       6868.91       259.94 o                         
  20   1  -7        416.65        570.29       100.27 o                         
   1   3  -7      27493.32      26390.31       568.00 o                         
   2   3  -7      34758.61      39393.30       872.70 o                         
   3   3  -7       1167.56        915.30        56.25 o                         
   4   3  -7       1027.01       1003.63        57.32 o                         
   5   3  -7      15413.75      15177.76       336.03 o                         
   6   3  -7       5519.33       5977.43       196.39 o                         
   7   3  -7       1943.41       1895.61        97.36 o                         
   8   3  -7       1781.41       1922.76        99.31 o                         
   9   3  -7       3613.44       3311.12       134.44 o                         
  10   3  -7        108.90        117.98        48.71 o                         
  11   3  -7      14268.55      14695.68       424.21 o                         
  12   3  -7       1523.96       1594.22       108.47 o                         
  13   3  -7         18.58         38.07        55.06 o                         
  14   3  -7        161.28        231.95        63.68 o                         
  15   3  -7       8119.87       8307.85       275.20 o                         
  16   3  -7        500.02        488.00        74.69 o                         
  17   3  -7       2730.19       2816.95       175.69 o                         
  18   3  -7        748.83        814.61        91.04 o                         
  19   3  -7       4122.09       4276.80       224.64 o                         
  20   3  -7        413.48        389.19        99.48 o                         
   1   5  -7       1658.23       1604.08        87.11 o                         
   2   5  -7      17013.97      17825.16       503.82 o                         
   3   5  -7       1522.59       1596.29        84.47 o                         
   4   5  -7       4393.11       4467.24       125.28 o                         
   5   5  -7       8485.25       8618.26       198.52 o                         
   6   5  -7       8648.72       9121.42       223.67 o                         
   7   5  -7       2260.33       2220.63       103.25 o                         
   8   5  -7       5502.69       5686.76       189.16 o                         
   9   5  -7       8925.20       9090.19       259.87 o                         
  10   5  -7       4261.92       4304.71       164.57 o                         
  11   5  -7       6318.78       6495.18       216.27 o                         
  12   5  -7       1571.00       1694.51       110.32 o                         
  13   5  -7       4229.26       4235.55       169.57 o                         
  14   5  -7       2127.52       2081.58       128.27 o                         
  15   5  -7       4972.43       4775.63       187.68 o                         
  16   5  -7       1751.96       1588.34       127.22 o                         
  17   5  -7       2070.71       2023.18       143.28 o                         
  18   5  -7        714.77        648.96        95.90 o                         
  19   5  -7       1176.61       1204.96       112.65 o                         
  20   5  -7       1453.91       1493.80       143.57 o                         
   1   7  -7      23722.07      23363.00       443.93 o                         
   2   7  -7       3294.46       3146.41        77.73 o                         
   3   7  -7       1762.04       1820.68        58.25 o                         
   4   7  -7         62.36         56.45        29.95 o                         
   5   7  -7      11734.54      11662.64       269.34 o                         
   6   7  -7        151.58        192.48        42.02 o                         
   7   7  -7       2901.08       2992.99       117.18 o                         
   8   7  -7        287.64        163.98        76.52 o                         
   9   7  -7       7517.32       7176.42       342.35 o                         
  10   7  -7        896.67        942.74       114.85 o                         
  11   7  -7       6177.80       6303.75       213.32 o                         
  12   7  -7       1646.99       1667.50       118.87 o                         
  13   7  -7       1520.18       1486.36       163.53 o                         
  14   7  -7        258.73        272.18       113.68 o                         
  15   7  -7       1295.38       1485.45       201.28 o                         
  16   7  -7        110.88         97.27       124.60 o                         
  17   7  -7         43.39        155.19       130.06 o                         
  18   7  -7        544.38        523.68       153.06 o                         
  19   7  -7       1652.73       1666.00       199.11 o                         
  20   7  -7         47.21       -166.12       166.12 o                         
   1   9  -7       7316.33       7305.37       158.77 o                         
   2   9  -7       3989.70       4263.94        99.80 o                         
   3   9  -7        479.47        538.41        38.60 o                         
   4   9  -7       1450.61       1458.61        56.39 o                         
   5   9  -7       6901.08       6862.25       150.82 o                         
   6   9  -7         42.03         39.99        34.23 o                         
   7   9  -7       5066.93       5263.83       146.26 o                         
   8   9  -7        885.30        907.68        62.10 o                         
   9   9  -7       4484.19       4349.17       170.81 o                         
  10   9  -7        659.59        616.64       109.35 o                         
  11   9  -7      12685.53      13091.64       552.20 o                         
  12   9  -7        429.68        460.27       111.51 o                         
  13   9  -7        551.66        682.15       126.83 o                         
  14   9  -7        494.01        486.51       127.92 o                         
  15   9  -7       7185.04       6963.02       370.21 o                         
  16   9  -7        499.53        478.85       142.12 o                         
  17   9  -7        357.98        365.11       148.67 o                         
  18   9  -7        207.09        335.56       162.86 o                         
  19   9  -7       2312.53       2881.43       309.74 o                         
   1  11  -7       9217.27       9336.82       194.50 o                         
   2  11  -7       2997.60       2991.50        85.94 o                         
   3  11  -7         26.21         35.68        29.50 o                         
   4  11  -7       1432.15       1415.37        71.47 o                         
   5  11  -7       4842.54       4783.79       114.02 o                         
   6  11  -7        526.85        529.03        39.65 o                         
   7  11  -7        779.16        837.94        63.50 o                         
   8  11  -7        452.40        448.59        49.14 o                         
   9  11  -7       8333.48       8341.70       210.56 o                         
  10  11  -7        828.59        694.34       166.73 o                         
  11  11  -7       4843.07       5221.27       202.70 o                         
  12  11  -7        582.00        641.71       131.21 o                         
  13  11  -7         53.47         79.78       114.76 o                         
  14  11  -7       1253.16       1338.81       165.18 o                         
  15  11  -7       4009.05       4251.92       289.34 o                         
  16  11  -7         29.36        -81.97       138.80 o                         
  17  11  -7          0.00       -147.54       147.54 o                         
  18  11  -7        737.62        669.05       182.60 o                         
  19  11  -7       1642.04       1582.90       226.46 o                         
   1  13  -7       3746.81       3712.08       106.76 o                         
   2  13  -7       3104.52       3034.37        92.78 o                         
   3  13  -7       4186.52       4313.19       114.81 o                         
   4  13  -7        264.49        277.71        39.17 o                         
   5  13  -7       8091.94       8191.80       303.04 o                         
   6  13  -7       1647.21       1632.72        72.93 o                         
   7  13  -7       2787.86       2747.02       107.83 o                         
   8  13  -7       2297.17       2084.83       100.54 o                         
   9  13  -7        539.62        569.66        70.33 o                         
  10  13  -7       2453.64       2231.76       148.27 o                         
  11  13  -7       3416.44       3608.26       174.25 o                         
  12  13  -7       1517.53       1616.61       126.76 o                         
  13  13  -7         99.76         85.40        85.42 o                         
  14  13  -7        941.15       1130.69       171.70 o                         
  15  13  -7       2356.13       2397.07       272.57 o                         
  16  13  -7        655.05        438.44       171.66 o                         
  17  13  -7       1661.00       1417.79       208.96 o                         
  18  13  -7        480.46        260.19       188.03 o                         
   1  15  -7       9291.74       9494.46       210.22 o                         
   2  15  -7       6043.20       6349.14       151.35 o                         
   3  15  -7       1138.49       1195.11        79.73 o                         
   4  15  -7       5351.74       5577.61       142.56 o                         
   5  15  -7       3606.63       3757.72       115.70 o                         
   6  15  -7       2336.21       2474.05        93.65 o                         
   7  15  -7         37.47         -3.55        49.67 o                         
   8  15  -7       2130.73       1950.51       108.10 o                         
   9  15  -7       6513.72       6641.77       191.49 o                         
  10  15  -7       1459.99       1562.53       132.22 o                         
  11  15  -7       6648.01       7067.97       347.57 o                         
  12  15  -7        695.45        719.04       102.28 o                         
  13  15  -7        347.99        177.09       149.76 o                         
  14  15  -7       1690.78       1540.46       200.23 o                         
  15  15  -7       3384.46       3189.32       323.13 o                         
  16  15  -7        764.04        271.17       182.60 o                         
  17  15  -7        281.67        -40.44       189.10 o                         
  18  15  -7         33.37       -231.70       256.83 o                         
   1  17  -7       4875.03       5323.83       146.61 o                         
   2  17  -7       1091.60       1316.02        81.39 o                         
   3  17  -7       1373.88       1580.37        86.42 o                         
   4  17  -7        467.36        441.12        60.48 o                         
   5  17  -7       3678.97       3704.78       126.72 o                         
   6  17  -7        727.16        779.19        66.43 o                         
   7  17  -7       3222.88       3111.22       133.42 o                         
   8  17  -7        225.81        158.16        62.71 o                         
   9  17  -7       1933.13       2018.62       118.67 o                         
  10  17  -7        865.96        896.73        79.41 o                         
  11  17  -7       9162.45       9512.06       240.29 o                         
  12  17  -7        339.86        307.17       157.41 o                         
  13  17  -7       1029.78       1039.96       191.39 o                         
  14  17  -7        437.63        370.60       179.29 o                         
  16  17  -7         94.52        134.43       195.64 o                         
  17  17  -7        974.14        765.37       227.46 o                         
   1  19  -7       3907.55       3930.77       127.56 o                         
   2  19  -7        580.49        606.23        73.92 o                         
   3  19  -7        321.10        273.83        68.96 o                         
   4  19  -7        697.01        673.28        67.97 o                         
   5  19  -7       3074.69       2914.47       115.76 o                         
   6  19  -7        522.73        534.26        63.05 o                         
   7  19  -7        682.73        716.13        78.47 o                         
   8  19  -7       2267.64       2176.53       127.69 o                         
   9  19  -7       5395.76       5261.97       209.04 o                         
  10  19  -7        124.67         89.37        90.72 o                         
  11  19  -7       6908.43       7129.12       488.04 o                         
  12  19  -7        242.01        438.32       283.10 o                         
  13  19  -7        446.73        505.06       188.03 o                         
  14  19  -7        664.93        528.09       198.99 o                         
  15  19  -7       3243.24       2592.98       353.72 o                         
   1  21  -7       2301.89       2415.75       118.19 o                         
   2  21  -7       3178.01       3294.00       128.54 o                         
   3  21  -7        809.89        672.49        70.04 o                         
   4  21  -7        549.28        578.31        71.51 o                         
   5  21  -7       4489.73       4559.66       154.40 o                         
   6  21  -7        287.57        279.44        67.46 o                         
   7  21  -7       1221.34       1039.63       100.73 o                         
   8  21  -7       2003.37       2102.42       170.63 o                         
   9  21  -7       4682.18       4807.26       233.14 o                         
  10  21  -7         22.45        -23.51        87.59 o                         
  11  21  -7       2479.79       2753.28       168.01 o                         
  12  21  -7       2436.60       2584.16       340.42 o                         
  13  21  -7       1917.66       2044.87       261.52 o                         
  14  21  -7        519.98        551.98       225.21 o                         
   1  23  -7       3179.32       3121.25       147.43 o                         
   2  23  -7       4803.28       4742.04       186.53 o                         
   3  23  -7       1556.11       1572.13       133.41 o                         
   4  23  -7       1134.88       1199.10        87.54 o                         
   5  23  -7       2155.53       2008.08       119.00 o                         
   6  23  -7       2138.83       2266.13       155.85 o                         
   7  23  -7        152.73        126.25        86.47 o                         
   8  23  -7       3868.63       3702.57       228.77 o                         
   9  23  -7       1017.28       1002.90       126.54 o                         
  10  23  -7         80.88         95.72       101.44 o                         
  11  23  -7       2980.15       3303.50       534.28 o                         
  12  23  -7       2807.75       2249.59       281.36 o                         
  13  23  -7          2.25         50.27       217.48 o                         
   1  25  -7       3462.98       3644.76       202.51 o                         
   2  25  -7       3613.06       4085.04       172.23 o                         
   3  25  -7       1125.00       1394.89       125.29 o                         
   4  25  -7       4112.91       4523.51       247.47 o                         
   5  25  -7       2254.72       2495.71       180.44 o                         
   6  25  -7       2583.10       3026.70       362.50 o                         
   7  25  -7         84.55        220.88       100.58 o                         
   8  25  -7       2563.76       2322.75       171.08 o                         
   9  25  -7        909.39       1049.24       141.39 o                         
  10  25  -7        370.88        287.96       119.67 o                         
  11  25  -7       1750.33       1429.82       270.23 o                         
   1  27  -7       2349.53       2088.83       184.58 o                         
   2  27  -7       1100.68       1000.79       240.06 o                         
   3  27  -7        428.13        592.92       152.96 o                         
   4  27  -7       1525.69       1643.11       140.59 o                         
   5  27  -7       1049.75        992.74       165.01 o                         
   6  27  -7        236.70        156.29       113.40 o                         
   7  27  -7         91.50         -5.96       120.96 o                         
   8  27  -7       1489.75       1290.30       140.01 o                         
   1  29  -7        218.33        289.24       163.07 o                         
   2  29  -7        331.82         14.87       158.80 o                         
   3  29  -7        164.38        106.43       156.87 o                         
   0   0  -6      35159.35      33919.34      1296.14 o                         
   2   0  -6      23738.43      23326.25       643.28 o                         
   6   0  -6       3670.02       3808.52       185.61 o                         
   8   0  -6       5524.35       5687.45       258.50 o                         
  10   0  -6       9261.44       9454.43       422.57 o                         
  12   0  -6         29.98         66.67        61.20 o                         
  14   0  -6       2913.46       3240.20       198.29 o                         
  16   0  -6        495.03        571.68       101.68 o                         
  18   0  -6       1344.12       1316.94       183.77 o                         
  20   0  -6       5225.35       5647.70       323.48 o                         
   0   2  -6      48229.79      48123.05      1253.31 o                         
   1   2  -6       2741.63       2876.60        85.13 o                         
   2   2  -6      11631.50      11162.38       249.49 o                         
   3   2  -6       1170.07       1339.79        55.78 o                         
   4   2  -6      33377.20      32434.28       693.51 o                         
   5   2  -6       5287.39       5729.59       177.51 o                         
   6   2  -6      10109.29       9861.63       308.94 o                         
   7   2  -6       2529.72       2502.97       103.47 o                         
   8   2  -6       1455.45       1484.03        82.04 o                         
   9   2  -6       1037.23        991.68        74.94 o                         
  10   2  -6      16778.00      16680.78       466.42 o                         
  11   2  -6        630.32        692.70        60.61 o                         
  12   2  -6       2781.88       2698.89       119.24 o                         
  13   2  -6        237.01        310.77        55.25 o                         
  14   2  -6       3366.35       3696.40       156.03 o                         
  15   2  -6        739.34        712.61        72.92 o                         
  16   2  -6       4644.78       4753.11       142.96 o                         
  17   2  -6        103.19        187.02       103.85 o                         
  18   2  -6        239.53        329.21        75.45 o                         
  19   2  -6        302.21        224.19        76.36 o                         
  20   2  -6       1842.93       1925.87       188.74 o                         
  21   2  -6        457.49        524.62        97.65 o                         
   0   4  -6      28101.81      28682.60      1077.83 o                         
   1   4  -6       1856.00       1759.95        83.70 o                         
   2   4  -6       3950.28       3887.54       136.43 o                         
   3   4  -6      14109.28      13912.73       324.89 o                         
   5   4  -6       5809.68       5651.74       146.04 o                         
   6   4  -6      14339.55      14404.81       397.33 o                         
   7   4  -6       2371.07       2327.85       102.94 o                         
   8   4  -6         62.22         76.10        36.66 o                         
   9   4  -6        530.29        457.72        51.07 o                         
  10   4  -6      16586.13      17456.78       474.42 o                         
  11   4  -6       1957.92       1912.24       102.55 o                         
  12   4  -6       8255.36       8328.71       267.49 o                         
  13   4  -6       1447.65       1474.04       100.48 o                         
  14   4  -6       5468.89       5764.60       189.09 o                         
  15   4  -6        843.56        749.51       155.29 o                         
  16   4  -6       4363.38       4447.74       176.59 o                         
  17   4  -6        215.10        267.71       143.74 o                         
  18   4  -6        208.07        146.01        72.76 o                         
  19   4  -6        487.10        514.65        65.22 o                         
  20   4  -6       4994.26       4903.43       167.15 o                         
  21   4  -6         15.34          0.92        71.18 o                         
   1   6  -6       9119.23       9780.59       197.73 o                         
   2   6  -6       8851.80       8878.46       178.41 o                         
   3   6  -6       2927.35       3344.19        81.57 o                         
   4   6  -6       3774.04       3338.37       102.36 o                         
   5   6  -6        583.42        530.12        41.35 o                         
   6   6  -6      12198.87      12618.00       292.52 o                         
   7   6  -6       2292.58       2417.88       107.39 o                         
   8   6  -6       2126.86       2067.06        99.60 o                         
   9   6  -6       2191.77       2156.16       104.92 o                         
  10   6  -6      17217.21      17206.25       468.55 o                         
  11   6  -6        278.50        195.07        51.22 o                         
  12   6  -6        120.52        136.97        50.64 o                         
  13   6  -6        248.46        204.00        57.52 o                         
  14   6  -6       4333.92       4302.19       221.53 o                         
  15   6  -6        602.34        754.34        78.73 o                         
  16   6  -6       3725.42       3597.95       160.70 o                         
  17   6  -6       1103.49       1034.69        92.24 o                         
  18   6  -6       2575.74       2753.06       241.95 o                         
  19   6  -6         37.46         20.77       133.34 o                         
  20   6  -6       3160.06       3260.76       289.10 o                         
   0   8  -6      38811.36      40403.96      1066.06 o                         
   1   8  -6       8747.72       9218.26       187.27 o                         
   2   8  -6       3107.17       3022.12        76.72 o                         
   3   8  -6       5110.28       5312.19       117.88 o                         
   4   8  -6      10111.94      10408.74       203.71 o                         
   5   8  -6       4051.77       4348.01        99.77 o                         
   6   8  -6      11182.12      11403.80       257.42 o                         
   7   8  -6        371.01        371.94        37.32 o                         
   8   8  -6       4565.33       4653.94       169.14 o                         
   9   8  -6       1168.46       1291.13        94.82 o                         
  10   8  -6      17479.40      17524.33       688.58 o                         
  11   8  -6        455.34        453.73        98.40 o                         
  12   8  -6       5469.25       4999.72       281.09 o                         
  13   8  -6       3121.74       3294.36       218.04 o                         
  14   8  -6       8130.75       8345.57       378.33 o                         
  15   8  -6        317.38        368.39       116.97 o                         
  16   8  -6       2639.83       2626.58       237.61 o                         
  17   8  -6        983.03       1158.04       156.39 o                         
  18   8  -6       1875.77       2048.22       240.74 o                         
  19   8  -6         95.44        -93.99       147.55 o                         
  20   8  -6       2702.39       2063.34       299.95 o                         
   0  10  -6      34842.46      36436.19       954.59 o                         
   1  10  -6       1281.45       1348.56        54.65 o                         
   2  10  -6       2286.27       2165.56        68.68 o                         
   3  10  -6      11656.84      12288.33       245.10 o                         
   4  10  -6      19425.66      20326.07       389.78 o                         
   5  10  -6        948.72       1065.28        66.36 o                         
   6  10  -6       2270.90       2117.20        81.36 o                         
   7  10  -6      10189.95      10231.85       241.79 o                         
   8  10  -6       1389.01       1397.21        71.06 o                         
   9  10  -6       2118.73       2096.31       119.21 o                         
  10  10  -6       7530.21       7473.92       239.95 o                         
  11  10  -6       1780.73       1784.89       123.92 o                         
  12  10  -6        265.58        263.44       102.75 o                         
  13  10  -6       1312.41       1412.27       185.98 o                         
  14  10  -6       2358.48       2517.92       221.16 o                         
  15  10  -6        352.69        252.09       161.24 o                         
  16  10  -6       2783.10       2658.50       250.76 o                         
  17  10  -6       1717.12       1594.08       234.15 o                         
  18  10  -6        155.73         -6.56       145.37 o                         
  19  10  -6       1038.80       1059.59       187.01 o                         
  20  10  -6       3310.43       3950.71       346.05 o                         
   0  12  -6      37884.16      40863.27      1052.01 o                         
   1  12  -6       1162.27       1273.25        60.02 o                         
   2  12  -6       3776.02       3887.68        99.42 o                         
   3  12  -6       2872.77       2862.99        84.36 o                         
   4  12  -6       9703.31       9207.32       353.03 o                         
   5  12  -6       1847.22       1708.20        82.65 o                         
   6  12  -6       9563.34       9940.73       239.79 o                         
   7  12  -6       3156.50       3303.42       112.65 o                         
   8  12  -6       8317.41       8399.95       211.34 o                         
   9  12  -6        307.14        288.21        42.56 o                         
  10  12  -6       7368.15       7401.91       249.04 o                         
  11  12  -6        651.82        666.81        83.76 o                         
  12  12  -6        904.58        899.42        97.77 o                         
  13  12  -6        646.60        587.29        91.79 o                         
  14  12  -6        316.42        353.08       131.18 o                         
  15  12  -6         56.16       -125.69       125.69 o                         
  16  12  -6       1893.54       1926.72       131.32 o                         
  17  12  -6        588.82        696.57        78.76 o                         
  18  12  -6       1279.21       1332.36       114.52 o                         
  19  12  -6        607.67        540.39        84.29 o                         
   0  14  -6      21996.82      23065.49       637.85 o                         
   1  14  -6       3273.08       3371.97       101.14 o                         
   2  14  -6       1634.21       1450.91        75.79 o                         
   3  14  -6       3391.58       3582.56       100.39 o                         
   4  14  -6       9540.41       9527.45       210.89 o                         
   5  14  -6          6.85         -0.15        44.83 o                         
   6  14  -6       3275.31       3373.00       115.67 o                         
   7  14  -6       4259.65       4076.96       128.99 o                         
   8  14  -6       1007.09       1021.86        73.29 o                         
   9  14  -6       2950.57       3043.72       114.96 o                         
  10  14  -6       6910.23       7131.88       181.12 o                         
  11  14  -6        784.69        673.80        89.34 o                         
  12  14  -6        232.73        335.42        82.41 o                         
  13  14  -6       1977.15       2137.57       154.73 o                         
  14  14  -6        537.76        513.85       148.69 o                         
  15  14  -6        564.11        520.42       157.44 o                         
  16  14  -6       3238.66       3133.17       303.38 o                         
  17  14  -6        640.80        705.09       178.21 o                         
  18  14  -6          5.28         23.78        74.13 o                         
   0  16  -6      10008.97      10511.47       331.21 o                         
   1  16  -6       2864.95       2853.43       125.73 o                         
   2  16  -6        893.26        940.78        97.25 o                         
   3  16  -6       3834.73       3878.89       113.41 o                         
   4  16  -6       3681.92       3758.26       118.55 o                         
   5  16  -6        493.03        532.00        60.86 o                         
   6  16  -6        969.72       1069.11        92.95 o                         
   7  16  -6       4962.56       5125.72       158.77 o                         
   8  16  -6       1914.63       1747.29       103.66 o                         
   9  16  -6       2498.99       2370.47       141.48 o                         
  10  16  -6       1725.78       1895.41        98.90 o                         
  11  16  -6       2743.85       2630.94       164.66 o                         
  12  16  -6       1770.36       1605.60       133.62 o                         
  13  16  -6       2032.59       1770.62       253.91 o                         
  14  16  -6       2258.43       2205.36       267.08 o                         
  15  16  -6        354.70        214.26       163.97 o                         
  16  16  -6        487.85        341.09       180.38 o                         
  17  16  -6        504.63        511.63       197.88 o                         
  18  16  -6       1007.28        763.20       357.59 o                         
   0  18  -6       5399.89       5498.01       218.27 o                         
   1  18  -6         18.14         53.21        48.39 o                         
   2  18  -6       1115.01       1177.41        77.64 o                         
   3  18  -6       4762.31       5023.67       139.08 o                         
   4  18  -6       2702.64       2698.51       107.97 o                         
   5  18  -6       1566.41       1669.62       138.95 o                         
   6  18  -6        646.65        715.83        72.27 o                         
   7  18  -6       3573.41       3498.30       139.69 o                         
   8  18  -6       2823.50       2723.04       131.51 o                         
   9  18  -6       1805.73       1810.80       115.58 o                         
  10  18  -6       2209.94       2036.55       113.22 o                         
  11  18  -6        985.02        913.89        74.15 o                         
  12  18  -6       1063.06        936.10       179.37 o                         
  13  18  -6       1032.13        835.44       187.02 o                         
  14  18  -6        148.28       -122.42       165.04 o                         
  16  18  -6       2613.84       2234.03       321.84 o                         
  17  18  -6        882.40        949.03       221.98 o                         
   0  20  -6      16747.34      18057.83       536.25 o                         
   1  20  -6       3091.87       3285.75       120.80 o                         
   2  20  -6       1747.59       1769.63       103.11 o                         
   3  20  -6       3434.59       3674.29       127.82 o                         
   4  20  -6       6141.32       6365.11       175.60 o                         
   5  20  -6        644.66        682.95        80.57 o                         
   6  20  -6       4769.76       4649.34       169.23 o                         
   7  20  -6       4840.96       4839.14       174.08 o                         
   8  20  -6       3323.84       3270.32       147.64 o                         
   9  20  -6       1193.41       1174.35       151.93 o                         
  10  20  -6       3004.36       2869.90       169.93 o                         
  11  20  -6        661.91        670.30       130.06 o                         
  12  20  -6        845.69        600.23       259.16 o                         
  13  20  -6       1272.90       1070.72       210.01 o                         
  14  20  -6       1280.37        714.13       207.82 o                         
  15  20  -6        207.55         60.12       201.12 o                         
   0  22  -6       7851.33       7521.01       287.27 o                         
   1  22  -6        392.70        464.33       104.11 o                         
   2  22  -6       1175.66       1051.06        81.63 o                         
   3  22  -6       2059.23       1926.28       117.53 o                         
   4  22  -6       4746.34       4412.65       155.56 o                         
   5  22  -6       2044.97       2068.12       198.83 o                         
   6  22  -6       3171.52       2923.43       154.85 o                         
   7  22  -6        785.23        545.18        99.74 o                         
   8  22  -6       1340.56       1160.52       190.34 o                         
   9  22  -6        874.69        929.63       115.83 o                         
  10  22  -6       8498.93       8585.95       307.11 o                         
  11  22  -6       1272.70       1455.33       202.90 o                         
  12  22  -6        896.23        681.15       212.14 o                         
  13  22  -6       2473.90       1889.05       262.70 o                         
  14  22  -6       1009.18        755.55       231.84 o                         
   0  24  -6       6182.61       6551.10       315.04 o                         
   1  24  -6       3029.30       3223.79       162.99 o                         
   2  24  -6        157.77        237.24        78.01 o                         
   3  24  -6       1001.23       1032.07        88.83 o                         
   4  24  -6        881.40        736.95        84.37 o                         
   5  24  -6        837.96        712.50        98.89 o                         
   6  24  -6        763.93        564.73       121.41 o                         
   7  24  -6        640.74        696.93       124.71 o                         
   8  24  -6       1303.27       1464.73       141.64 o                         
   9  24  -6       1606.43       1632.54       166.24 o                         
  10  24  -6       1852.38       1960.42       169.00 o                         
  11  24  -6        144.17        139.93       100.92 o                         
  12  24  -6       1264.64        658.32       234.06 o                         
   0  26  -6        267.35         89.99       122.10 o                         
   1  26  -6         68.81         30.54        98.44 o                         
   2  26  -6        613.00        626.50       107.62 o                         
   3  26  -6       1340.00       1345.53       123.63 o                         
   4  26  -6        175.41        116.40       117.35 o                         
   5  26  -6        403.85        439.72       119.03 o                         
   6  26  -6        374.74        427.09       137.49 o                         
   7  26  -6       2323.47       2416.01       227.72 o                         
   8  26  -6        287.66        475.02       183.04 o                         
   9  26  -6       1726.43       1998.61       199.67 o                         
  10  26  -6       1030.57       1088.82       142.42 o                         
   0  28  -6       2745.76       2938.13       360.19 o                         
   1  28  -6       1273.61       1113.89       232.97 o                         
   2  28  -6         63.38        128.56       144.90 o                         
   3  28  -6       2390.38       2565.46       223.77 o                         
   4  28  -6       1112.83       1122.40       286.54 o                         
   5  28  -6        575.90        687.00       156.02 o                         
   6  28  -6        308.29        267.76       151.40 o                         
   7  28  -6       2001.22       1643.59       186.33 o                         
   1   1  -5       5319.74       5343.87       111.29 o                         
   2   1  -5       3558.93       3481.13        94.21 o                         
   3   1  -5       2292.16       2250.35        68.56 o                         
   4   1  -5       2653.77       2900.78       100.14 o                         
   5   1  -5       9301.27       9159.65       251.34 o                         
   6   1  -5        110.28        125.80        28.20 o                         
   7   1  -5       7557.65       7723.46       221.33 o                         
   8   1  -5        351.58        426.32        39.81 o                         
   9   1  -5       9226.06       8910.54       258.14 o                         
  10   1  -5       1392.20       1505.68       105.08 o                         
  11   1  -5      16731.93      17120.79       465.91 o                         
  12   1  -5         32.63         19.30        28.08 o                         
  13   1  -5        768.72        790.83        44.62 o                         
  14   1  -5       1679.05       1641.27        64.10 o                         
  15   1  -5       6325.43       6539.01       148.36 o                         
  16   1  -5       1079.92       1106.81        66.80 o                         
  17   1  -5         83.66        123.20        51.74 o                         
  18   1  -5        236.79        247.27        47.12 o                         
  19   1  -5       3899.86       4254.54       144.43 o                         
  20   1  -5        229.69        280.19        65.29 o                         
  21   1  -5       1258.50       1177.76       140.78 o                         
   1   3  -5      51082.19      51675.03      1093.33 o                         
   2   3  -5       3482.27       3674.65        95.67 o                         
   3   3  -5       4093.86       4214.22       105.89 o                         
   4   3  -5        370.19        367.22        30.11 o                         
   5   3  -5      12506.47      12579.74       357.20 o                         
   6   3  -5       1033.93       1076.88        61.44 o                         
   7   3  -5       1821.73       1695.97        80.04 o                         
   8   3  -5         55.28          2.25        28.10 o                         
   9   3  -5       7124.45       6989.65       213.05 o                         
  10   3  -5       1327.95       1225.83        75.21 o                         
  11   3  -5      15933.12      15876.14       436.40 o                         
  12   3  -5        667.80        743.99        64.40 o                         
  13   3  -5         29.16         21.06        29.89 o                         
  14   3  -5        559.81        609.53        48.63 o                         
  15   3  -5       6077.56       6403.66       167.01 o                         
  16   3  -5       1717.66       1790.38        84.82 o                         
  17   3  -5        286.00        343.70        49.17 o                         
  18   3  -5        353.52        455.15        55.96 o                         
  19   3  -5        745.07        941.44        98.22 o                         
  20   3  -5        398.11        398.86        66.41 o                         
  21   3  -5       2378.71       2482.04       147.26 o                         
   1   5  -5      16657.51      16325.07       305.93 o                         
   2   5  -5       8286.05       8883.72       174.88 o                         
   3   5  -5       3774.19       3489.93        95.06 o                         
   4   5  -5       1940.22       1873.45        63.30 o                         
   5   5  -5      26046.68      26385.45       486.77 o                         
   6   5  -5       7967.81       8221.16       170.67 o                         
   7   5  -5       2309.34       2498.28        97.86 o                         
   8   5  -5        552.37        615.55        53.34 o                         
   9   5  -5      14743.52      14527.50       409.47 o                         
  10   5  -5       1388.31       1571.18        85.24 o                         
  11   5  -5       1227.20       1004.22        80.35 o                         
  12   5  -5        631.75        639.15       143.20 o                         
  13   5  -5       2482.83       2485.19        84.37 o                         
  14   5  -5       1133.36       1216.45        65.46 o                         
  15   5  -5       1620.47       1740.64        78.05 o                         
  16   5  -5       1038.00       1043.69        68.45 o                         
  17   5  -5        454.78        407.92        50.60 o                         
  18   5  -5        570.10        633.77        58.99 o                         
  19   5  -5        746.17        728.59        64.86 o                         
  20   5  -5        282.95        214.91        81.09 o                         
  21   5  -5       3576.33       3592.12       221.74 o                         
   1   7  -5      74762.66      78520.21      1432.72 o                         
   2   7  -5      10317.35      10522.73       211.91 o                         
   3   7  -5      12013.45      12031.64       235.27 o                         
   4   7  -5       4256.68       4301.90       113.88 o                         
   5   7  -5      39664.07      41558.85       862.84 o                         
   6   7  -5       2640.37       2816.19        85.51 o                         
   7   7  -5        953.35       1082.56        52.77 o                         
   8   7  -5       3335.36       3347.48       128.36 o                         
   9   7  -5      26961.93      28210.95       737.02 o                         
  10   7  -5        296.18        217.55        74.34 o                         
  11   7  -5       5868.48       5381.06       260.45 o                         
  12   7  -5        531.21        573.93        95.13 o                         
  13   7  -5        445.31        482.84        48.95 o                         
  14   7  -5        284.33        381.30        49.61 o                         
  15   7  -5       2685.02       2685.47       117.29 o                         
  16   7  -5        195.57        200.77        56.75 o                         
  17   7  -5        842.67        891.62        75.04 o                         
  18   7  -5        742.90        857.28        87.48 o                         
  19   7  -5       1377.88       1518.54       112.57 o                         
  20   7  -5         68.24         51.98        76.06 o                         
  21   7  -5       4828.12       5213.33       223.33 o                         
   1   9  -5      45000.62      47184.06       882.49 o                         
   2   9  -5      10833.95      11201.15       219.50 o                         
   3   9  -5      17984.41      18832.66       364.45 o                         
   4   9  -5       2753.79       2834.80        88.82 o                         
   5   9  -5      22287.97      23183.09       495.41 o                         
   6   9  -5       4033.35       4116.93       115.85 o                         
   7   9  -5        494.52        560.54        45.73 o                         
   8   9  -5       2006.23       1948.60        74.21 o                         
   9   9  -5       9421.65       9072.46       392.77 o                         
  10   9  -5        232.86        326.22        70.51 o                         
  11   9  -5      12045.00      11905.42       366.79 o                         
  12   9  -5       1357.02       1363.66       112.57 o                         
  13   9  -5        239.78        139.92        91.82 o                         
  14   9  -5        990.04        948.16       121.41 o                         
  15   9  -5       7839.95       7897.36       246.96 o                         
  16   9  -5        349.99        369.97        60.74 o                         
  17   9  -5        839.26        821.79        75.84 o                         
  18   9  -5        496.95        480.12        73.17 o                         
  19   9  -5       2043.51       1758.58       135.03 o                         
  20   9  -5        168.45         99.29        80.29 o                         
   1  11  -5      10370.27      10245.28       215.34 o                         
   2  11  -5       1629.52       1566.21        66.99 o                         
   3  11  -5       2549.79       2684.01        89.23 o                         
   4  11  -5       4964.89       5104.28       141.18 o                         
   5  11  -5       8079.80       8354.13       216.63 o                         
   6  11  -5       2108.38       2200.94        90.26 o                         
   7  11  -5        874.88        854.07        63.64 o                         
   8  11  -5       9425.25       9749.31       241.23 o                         
   9  11  -5       6256.87       6136.33       210.98 o                         
  10  11  -5       2774.02       2818.68       158.27 o                         
  11  11  -5       6522.99       6674.45       240.49 o                         
  12  11  -5       2124.08       2302.03       167.51 o                         
  13  11  -5        423.30        367.79       129.55 o                         
  14  11  -5        207.20         22.95       109.31 o                         
  15  11  -5       2360.00       2077.67       220.05 o                         
  16  11  -5        816.28        872.88        89.23 o                         
  17  11  -5       1065.42       1112.31        99.57 o                         
  18  11  -5       2150.16       2232.83       238.04 o                         
  19  11  -5       2276.53       2556.24       153.79 o                         
  20  11  -5          0.21        -96.24       118.58 o                         
   1  13  -5       8299.57       8133.84       174.73 o                         
   2  13  -5        757.38        624.38        42.06 o                         
   3  13  -5        577.73        513.19        47.53 o                         
   4  13  -5       2218.02       2303.63        94.06 o                         
   5  13  -5       7896.20       7616.44       201.13 o                         
   6  13  -5       1211.24       1241.82        77.78 o                         
   7  13  -5       2230.67       2290.95        96.80 o                         
   8  13  -5       2706.63       2782.20       102.19 o                         
   9  13  -5       6567.83       6496.35       172.95 o                         
  10  13  -5        109.56         22.39        60.53 o                         
  11  13  -5       3231.93       2999.60       271.16 o                         
  12  13  -5       3238.49       3280.09       164.63 o                         
  13  13  -5        214.91        124.29        79.99 o                         
  14  13  -5       1454.81       1700.54       246.11 o                         
  15  13  -5       2164.96       2176.59       166.41 o                         
  16  13  -5        339.53        341.06       141.02 o                         
  17  13  -5        180.21         -6.56       145.37 o                         
  18  13  -5        935.28        944.15        95.50 o                         
  19  13  -5       1957.64       1885.98       136.43 o                         
   1  15  -5       8993.39       9032.69       226.34 o                         
   2  15  -5       3575.31       3612.69       105.02 o                         
   3  15  -5       1663.15       1496.34        87.02 o                         
   4  15  -5       4125.22       4258.93       175.24 o                         
   5  15  -5      11813.19      12245.52       289.21 o                         
   6  15  -5       2034.12       2026.87        97.55 o                         
   7  15  -5       2378.20       2440.93       102.90 o                         
   8  15  -5       7073.91       7262.34       190.93 o                         
   9  15  -5       3980.09       3997.28       131.52 o                         
  10  15  -5        119.47        117.55        41.29 o                         
  11  15  -5       3100.12       3207.31       183.51 o                         
  12  15  -5       4085.93       4056.40       192.37 o                         
  13  15  -5        344.08        382.06        95.08 o                         
  14  15  -5        891.48        934.83       123.03 o                         
  15  15  -5       3670.62       3584.63       287.06 o                         
  16  15  -5       2004.00       1992.59       264.83 o                         
  17  15  -5        582.16        513.85       176.02 o                         
  18  15  -5       1505.56       1490.90       211.13 o                         
   1  17  -5      10154.69      10478.12       227.59 o                         
   2  17  -5       3745.31       3991.26       122.06 o                         
   3  17  -5       1788.65       1765.05       101.44 o                         
   4  17  -5       2607.67       2578.19       117.12 o                         
   5  17  -5       5075.92       5297.24       191.54 o                         
   6  17  -5       2030.50       2071.91       108.04 o                         
   7  17  -5        869.14        861.88        68.87 o                         
   8  17  -5       2311.14       2289.14       113.10 o                         
   9  17  -5       4997.77       5317.70       165.48 o                         
  10  17  -5        382.74        451.48        56.62 o                         
  11  17  -5       6828.69       6793.55       360.31 o                         
  12  17  -5       2520.74       2550.12       268.74 o                         
  13  17  -5       1304.96       1541.19       192.53 o                         
  14  17  -5       1225.26       1355.12       189.23 o                         
  15  17  -5        942.95        828.82       180.44 o                         
  16  17  -5       1361.48       1496.28       207.83 o                         
  17  17  -5        676.08        518.25       193.52 o                         
  18  17  -5       1996.55       1296.54       335.93 o                         
   1  19  -5       4175.12       4358.74       131.58 o                         
   2  19  -5       3177.79       3145.81       114.94 o                         
   3  19  -5        963.10        864.07        75.05 o                         
   4  19  -5       2675.16       2644.35       126.66 o                         
   5  19  -5       5266.44       5306.16       172.56 o                         
   6  19  -5       1114.22       1111.22       130.47 o                         
   7  19  -5        626.93        646.85        72.91 o                         
   8  19  -5       3304.84       3367.23       142.81 o                         
   9  19  -5       2314.06       2219.35       125.73 o                         
  10  19  -5        164.03        131.26        59.19 o                         
  11  19  -5        920.21        760.18        72.50 o                         
  12  19  -5       2162.46       1969.95       271.44 o                         
  13  19  -5        591.95        589.19       172.75 o                         
  14  19  -5        456.99        490.85       189.13 o                         
  15  19  -5       2179.16       2171.11       390.71 o                         
  16  19  -5        796.56       1327.32       221.97 o                         
   1  21  -5       2187.98       2198.72       111.96 o                         
   2  21  -5       3239.07       3331.34       126.23 o                         
   3  21  -5        123.60        104.99        68.08 o                         
   4  21  -5       2862.09       2647.34       136.43 o                         
   5  21  -5       4094.07       4170.73       170.11 o                         
   6  21  -5       1524.98       1476.37       101.70 o                         
   7  21  -5        851.11        635.35        81.34 o                         
   8  21  -5       6189.07       6131.91       195.07 o                         
   9  21  -5       3049.08       3076.40       147.02 o                         
  10  21  -5        180.20        120.43        84.20 o                         
  12  21  -5       3085.74       3027.73       319.78 o                         
  13  21  -5        157.98        167.23       184.72 o                         
  14  21  -5         82.99        204.38       193.45 o                         
  15  21  -5        453.13        165.07       203.33 o                         
   1  23  -5       3786.11       3778.73       148.48 o                         
   2  23  -5       6231.46       6781.23       186.02 o                         
   3  23  -5        305.91        226.47        81.38 o                         
   4  23  -5       3279.81       3476.26       159.51 o                         
   5  23  -5       1757.03       1482.94       158.01 o                         
   6  23  -5       1237.77       1185.48       153.14 o                         
   7  23  -5         67.85         86.41       102.68 o                         
   8  23  -5       3776.10       3996.87       210.44 o                         
   9  23  -5        765.48        670.86       109.89 o                         
  10  23  -5         23.96          9.99        93.16 o                         
  11  23  -5        139.86        207.02       112.58 o                         
  12  23  -5       3214.52       3370.50       362.49 o                         
  13  23  -5        539.07        403.41       215.37 o                         
  14  23  -5        288.77         73.24       212.06 o                         
   1  25  -5       2601.08       2230.05       151.08 o                         
   2  25  -5       4184.94       4042.97       159.33 o                         
   3  25  -5        539.24        585.01        85.38 o                         
   4  25  -5       1148.00       1156.86       134.55 o                         
   5  25  -5       2468.16       1951.87       174.85 o                         
   6  25  -5       1964.08       1785.03       173.82 o                         
   7  25  -5        274.50        229.14       119.21 o                         
   8  25  -5        961.88        878.16       131.49 o                         
   9  25  -5       1116.86        880.40       128.93 o                         
  10  25  -5         49.16        165.73       110.37 o                         
  11  25  -5       1634.39       1689.17       161.25 o                         
  12  25  -5        650.36        580.45       227.41 o                         
   1  27  -5       1880.37       1703.48       352.84 o                         
   2  27  -5       2497.24       1922.11       305.97 o                         
   3  27  -5        253.07        241.54       116.15 o                         
   4  27  -5       1051.72       1007.75       119.94 o                         
   5  27  -5       2338.47       1974.88       191.44 o                         
   6  27  -5        901.09        505.22       161.53 o                         
   7  27  -5         98.02         45.64       133.52 o                         
   8  27  -5       1531.12       1396.43       160.25 o                         
   9  27  -5       1334.17       1149.13       187.59 o                         
  10  27  -5        261.12        133.39       127.52 o                         
   1  29  -5        570.40        413.95       154.56 o                         
   2  29  -5       2490.56       2360.88       224.24 o                         
   3  29  -5        118.47        180.42       146.44 o                         
   4  29  -5        631.17        573.88       156.94 o                         
   5  29  -5        377.49        353.87       154.19 o                         
   6  29  -5        217.06        178.30       154.21 o                         
   0   0  -4      58654.65      53952.36      1961.58 o                         
   2   0  -4       9974.32       9234.51       265.03 o                         
   4   0  -4      13841.62      13642.83       540.06 o                         
   6   0  -4       7774.18       7853.14       295.48 o                         
   8   0  -4        838.08        736.57        77.68 o                         
  10   0  -4       3913.46       3638.72       118.22 o                         
  12   0  -4       1601.91       1499.27        74.20 o                         
  14   0  -4       2159.56       2285.13        99.47 o                         
  16   0  -4      14367.02      14662.53       410.15 o                         
  18   0  -4       2894.77       2845.16       141.77 o                         
  20   0  -4       5433.90       5169.33       201.71 o                         
  22   0  -4       1577.60       1817.46       198.50 o                         
   1   2  -4       4942.85       4684.76       112.39 o                         
   2   2  -4      16815.59      15577.03       333.20 o                         
   3   2  -4        621.00        594.77        32.78 o                         
   4   2  -4      17548.55      17237.40       453.26 o                         
   5   2  -4        486.04        507.85        42.52 o                         
   6   2  -4       7841.78       7731.00       217.13 o                         
   7   2  -4       1687.30       1668.89        71.26 o                         
   8   2  -4      18549.58      20006.47       532.71 o                         
   9   2  -4       1974.69       2039.49        62.45 o                         
  10   2  -4      14311.21      14210.74       273.69 o                         
  11   2  -4       1273.06       1258.28        46.73 o                         
  12   2  -4       4254.74       3986.84        93.14 o                         
  13   2  -4       1577.14       1571.47        56.40 o                         
  14   2  -4       2800.45       2886.65        82.20 o                         
  15   2  -4         50.28          0.10        34.23 o                         
  16   2  -4       2251.55       2039.12        74.29 o                         
  17   2  -4        438.02        458.68        44.84 o                         
  18   2  -4        152.22        172.54        42.46 o                         
  19   2  -4        151.48        238.74        73.65 o                         
  20   2  -4       5183.55       5380.10       144.96 o                         
  21   2  -4        807.58        820.47        64.68 o                         
   0   4  -4        278.42        201.22        37.18 o                         
   1   4  -4       7642.81       7206.53       142.05 o                         
   2   4  -4       6374.38       6139.95       125.47 o                         
   3   4  -4      10865.69      10715.83       208.00 o                         
   4   4  -4       5042.84       5116.05       108.17 o                         
   5   4  -4       1303.84       1243.19        48.82 o                         
   6   4  -4      15796.74      15552.61       346.85 o                         
   7   4  -4       1926.84       1866.83        77.03 o                         
   8   4  -4       1080.45       1150.94        61.78 o                         
   9   4  -4       2751.77       2782.78        77.67 o                         
  10   4  -4      24397.15      24399.13       537.32 o                         
  11   4  -4        717.35        716.34        41.82 o                         
  12   4  -4       3311.68       3147.84        90.92 o                         
  13   4  -4       1001.23       1027.87        55.79 o                         
  14   4  -4       6460.60       6498.10       162.27 o                         
  15   4  -4       2941.05       2826.51        94.69 o                         
  16   4  -4       7677.13       7905.85       194.89 o                         
  17   4  -4        325.07        340.06        63.92 o                         
  18   4  -4        979.96       1055.77        74.44 o                         
  19   4  -4       1595.32       1481.57        91.53 o                         
  20   4  -4       3227.05       3132.22       141.02 o                         
  21   4  -4        298.90        252.11        62.90 o                         
   0   6  -4      32155.33      31153.40       821.24 o                         
   1   6  -4        429.62        395.60        23.47 o                         
   2   6  -4      10070.87       9899.22       190.65 o                         
   3   6  -4        245.31        204.95        27.43 o                         
   4   6  -4       6582.19       6335.52       151.33 o                         
   5   6  -4        265.59        282.88        34.60 o                         
   6   6  -4      15445.65      15234.07       421.59 o                         
   7   6  -4       2555.91       2653.99       103.89 o                         
   8   6  -4       9843.14      10042.71       234.30 o                         
   9   6  -4       1832.25       1913.83       175.06 o                         
  10   6  -4      25809.72      26112.37       688.90 o                         
  11   6  -4        142.09        138.97        37.40 o                         
  12   6  -4        240.93        228.86        31.64 o                         
  13   6  -4         89.01         30.17        29.79 o                         
  14   6  -4       1992.55       1952.55        76.78 o                         
  15   6  -4       1000.88        970.93        61.90 o                         
  16   6  -4        793.75        758.62        54.13 o                         
  17   6  -4       1610.06       1426.40       101.85 o                         
  18   6  -4        140.37        161.38        63.86 o                         
  19   6  -4        237.86        233.41        68.55 o                         
  20   6  -4       5768.45       5843.12       275.28 o                         
  21   6  -4        196.25        206.25        86.23 o                         
   0   8  -4      65283.41      66785.52      1740.18 o                         
   1   8  -4       6630.47       6570.22       136.18 o                         
   2   8  -4      10398.39      10285.56       241.60 o                         
   3   8  -4        644.57        645.51        43.24 o                         
   4   8  -4      13047.79      12753.43       292.76 o                         
   5   8  -4       3802.69       3896.59       104.90 o                         
   6   8  -4      16045.75      16413.59       359.72 o                         
   7   8  -4       2389.60       2553.70        84.97 o                         
   8   8  -4        439.11        317.10        65.61 o                         
   9   8  -4        803.40        853.59        77.35 o                         
  10   8  -4       8649.75       8502.65       269.35 o                         
  11   8  -4        759.48       1010.86       130.70 o                         
  12   8  -4       3997.45       3840.80       159.21 o                         
  13   8  -4        815.78        889.03       107.18 o                         
  14   8  -4       1811.35       2004.92       166.36 o                         
  15   8  -4        148.79        224.02        52.63 o                         
  16   8  -4       5120.68       5224.59       183.65 o                         
  17   8  -4         53.84         32.96        69.95 o                         
  18   8  -4        654.33        635.26        78.00 o                         
  19   8  -4        292.80        176.85       132.26 o                         
  20   8  -4       4660.76       4986.36       202.22 o                         
  21   8  -4         27.00         38.74       137.71 o                         
   0  10  -4      12545.06      11788.25       345.34 o                         
   1  10  -4      14122.47      14801.44       286.73 o                         
   2  10  -4       2104.65       1905.56        72.58 o                         
   3  10  -4       8744.98       8939.99       209.60 o                         
   4  10  -4      13039.98      12909.50       305.02 o                         
   5  10  -4       7406.10       7792.36       189.06 o                         
   6  10  -4       4337.42       4248.49       130.22 o                         
   7  10  -4       6482.40       6717.63       169.55 o                         
   8  10  -4       6042.92       6075.40       161.67 o                         
   9  10  -4       6155.14       6875.82       476.68 o                         
  10  10  -4       3141.75       3070.19       140.67 o                         
  11  10  -4       2179.75       2209.61       120.79 o                         
  12  10  -4       2514.35       2647.10       134.75 o                         
  13  10  -4       2543.00       2935.76       143.21 o                         
  14  10  -4       2485.78       2702.34       211.34 o                         
  15  10  -4        942.14       1019.19       132.33 o                         
  16  10  -4       2619.21       2708.59       131.61 o                         
  17  10  -4        809.61        928.93        94.87 o                         
  18  10  -4        320.87        340.56        72.49 o                         
  19  10  -4        415.82        492.81        82.49 o                         
  20  10  -4       2061.55       2011.15       153.20 o                         
   0  12  -4      20238.62      19727.34       528.14 o                         
   1  12  -4       4211.15       4072.50       119.59 o                         
   2  12  -4       8405.52       8547.80       210.38 o                         
   3  12  -4       4073.66       3979.97       120.85 o                         
   4  12  -4       3946.10       3836.66       112.29 o                         
   5  12  -4        777.11        750.84        67.24 o                         
   6  12  -4       4903.09       5309.24       148.02 o                         
   7  12  -4       2457.60       2498.43        93.62 o                         
   8  12  -4       1130.43       1015.93        65.15 o                         
   9  12  -4       2135.93       2131.04       119.55 o                         
  10  12  -4      11931.06      11810.29       371.84 o                         
  11  12  -4        520.44        646.17        79.22 o                         
  12  12  -4       1513.72       1449.11       245.06 o                         
  13  12  -4       2468.04       2672.59       163.11 o                         
  14  12  -4       1605.58       1724.90       138.07 o                         
  15  12  -4         56.93        -44.74        74.00 o                         
  16  12  -4        640.00        642.80       141.05 o                         
  17  12  -4       1063.43       1172.31       162.96 o                         
  18  12  -4        812.90        819.54        91.61 o                         
  19  12  -4         73.99         12.33        76.76 o                         
  20  12  -4        864.04        948.59       106.45 o                         
   0  14  -4       8386.15       8708.29       252.68 o                         
   1  14  -4       4610.52       4596.35       140.12 o                         
   2  14  -4       1966.17       1907.08        84.64 o                         
   3  14  -4       2464.25       2515.84       126.28 o                         
   4  14  -4       3172.45       3385.47       107.90 o                         
   5  14  -4         46.31         61.00        39.71 o                         
   6  14  -4      14260.05      14449.13       411.67 o                         
   7  14  -4        100.88         60.24        44.02 o                         
   8  14  -4        481.06        487.98        48.70 o                         
   9  14  -4       3956.18       3806.45       124.03 o                         
  10  14  -4      14052.98      14397.69       416.37 o                         
  11  14  -4        446.29        360.43       129.01 o                         
  12  14  -4       4311.60       4407.89       184.84 o                         
  13  14  -4       3997.51       3932.21       289.90 o                         
  14  14  -4       7859.84       8100.89       283.67 o                         
  15  14  -4        370.26        271.15        92.72 o                         
  16  14  -4       2607.75       2441.28       252.91 o                         
  17  14  -4        604.56        642.77       158.53 o                         
  18  14  -4        501.07        574.93       174.92 o                         
  19  14  -4         64.58        121.10        88.29 o                         
   0  16  -4      23649.28      24814.88       683.64 o                         
   1  16  -4       9419.86       9820.76       252.65 o                         
   2  16  -4       3077.07       2939.63       113.86 o                         
   3  16  -4       8490.95       8640.41       223.95 o                         
   4  16  -4      14039.39      14185.63       343.45 o                         
   5  16  -4       6317.03       6588.83       183.47 o                         
   6  16  -4       5752.27       5692.78       138.61 o                         
   7  16  -4       2422.37       2599.02        92.64 o                         
   8  16  -4       5102.05       5006.20       130.01 o                         
   9  16  -4        744.95        984.20        64.82 o                         
  10  16  -4      28282.85      28781.25       646.49 o                         
  11  16  -4       1720.98       1950.82       209.02 o                         
  12  16  -4       1820.90       1680.12       146.20 o                         
  13  16  -4        990.28       1070.11       106.31 o                         
  14  16  -4       6879.38       6764.53       292.06 o                         
  15  16  -4       1058.37        984.20       173.90 o                         
  16  16  -4       1623.40       1404.67       202.40 o                         
  17  16  -4       1320.58       1265.44       199.07 o                         
  18  16  -4       1835.53       1587.49       219.92 o                         
   0  18  -4      20536.25      20712.09       831.80 o                         
   1  18  -4       7970.33       8164.39       245.54 o                         
   2  18  -4        553.18        542.62        63.07 o                         
   3  18  -4       3937.03       3977.19       143.86 o                         
   4  18  -4       3737.61       3812.99       135.04 o                         
   5  18  -4       1383.19       1540.65       101.61 o                         
   6  18  -4       5848.65       5651.71       155.35 o                         
   7  18  -4       5445.78       5421.60       149.66 o                         
   8  18  -4       2230.42       2131.39        94.65 o                         
   9  18  -4       2574.32       2633.22       100.95 o                         
  10  18  -4       1939.65       1991.02        93.88 o                         
  11  18  -4       4278.76       4267.51       204.81 o                         
  12  18  -4       7381.89       7323.23       274.47 o                         
  13  18  -4       6027.77       6042.24       357.79 o                         
  14  18  -4       2069.84       1925.98       270.32 o                         
  15  18  -4       1514.01       1790.63       213.33 o                         
  16  18  -4       2406.89       2141.87       309.77 o                         
  17  18  -4       3250.02       3189.72       377.81 o                         
   0  20  -4      29679.71      29813.97       796.08 o                         
   1  20  -4       4512.69       4525.10       163.55 o                         
   2  20  -4        478.90        667.71        72.40 o                         
   3  20  -4      16369.81      16191.26       398.80 o                         
   4  20  -4      23451.96      23354.11       522.57 o                         
   5  20  -4       3129.99       3160.26       138.39 o                         
   6  20  -4       1733.68       1706.35       117.37 o                         
   7  20  -4       9617.55       9928.36       269.66 o                         
   8  20  -4       5411.89       5556.88       178.28 o                         
   9  20  -4       1280.41        952.01        68.64 o                         
  10  20  -4        145.40        258.67        66.84 o                         
  11  20  -4       4821.39       4892.08       276.84 o                         
  12  20  -4        249.60        310.43       155.22 o                         
  15  20  -4         53.57        108.20       195.63 o                         
  16  20  -4        706.39        796.96       218.67 o                         
   0  22  -4       6932.19       7214.25       263.61 o                         
   1  22  -4       1817.85       1913.48       133.65 o                         
   2  22  -4       1494.29       1608.42       124.79 o                         
   3  22  -4        393.83        425.36        76.78 o                         
   4  22  -4       3395.72       3472.59       153.31 o                         
   5  22  -4       2349.17       2089.92       134.52 o                         
   6  22  -4       1100.51       1129.62       119.04 o                         
   7  22  -4       3496.88       3624.86       154.58 o                         
   8  22  -4       1487.95       1422.99       188.03 o                         
   9  22  -4       1755.09       1428.32       138.81 o                         
  10  22  -4        181.86        160.67       103.84 o                         
  11  22  -4       1838.29       1886.28       134.74 o                         
  12  22  -4       1344.53       1164.85       210.02 o                         
  13  22  -4       1685.32       1894.72       239.60 o                         
  14  22  -4         91.46          5.46       191.27 o                         
  15  22  -4        106.24        180.34       207.66 o                         
   0  24  -4       6824.84       7684.53       300.47 o                         
   1  24  -4         79.76         61.88       105.38 o                         
   2  24  -4        296.20        314.33        87.67 o                         
   3  24  -4       4143.59       4090.91       180.04 o                         
   4  24  -4       2535.52       2782.30       187.90 o                         
   5  24  -4        114.18        129.80        97.65 o                         
   6  24  -4       1216.55       1076.28       135.63 o                         
   7  24  -4       3292.65       3406.65       208.21 o                         
   8  24  -4        162.38        280.30       157.39 o                         
   9  24  -4       1035.15        994.74       121.90 o                         
  10  24  -4        823.25        895.93       125.75 o                         
  11  24  -4        937.85        939.25       110.25 o                         
  12  24  -4        513.78        701.75       209.90 o                         
  13  24  -4       2061.30       2433.48       288.89 o                         
   0  26  -4       1777.46       1667.17       218.25 o                         
   1  26  -4          1.80        -80.20        80.20 o                         
   2  26  -4        530.42        607.76       188.05 o                         
   3  26  -4        870.76        746.88       178.25 o                         
   4  26  -4        333.55        132.07       116.31 o                         
   5  26  -4       1945.25       1969.27       162.05 o                         
   6  26  -4        763.15        558.59       129.91 o                         
   7  26  -4       1956.56       1970.98       186.03 o                         
   8  26  -4        691.56        938.07       138.94 o                         
   9  26  -4       1583.69       1964.03       179.45 o                         
  10  26  -4       3598.63       3601.39       227.22 o                         
  11  26  -4        650.21        665.68       120.03 o                         
   0  28  -4       1162.66       1279.54       239.52 o                         
   1  28  -4        528.65        534.79       168.31 o                         
   2  28  -4        655.64        774.60       151.74 o                         
   3  28  -4       1949.19       1993.22       179.69 o                         
   4  28  -4        580.24        596.87       145.28 o                         
   5  28  -4        467.00        588.32       146.78 o                         
   6  28  -4       1122.70       1155.30       241.15 o                         
   7  28  -4       2285.87       1914.07       202.12 o                         
   8  28  -4        598.31        648.78       146.15 o                         
   9  28  -4       1426.99       1371.20       161.31 o                         
   0  30  -4        642.48        544.48       227.41 o                         
   1  30  -4        372.88        224.72       158.00 o                         
   2  30  -4         11.41         41.11       147.14 o                         
   3  30  -4       2122.33       1841.19       190.24 o                         
   4  30  -4        401.67        381.85       156.46 o                         
   5  30  -4         74.51         82.93       147.55 o                         
   1   1  -3       5254.19       5484.97       131.35 o                         
   2   1  -3       3420.59       2861.54        71.78 o                         
   3   1  -3      18663.14      18069.67       464.78 o                         
   4   1  -3      13800.05      13334.02       350.24 o                         
   5   1  -3       6572.94       6300.58       202.39 o                         
   6   1  -3       6623.09       6578.53       127.36 o                         
   7   1  -3      28486.26      28217.20       521.25 o                         
   8   1  -3       1073.86       1078.22        35.01 o                         
   9   1  -3       7283.79       7109.07       143.82 o                         
  10   1  -3       3406.95       3480.76        78.03 o                         
  11   1  -3      24821.31      24901.66       462.90 o                         
  12   1  -3       1088.62       1046.63        51.01 o                         
  13   1  -3        125.04        121.47        29.74 o                         
  14   1  -3        354.04        303.10        38.38 o                         
  15   1  -3       7636.57       7625.21       185.76 o                         
  16   1  -3          8.60         -1.22        32.47 o                         
  17   1  -3       2056.99       2017.90        74.30 o                         
  18   1  -3        607.02        607.16        48.10 o                         
  19   1  -3       4222.12       4306.87       117.72 o                         
  20   1  -3         58.50         32.43        47.32 o                         
  21   1  -3       4541.52       4524.31       141.77 o                         
  22   1  -3        146.42        206.04        57.43 o                         
   1   3  -3      14739.73      14686.90       319.33 o                         
   2   3  -3      99776.64      91632.58      3666.95 o                         
   3   3  -3       7934.01       7858.46       173.46 o                         
   4   3  -3       2858.52       2634.53        62.61 o                         
   5   3  -3       8996.82       8870.61       261.72 o                         
   6   3  -3        912.90        863.07        47.04 o                         
   7   3  -3       3241.71       3280.55       104.81 o                         
   8   3  -3       4492.47       4663.71       115.75 o                         
   9   3  -3       8388.48       8287.04       166.04 o                         
  10   3  -3       1165.70       1240.55        68.87 o                         
  11   3  -3      23225.58      23107.00       432.61 o                         
  12   3  -3        887.02       1096.13        45.98 o                         
  13   3  -3        998.45        952.40        67.97 o                         
  14   3  -3        222.62        284.71        45.46 o                         
  15   3  -3      11324.26      11682.36       267.60 o                         
  16   3  -3        291.50        323.64        38.11 o                         
  17   3  -3        476.21        572.38        45.10 o                         
  18   3  -3         45.88          0.23        37.42 o                         
  19   3  -3       2515.94       2469.27        91.66 o                         
  20   3  -3        180.54        196.50        48.75 o                         
  21   3  -3       2976.72       3064.21       139.84 o                         
  22   3  -3        146.32        134.61        76.14 o                         
   1   5  -3      43223.74      43084.61       789.32 o                         
   2   5  -3       4290.27       3873.46        96.17 o                         
   3   5  -3       4529.80       4116.11       103.39 o                         
   4   5  -3        221.59        255.96        28.15 o                         
   5   5  -3      13761.32      13072.52       307.00 o                         
   6   5  -3       5228.32       5123.57       122.52 o                         
   7   5  -3       2973.52       2918.80        77.87 o                         
   8   5  -3        364.79        363.32        28.27 o                         
   9   5  -3       3205.14       3005.44        88.39 o                         
  10   5  -3       6263.80       6596.65       197.63 o                         
  11   5  -3       9468.34       9203.96       213.37 o                         
  12   5  -3        198.30        200.81        26.58 o                         
  13   5  -3        324.97        328.13        30.79 o                         
  14   5  -3       2826.46       2896.17        81.03 o                         
  15   5  -3       7002.13       6740.84       155.94 o                         
  16   5  -3        816.59        780.25        54.61 o                         
  17   5  -3       1049.13       1017.15        56.21 o                         
  18   5  -3       1006.09       1080.72        63.13 o                         
  19   5  -3       3155.61       3025.08       126.72 o                         
  20   5  -3        107.06         14.83        62.05 o                         
  21   5  -3       3402.36       3507.73       274.36 o                         
   1   7  -3       7736.08       7481.96       167.39 o                         
   2   7  -3       6517.51       6426.12       147.53 o                         
   3   7  -3       1134.69       1025.74        46.79 o                         
   4   7  -3       2318.98       2345.37        68.76 o                         
   5   7  -3      13199.13      13072.44       275.56 o                         
   6   7  -3        541.28        584.53        32.48 o                         
   7   7  -3      10123.46      10084.04       221.39 o                         
   8   7  -3       4239.40       4277.64       110.71 o                         
   9   7  -3       7250.22       7030.27       194.79 o                         
  10   7  -3       1261.44       1065.96        78.20 o                         
  11   7  -3      13354.35      13164.71       361.27 o                         
  12   7  -3        194.86        205.50        66.68 o                         
  13   7  -3       2788.36       2629.23       162.15 o                         
  14   7  -3       2447.72       2524.75       122.11 o                         
  15   7  -3      11510.39      11624.79       324.71 o                         
  16   7  -3        376.22        458.58        62.51 o                         
  17   7  -3       3168.80       3045.02       139.90 o                         
  18   7  -3       1167.92       1290.03       108.79 o                         
  19   7  -3       3983.57       4026.11       168.49 o                         
  20   7  -3        499.22        627.08       113.10 o                         
  21   7  -3       4823.79       4946.23       210.89 o                         
   1   9  -3      15407.04      15064.04       338.36 o                         
   2   9  -3       6029.59       6076.47       143.54 o                         
   3   9  -3       2640.14       2685.07        71.80 o                         
   4   9  -3      18627.64      19165.29       359.95 o                         
   5   9  -3       5228.76       5116.59       104.46 o                         
   6   9  -3      10177.74      10960.47       208.77 o                         
   7   9  -3       5329.45       5398.57       134.06 o                         
   8   9  -3       3675.71       3762.12       129.60 o                         
   9   9  -3       7610.09       7362.77       178.71 o                         
  10   9  -3       4906.19       4937.18       133.71 o                         
  11   9  -3      17483.29      17958.66       394.49 o                         
  12   9  -3       3734.19       3877.93       118.86 o                         
  13   9  -3       1770.26       1784.31       114.50 o                         
  14   9  -3       2384.64       2435.11       182.87 o                         
  15   9  -3       9070.86       9413.58       399.52 o                         
  16   9  -3       1418.98       1420.30       105.93 o                         
  17   9  -3        554.96        620.19        72.20 o                         
  18   9  -3        556.18        593.40        75.18 o                         
  19   9  -3       4718.30       4841.60       191.64 o                         
  20   9  -3         24.86         95.36        82.45 o                         
  21   9  -3       2563.36       2268.30       165.39 o                         
   1  11  -3       4583.65       4529.81       133.99 o                         
   2  11  -3       8862.74       9805.61       192.91 o                         
   3  11  -3       8096.47       8783.43       183.67 o                         
   4  11  -3       1717.94       1810.32        78.37 o                         
   5  11  -3       1989.72       1824.77        60.46 o                         
   6  11  -3       1010.16        944.08        48.10 o                         
   7  11  -3       8170.90       8349.09       170.99 o                         
   8  11  -3       6444.83       6501.13       244.01 o                         
   9  11  -3       4470.35       4522.83       169.21 o                         
  10  11  -3        352.29        421.78        47.20 o                         
  11  11  -3      17079.84      17281.23       399.22 o                         
  12  11  -3       2540.99       2439.45       100.59 o                         
  13  11  -3       2651.65       2577.19       105.83 o                         
  14  11  -3         70.76         18.93        45.46 o                         
  15  11  -3       6511.66       6387.39       237.58 o                         
  16  11  -3        698.91        723.75       130.12 o                         
  17  11  -3        567.84        673.38       130.11 o                         
  18  11  -3        371.49        471.41       116.37 o                         
  19  11  -3       2735.94       2918.60       163.23 o                         
  20  11  -3        387.80        425.23        91.58 o                         
   1  13  -3      11578.67      11479.11       236.39 o                         
   2  13  -3       4035.13       4159.71       109.65 o                         
   3  13  -3       3538.05       3732.18        95.34 o                         
   4  13  -3        259.03        317.52        36.92 o                         
   5  13  -3       5861.41       5950.75       144.51 o                         
   6  13  -3       2316.17       2350.88        78.02 o                         
   7  13  -3       4929.29       5413.34       133.49 o                         
   8  13  -3       1947.70       2108.25        86.38 o                         
   9  13  -3      18621.12      19191.90       438.16 o                         
  10  13  -3       5119.82       5223.32       153.66 o                         
  11  13  -3      13597.93      13987.25       341.52 o                         
  12  13  -3       1363.59       1306.35        89.04 o                         
  13  13  -3       1290.90       1288.50        93.38 o                         
  14  13  -3        371.65        441.48        63.66 o                         
  15  13  -3       2206.97       2229.43       152.43 o                         
  16  13  -3        412.64        421.98        88.56 o                         
  17  13  -3        704.46        853.84       149.80 o                         
  18  13  -3         99.11        154.11       139.90 o                         
  19  13  -3        351.80        270.21        90.58 o                         
  20  13  -3        237.45         43.10        93.17 o                         
   1  15  -3      19100.53      19542.00       380.86 o                         
   2  15  -3       8703.76       8846.03       198.69 o                         
   3  15  -3       2314.34       2354.30        81.98 o                         
   4  15  -3       1462.06       1549.39        69.11 o                         
   5  15  -3      29068.45      30990.69       586.79 o                         
   6  15  -3       3694.46       3910.99       108.53 o                         
   7  15  -3        220.31        300.02        40.60 o                         
   8  15  -3       1197.06       1269.81       108.86 o                         
   9  15  -3       9388.14       9737.76       234.47 o                         
  10  15  -3        410.30        284.64        75.30 o                         
  11  15  -3       1083.19       1136.21        81.47 o                         
  12  15  -3       1211.76       1178.43        91.43 o                         
  13  15  -3       1733.43       1600.59       105.80 o                         
  14  15  -3        270.97        398.29        68.32 o                         
  15  15  -3       2057.55       2014.26       122.79 o                         
  16  15  -3       2785.66       2745.84       263.89 o                         
  17  15  -3       1105.99       1081.54       176.08 o                         
  18  15  -3       4117.59       4380.41       326.54 o                         
  19  15  -3       1684.09       1767.73       225.37 o                         
   1  17  -3      23151.97      24101.00       469.04 o                         
   2  17  -3      25186.90      26883.26       655.82 o                         
   3  17  -3       2617.13       2846.12        98.91 o                         
   4  17  -3       1648.07       1746.60        83.15 o                         
   5  17  -3      21689.84      22182.56       426.78 o                         
   6  17  -3      16895.14      17436.57       354.12 o                         
   7  17  -3       4467.29       4351.21       123.80 o                         
   8  17  -3       1824.52       1976.28        88.17 o                         
   9  17  -3      15613.42      16046.67       318.16 o                         
  10  17  -3       5602.01       5597.86       141.55 o                         
  11  17  -3       9106.20       9396.69       264.33 o                         
  12  17  -3        545.88        534.84        93.57 o                         
  13  17  -3       1664.84       1574.18       114.41 o                         
  14  17  -3       6045.78       5817.19       230.18 o                         
  15  17  -3       3325.40       3551.74       196.47 o                         
  16  17  -3        320.21        380.40       168.34 o                         
  17  17  -3        253.06        149.75       162.87 o                         
  18  17  -3       3317.34       3263.19       320.88 o                         
   1  19  -3       6608.81       6659.44       162.16 o                         
   2  19  -3      11437.73      11397.71       251.81 o                         
   3  19  -3       2818.80       2796.83       104.17 o                         
   4  19  -3      12232.30      12186.93       268.48 o                         
   5  19  -3       3536.04       3850.55       122.11 o                         
   6  19  -3       2526.00       2450.56       100.69 o                         
   7  19  -3       3248.10       3147.51       113.95 o                         
   8  19  -3      10918.21      10856.82       249.39 o                         
   9  19  -3        117.31        132.75        52.12 o                         
  10  19  -3        247.95        213.55        52.05 o                         
  11  19  -3        628.85        604.73        80.65 o                         
  12  19  -3       4221.57       3839.01       159.08 o                         
  13  19  -3        444.60        456.83        98.50 o                         
  14  19  -3        695.07        560.29       106.35 o                         
  15  19  -3        979.09        936.17       130.68 o                         
  16  19  -3       1238.59       1239.11       223.13 o                         
  17  19  -3       1729.44       2027.08       341.35 o                         
   1  21  -3       6930.82       6535.55       165.64 o                         
   2  21  -3       3766.85       3474.20       128.07 o                         
   3  21  -3       6690.03       6473.44       168.96 o                         
   4  21  -3       3345.38       3462.86       123.42 o                         
   5  21  -3       7345.63       7223.71       176.16 o                         
   6  21  -3       1063.53       1135.89        80.85 o                         
   7  21  -3       1032.20        953.60        73.14 o                         
   8  21  -3       4867.14       4769.21       145.45 o                         
   9  21  -3       1446.58       1572.47        94.88 o                         
  10  21  -3        307.88        172.40        56.87 o                         
  11  21  -3       4409.35       4424.31       156.01 o                         
  12  21  -3       1850.87       1780.19       158.77 o                         
  13  21  -3        774.40        582.70       137.77 o                         
  14  21  -3        922.58        720.22       117.52 o                         
  15  21  -3       1299.83       1510.41       226.41 o                         
  16  21  -3        829.49        630.81       209.94 o                         
   1  23  -3        688.85        752.14        91.73 o                         
   2  23  -3        170.64        226.37        62.49 o                         
   3  23  -3        402.94        453.45        67.22 o                         
   4  23  -3       1511.27       1317.05        84.79 o                         
   5  23  -3       2349.30       2692.17       122.75 o                         
   6  23  -3       1586.41       1235.10       115.45 o                         
   7  23  -3       3032.40       2986.76       193.28 o                         
   8  23  -3       2848.07       2700.03       135.41 o                         
   9  23  -3       4917.51       5401.32       744.56 o                         
  10  23  -3       1682.57       1303.00       119.88 o                         
  11  23  -3       3684.88       3829.21       303.42 o                         
  12  23  -3       2267.19       1749.90       229.85 o                         
  13  23  -3        292.30        275.46       183.64 o                         
  14  23  -3       1436.30       1290.65       232.99 o                         
  15  23  -3       2140.79       1958.61       261.54 o                         
   1  25  -3       1511.94       1408.74       114.83 o                         
   2  25  -3       2711.18       3260.07       209.43 o                         
   3  25  -3        464.24        269.79       160.71 o                         
   4  25  -3        101.07         54.21        86.36 o                         
   5  25  -3       1789.26       1769.46       205.12 o                         
   6  25  -3        397.63        215.02       111.89 o                         
   7  25  -3         63.74        105.69       112.57 o                         
   8  25  -3       2150.81       2220.05       297.15 o                         
   9  25  -3       1801.40       1989.06       228.14 o                         
  10  25  -3       3266.82       3285.05       207.09 o                         
  11  25  -3       1182.28       1309.47       145.09 o                         
  12  25  -3       4583.13       4515.18       404.43 o                         
  13  25  -3        215.73        304.96       217.51 o                         
   1  27  -3        526.25        701.10       134.04 o                         
   2  27  -3       2979.33       2801.26       222.62 o                         
   3  27  -3        476.87        481.97       139.76 o                         
   4  27  -3        477.60        588.05       198.97 o                         
   5  27  -3        251.90        214.94       132.77 o                         
   6  27  -3        844.89        860.57       135.33 o                         
   7  27  -3        261.20        602.96       133.05 o                         
   8  27  -3       2427.03       2362.26       194.67 o                         
   9  27  -3        416.65        208.71       127.88 o                         
  10  27  -3         30.94         39.96       118.24 o                         
  11  27  -3        829.39        795.70       126.50 o                         
   1  29  -3       1354.54       1155.18       159.99 o                         
   2  29  -3       1909.62       1467.05       277.88 o                         
   3  29  -3         29.00        185.54       138.70 o                         
   4  29  -3        630.83        683.16       150.12 o                         
   5  29  -3        779.04        595.24       153.81 o                         
   6  29  -3        210.10         17.72       141.34 o                         
   7  29  -3        295.27        199.59       149.55 o                         
   8  29  -3       1457.17       1259.52       193.06 o                         
   1  31  -3       1402.10       1662.15       284.34 o                         
   2  31  -3       2310.90       2696.46       386.33 o                         
   0   0  -2      35128.27      41096.20      1409.19 o                         
   2   0  -2      56838.79      57170.79      2002.14 o                         
   4   0  -2      18713.95      17230.50       464.24 o                         
   6   0  -2      15306.79      14780.17       390.45 o                         
   8   0  -2       8730.98       9133.82       244.58 o                         
  10   0  -2      25234.78      25872.57       669.13 o                         
  12   0  -2       9950.58      10455.68       282.72 o                         
  14   0  -2       9226.33       8996.59       392.30 o                         
  16   0  -2       8354.59       8571.56       250.91 o                         
  18   0  -2       1168.22       1113.50        91.19 o                         
  20   0  -2       5702.39       5533.99       303.88 o                         
  22   0  -2        244.12        309.33       144.28 o                         
   0   2  -2       2913.30       3236.87       104.61 o                         
   1   2  -2      19059.58      17900.31       296.11 o                         
   2   2  -2      25456.79      24035.21       459.32 o                         
   3   2  -2       2608.91       2632.16        54.57 o                         
   4   2  -2       9678.62       8432.10       186.98 o                         
   5   2  -2       8411.86       7768.41       149.34 o                         
   6   2  -2      34483.49      33358.39       682.39 o                         
   7   2  -2       1419.06       1364.94        41.08 o                         
   8   2  -2       1574.95       1647.26        41.91 o                         
   9   2  -2       3759.79       3847.04        80.97 o                         
  10   2  -2      20696.94      20586.80       441.31 o                         
  11   2  -2       1348.03       1386.96        52.67 o                         
  12   2  -2       7166.46       7084.47       167.39 o                         
  13   2  -2        115.45        163.00        30.21 o                         
  14   2  -2       8219.69       8166.46       191.86 o                         
  15   2  -2       3938.82       4051.92       123.23 o                         
  16   2  -2       4326.59       4044.80       154.17 o                         
  17   2  -2        822.40        785.98        57.29 o                         
  18   2  -2        949.72        878.59        67.59 o                         
  19   2  -2       1559.18       1404.30        92.12 o                         
  20   2  -2       5662.71       5766.56       170.51 o                         
  21   2  -2         94.06        178.32        65.91 o                         
  22   2  -2       2756.48       2970.34       142.48 o                         
   0   4  -2       3403.52       2934.49        88.64 o                         
   1   4  -2      21255.06      19705.04       415.00 o                         
   2   4  -2      65750.91      65953.09      1370.52 o                         
   3   4  -2      16906.53      16036.29       290.26 o                         
   4   4  -2       4562.49       3667.65       154.58 o                         
   5   4  -2        806.95        733.56        28.22 o                         
   6   4  -2      16456.50      15920.50       296.05 o                         
   7   4  -2       1731.33       1742.10        46.34 o                         
   8   4  -2      11162.12      11273.92       212.67 o                         
   9   4  -2       7680.08       7426.77       148.21 o                         
  10   4  -2      26568.05      26198.80       490.11 o                         
  11   4  -2       1980.83       1948.58        52.62 o                         
  12   4  -2       6397.36       6238.18       114.97 o                         
  13   4  -2        191.08        190.65        25.26 o                         
  14   4  -2       6567.53       6601.85       169.54 o                         
  15   4  -2        964.73        959.67        62.78 o                         
  16   4  -2       4764.98       4689.71       132.45 o                         
  17   4  -2        202.92        214.99        46.75 o                         
  18   4  -2       2308.78       2364.10       100.55 o                         
  19   4  -2        293.59        169.30        86.02 o                         
  20   4  -2       2448.32       2478.17       118.80 o                         
  21   4  -2        446.19        349.01        72.13 o                         
  22   4  -2       1177.00       1163.22       106.96 o                         
   0   6  -2      38203.50      38972.99      1470.66 o                         
   1   6  -2       4157.50       3933.45        82.77 o                         
   2   6  -2       5441.36       5236.28       106.91 o                         
   3   6  -2       2891.71       2810.40        65.50 o                         
   4   6  -2       1279.31       1367.46        58.83 o                         
   5   6  -2       1536.15       1502.71        41.38 o                         
   6   6  -2      20618.61      20073.72       517.07 o                         
   7   6  -2        355.27        336.07        27.55 o                         
   8   6  -2        210.01        151.95        51.38 o                         
   9   6  -2       2375.54       2434.06        81.50 o                         
  10   6  -2      24681.51      25257.83       471.51 o                         
  11   6  -2       2185.13       2164.16        64.53 o                         
  12   6  -2      12095.45      11653.79       267.75 o                         
  13   6  -2       1242.87       1163.16        56.76 o                         
  14   6  -2       9027.34       8955.49       181.01 o                         
  15   6  -2       4052.52       4050.38       124.29 o                         
  16   6  -2       7802.24       7756.03       199.90 o                         
  17   6  -2        623.40        711.46        60.40 o                         
  18   6  -2        494.20        509.88        61.13 o                         
  19   6  -2       5847.90       5691.94       181.54 o                         
  20   6  -2       6282.41       6420.20       195.40 o                         
  21   6  -2        219.62        282.21        73.33 o                         
  22   6  -2       1816.31       1690.96       155.11 o                         
   0   8  -2      54217.67      54660.65      1442.25 o                         
   1   8  -2        482.57        488.09        30.06 o                         
   2   8  -2       9947.78       9374.24       189.98 o                         
   3   8  -2       2538.32       2589.78        64.46 o                         
   4   8  -2      26668.90      27717.43       518.84 o                         
   5   8  -2       5657.54       5827.91       120.65 o                         
   6   8  -2       9409.04       9369.24       222.94 o                         
   7   8  -2       3465.99       3477.52        94.84 o                         
   8   8  -2       6981.54       7347.59       173.16 o                         
   9   8  -2       2863.14       2819.34        87.57 o                         
  10   8  -2      14315.30      14451.01       307.12 o                         
  11   8  -2        971.29        918.37        72.35 o                         
  12   8  -2       1618.18       1563.77        68.87 o                         
  13   8  -2       2299.94       2241.53        85.41 o                         
  14   8  -2       4083.47       4115.57       132.88 o                         
  15   8  -2       5252.78       5428.00       175.42 o                         
  16   8  -2       8612.15       8586.92       258.99 o                         
  17   8  -2        248.58        240.87        62.24 o                         
  18   8  -2        900.61        955.06        88.03 o                         
  19   8  -2       3343.91       3456.24       161.76 o                         
  20   8  -2       9027.23       9177.79       299.21 o                         
  21   8  -2        387.65        429.88       100.05 o                         
   0  10  -2      56023.61      58549.68      1533.32 o                         
   1  10  -2       3310.27       3289.89        79.04 o                         
   2  10  -2       3355.47       3280.54        80.99 o                         
   3  10  -2       6646.42       6908.04       139.35 o                         
   4  10  -2      24712.89      25192.51       482.08 o                         
   5  10  -2       2560.95       2470.60        67.62 o                         
   6  10  -2       5924.17       5829.28       120.97 o                         
   7  10  -2       5708.52       5863.21       156.43 o                         
   8  10  -2      13615.90      14016.48       381.72 o                         
   9  10  -2       1201.05       1406.26        67.00 o                         
  10  10  -2       6954.56       6849.93       166.83 o                         
  11  10  -2       3561.95       3601.36       145.08 o                         
  12  10  -2        339.19        316.61        58.91 o                         
  13  10  -2        429.63        503.96        49.12 o                         
  14  10  -2        455.00        444.20        67.61 o                         
  15  10  -2         76.13         38.65        46.51 o                         
  16  10  -2       2140.31       2133.92       119.13 o                         
  17  10  -2         58.88          0.00       102.74 o                         
  18  10  -2         33.12        -66.61        66.61 o                         
  19  10  -2        845.77        913.66       132.86 o                         
  20  10  -2       4478.55       4385.45       197.40 o                         
  21  10  -2        352.92        283.49       147.03 o                         
   0  12  -2      22831.14      22968.85       718.70 o                         
   1  12  -2      24836.10      25928.64       482.39 o                         
   2  12  -2       6925.73       6544.42       128.24 o                         
   3  12  -2       3685.79       3923.43        95.34 o                         
   4  12  -2      11124.40      11262.96       230.67 o                         
   5  12  -2       5735.43       5827.79       129.79 o                         
   6  12  -2       5232.94       5192.43       126.29 o                         
   7  12  -2       1864.37       1763.11        60.76 o                         
   8  12  -2       5820.72       5805.59       131.66 o                         
   9  12  -2       1141.64       1124.44        81.01 o                         
  10  12  -2       6312.68       6522.65       170.73 o                         
  11  12  -2       1103.49       1095.31        71.83 o                         
  12  12  -2        186.18        235.29        44.37 o                         
  13  12  -2       1065.12        907.82       112.67 o                         
  14  12  -2       1114.12       1123.61        86.97 o                         
  15  12  -2         57.09        -28.96        91.26 o                         
  16  12  -2        795.76        729.18        78.86 o                         
  17  12  -2         82.00          5.67       137.17 o                         
  18  12  -2        852.10        735.82       149.81 o                         
  19  12  -2        684.33        768.50       100.30 o                         
  20  12  -2        587.10        692.53       124.21 o                         
   0  14  -2      22785.03      23919.41      1017.86 o                         
   1  14  -2       3013.10       3025.16        88.89 o                         
   2  14  -2       7737.46       7916.70       155.21 o                         
   3  14  -2       5112.12       4886.13       125.94 o                         
   4  14  -2       4318.78       3943.96       306.10 o                         
   5  14  -2       1314.03       1240.49        81.64 o                         
   6  14  -2      14825.74      15426.02       357.90 o                         
   7  14  -2       4637.81       4636.79       168.02 o                         
   8  14  -2       2582.65       2350.27        79.63 o                         
   9  14  -2        479.29        472.14        39.42 o                         
  10  14  -2      13121.92      13300.09       325.15 o                         
  11  14  -2         91.63         83.33        48.39 o                         
  12  14  -2       6300.92       6296.84       174.45 o                         
  13  14  -2       1145.27       1083.67        80.68 o                         
  14  14  -2       2325.27       2500.66       118.60 o                         
  15  14  -2        994.22        999.18       103.22 o                         
  16  14  -2       1682.60       1569.31       140.74 o                         
  17  14  -2        422.41        296.18       141.02 o                         
  18  14  -2        385.62        367.84        93.54 o                         
  19  14  -2       2081.61       2401.82       275.77 o                         
  20  14  -2       1729.22       1944.68       236.31 o                         
   0  16  -2      15264.79      15056.62       424.81 o                         
   1  16  -2       3808.66       3952.58       110.05 o                         
   2  16  -2       3656.09       3673.36       102.47 o                         
   3  16  -2       8647.16       9011.60       197.21 o                         
   4  16  -2      10112.74      10371.90       249.44 o                         
   5  16  -2        558.94        642.47        65.64 o                         
   6  16  -2       5303.64       5294.65       156.88 o                         
   7  16  -2       2469.45       2755.70       105.48 o                         
   8  16  -2       1093.07       1056.40        70.30 o                         
   9  16  -2       5005.74       5186.61       129.83 o                         
  10  16  -2       8554.21       8037.68       346.96 o                         
  11  16  -2        215.94        216.59        58.23 o                         
  12  16  -2       2675.17       2786.68       123.37 o                         
  13  16  -2       6244.29       6100.29       188.37 o                         
  14  16  -2       1822.85       1786.08       183.97 o                         
  15  16  -2       1290.74       1170.58       107.46 o                         
  16  16  -2       5013.45       5057.94       410.07 o                         
  17  16  -2       2371.20       2096.58       173.92 o                         
  18  16  -2        317.37         32.33        97.43 o                         
  19  16  -2        593.50        768.47       201.16 o                         
   0  18  -2       8172.54       8327.58       263.47 o                         
   1  18  -2       1059.03        951.87        56.65 o                         
   2  18  -2       1192.88       1031.96        63.94 o                         
   3  18  -2       2635.61       2619.00        97.89 o                         
   4  18  -2       1133.37       1114.82        72.42 o                         
   5  18  -2       1263.71       1301.70        79.97 o                         
   6  18  -2        222.43        193.27        45.95 o                         
   7  18  -2       3717.91       3622.96       121.21 o                         
   8  18  -2       3883.08       4044.22       119.33 o                         
   9  18  -2       6621.02       7159.72       172.42 o                         
  10  18  -2       3070.64       3208.85       109.58 o                         
  11  18  -2       2680.69       2856.77       131.70 o                         
  12  18  -2       1376.60       1253.60       103.15 o                         
  13  18  -2       6081.20       5984.26       195.37 o                         
  14  18  -2       1330.30       1619.55       150.36 o                         
  15  18  -2        858.63        728.72       108.48 o                         
  16  18  -2       2317.31       2167.16       334.93 o                         
  17  18  -2       1326.25       1084.96       208.92 o                         
  18  18  -2        634.30        539.66       119.53 o                         
   0  20  -2       2164.70       2072.09       130.08 o                         
   1  20  -2       2219.48       2003.50        93.88 o                         
   2  20  -2        160.20        117.66        42.59 o                         
   3  20  -2        332.38        262.97        52.83 o                         
   4  20  -2        476.44        298.45        53.63 o                         
   5  20  -2       1297.45       1286.79        80.03 o                         
   6  20  -2        193.95        178.79        81.88 o                         
   7  20  -2        261.94        205.29        55.58 o                         
   8  20  -2       1655.45       1502.06        87.56 o                         
   9  20  -2       1805.67       1875.52        99.38 o                         
  10  20  -2       3760.76       3796.77       121.73 o                         
  11  20  -2       1973.85       2060.57        91.95 o                         
  12  20  -2        486.21        538.59       185.80 o                         
  13  20  -2        933.11        896.45       113.70 o                         
  14  20  -2       1326.65       1191.75       127.98 o                         
  15  20  -2        630.04        742.26       212.11 o                         
  16  20  -2        566.50        327.66       126.27 o                         
  17  20  -2        374.08        365.01       122.38 o                         
   0  22  -2       3542.69       3439.45       179.30 o                         
   1  22  -2        725.99        717.45        70.71 o                         
   2  22  -2       1790.24       1683.04        87.20 o                         
   3  22  -2        124.92         54.37        56.32 o                         
   4  22  -2        875.24        819.79        71.15 o                         
   5  22  -2       1230.37       1151.38        97.11 o                         
   6  22  -2       5769.13       5866.36       163.21 o                         
   7  22  -2       2064.07       2107.51       108.66 o                         
   8  22  -2        225.41        226.73        60.34 o                         
   9  22  -2        760.69        791.67        69.18 o                         
  10  22  -2       7753.23       8126.94       227.13 o                         
  11  22  -2        123.54         96.77        63.33 o                         
  12  22  -2        919.17        758.82       149.82 o                         
  13  22  -2        402.80        195.19       215.90 o                         
  14  22  -2       3697.00       3432.89       335.22 o                         
  15  22  -2        316.91        200.04       191.29 o                         
   0  24  -2       5563.50       5828.36       308.89 o                         
   1  24  -2       1350.48       1453.74        89.91 o                         
   2  24  -2       2551.37       2400.29       121.84 o                         
   3  24  -2       4579.94       4775.59       222.06 o                         
   4  24  -2       3038.39       3310.87       136.08 o                         
   5  24  -2        423.70        576.31        71.39 o                         
   6  24  -2       7308.20       7472.30       252.22 o                         
   7  24  -2       2388.43       2478.39       263.97 o                         
   8  24  -2        268.60        336.47       101.84 o                         
   9  24  -2        729.35        785.44       140.51 o                         
  10  24  -2       9753.28      10222.64       403.10 o                         
  11  24  -2         29.06         13.54       120.22 o                         
  12  24  -2        951.29        738.04       202.31 o                         
  13  24  -2       2900.16       2560.71       344.89 o                         
  14  24  -2       3554.82       3406.00       376.78 o                         
   1  26  -2       3388.61       3183.14       189.02 o                         
   2  26  -2        313.06        220.70        99.30 o                         
   3  26  -2       6534.69       6676.86       289.14 o                         
   4  26  -2       1024.91       1212.01       136.72 o                         
   5  26  -2        190.40        340.35       116.86 o                         
   6  26  -2       1230.05       1148.44       282.75 o                         
   7  26  -2       3802.53       3471.98       231.19 o                         
   8  26  -2        322.46        296.41       116.57 o                         
   9  26  -2       1404.40       1314.36       139.00 o                         
  10  26  -2       2470.32       2490.63       200.59 o                         
  11  26  -2        230.62         93.83       156.31 o                         
  12  26  -2        990.51       1199.93       132.40 o                         
   0  28  -2       1963.29       2095.40       302.03 o                         
   1  28  -2        490.21        647.56       135.22 o                         
   2  28  -2        171.42         71.74       133.35 o                         
   3  28  -2       2689.98       2473.21       250.72 o                         
   4  28  -2       1040.84       1188.66       217.09 o                         
   5  28  -2         41.03         18.81       130.54 o                         
   6  28  -2        131.76        247.05       142.24 o                         
   7  28  -2       2769.74       2500.14       235.88 o                         
   8  28  -2       1580.22       1755.67       162.43 o                         
   9  28  -2        315.91        298.96       191.29 o                         
  10  28  -2       1333.48       1268.99       156.23 o                         
   0  30  -2       3070.60       3666.85       373.40 o                         
   1  30  -2       1236.84       1178.33       168.47 o                         
   2  30  -2        148.80        188.74       146.97 o                         
   3  30  -2       2628.44       2549.70       278.54 o                         
   4  30  -2        825.05       1045.79       196.27 o                         
   5  30  -2          2.58         76.13       145.19 o                         
   6  30  -2        737.95        605.78       188.55 o                         
   2   1  -1       7619.11       6806.78       125.90 o                         
   3   1  -1      25787.77      24710.42       446.73 o                         
   4   1  -1      66960.90      66394.52      2425.25 o                         
   5   1  -1     104718.90      97102.68      3678.23 o                         
   6   1  -1       8397.42       7864.26       212.93 o                         
   7   1  -1      27843.69      27816.48      1059.26 o                         
   8   1  -1      19909.04      20011.60       511.78 o                         
   9   1  -1      38456.19      38046.64       988.01 o                         
  10   1  -1        578.63        711.36        50.61 o                         
  11   1  -1      21316.65      20971.46       523.36 o                         
  12   1  -1       5383.93       5482.14       170.95 o                         
  13   1  -1        462.21        545.88       109.28 o                         
  14   1  -1        261.47        222.60        52.47 o                         
  15   1  -1      20283.28      20513.87       541.93 o                         
  16   1  -1        321.22        361.48        61.27 o                         
  17   1  -1        311.88        306.86        64.37 o                         
  18   1  -1        500.55        466.83        73.83 o                         
  19   1  -1       8406.00       8383.33       273.58 o                         
  20   1  -1        161.56        211.91        79.15 o                         
  21   1  -1       3428.46       3382.62       180.33 o                         
  22   1  -1        160.08        355.22       165.04 o                         
   1   3  -1       3642.00       4013.48        74.87 o                         
   2   3  -1      64062.98      65347.84      1373.10 o                         
   3   3  -1       5215.08       4801.89        90.62 o                         
   4   3  -1      21062.51      19112.33       375.57 o                         
   5   3  -1      29130.08      27371.27       444.78 o                         
   6   3  -1       5616.90       5263.94       103.58 o                         
   7   3  -1        175.38        166.90        28.52 o                         
   8   3  -1      30980.58      31465.63       671.67 o                         
   9   3  -1      26956.84      26628.63       684.83 o                         
  10   3  -1       2981.31       3196.03       101.61 o                         
  11   3  -1         23.18          3.63        30.22 o                         
  12   3  -1      23510.20      23109.83       502.08 o                         
  13   3  -1       4884.73       4721.48       120.80 o                         
  14   3  -1       8245.81       8165.07       193.23 o                         
  15   3  -1       2057.94       1667.57        73.22 o                         
  16   3  -1      10001.34      10022.71       301.79 o                         
  17   3  -1       2615.78       2779.14       117.37 o                         
  18   3  -1       4883.82       4537.73       141.67 o                         
  19   3  -1       2609.05       2544.04       107.00 o                         
  20   3  -1        481.81        438.33        64.21 o                         
  21   3  -1       2925.44       2856.53       129.97 o                         
  22   3  -1       1225.49       1027.42       121.54 o                         
   1   5  -1      58474.20      58509.90      1248.50 o                         
   2   5  -1       3389.07       3016.60        65.39 o                         
   3   5  -1       5463.16       5068.36       112.39 o                         
   4   5  -1      41615.41      38384.95      1285.18 o                         
   5   5  -1      34034.36      32986.34      1030.85 o                         
   6   5  -1       3654.30       3347.50        83.89 o                         
   7   5  -1      10266.79       9969.48       226.36 o                         
   8   5  -1       7328.67       7434.05       169.40 o                         
   9   5  -1      19319.30      19340.90       383.48 o                         
  10   5  -1        682.33        654.02        28.09 o                         
  11   5  -1      14134.69      13840.42       271.79 o                         
  12   5  -1       4734.26       4623.90       147.28 o                         
  13   5  -1       1526.99       1486.64        78.00 o                         
  14   5  -1        356.85        463.07        74.59 o                         
  15   5  -1       4360.63       4223.77       133.02 o                         
  16   5  -1       5962.40       5826.72       156.13 o                         
  17   5  -1       1788.56       1938.72        90.92 o                         
  18   5  -1       1970.28       1930.93        95.67 o                         
  19   5  -1         59.03        142.28        54.32 o                         
  20   5  -1        937.63        875.09        75.90 o                         
  21   5  -1       4182.77       4176.38       181.89 o                         
  22   5  -1        670.74        660.58       102.61 o                         
   1   7  -1      62119.27      62779.82      1140.02 o                         
   2   7  -1       8162.84       7814.88       136.64 o                         
   3   7  -1       6203.93       5591.68       113.45 o                         
   4   7  -1       5885.36       5695.42       131.82 o                         
   5   7  -1      16434.03      16633.88       314.94 o                         
   6   7  -1       5031.72       5215.00       126.46 o                         
   7   7  -1       7377.73       7406.28       168.64 o                         
   8   7  -1       1612.59       1591.44        49.29 o                         
   9   7  -1       4508.55       4400.02       102.94 o                         
  10   7  -1       1037.29       1038.89        46.03 o                         
  11   7  -1      21763.75      22280.23       428.47 o                         
  12   7  -1        926.14        871.65        47.53 o                         
  13   7  -1        284.61        328.57        32.65 o                         
  14   7  -1         56.94         10.33        33.21 o                         
  15   7  -1       6815.33       6641.35       169.94 o                         
  16   7  -1        568.41        561.70        49.45 o                         
  17   7  -1       2625.45       2481.60        85.30 o                         
  18   7  -1        418.46        418.00        44.74 o                         
  19   7  -1       2004.49       1976.48       112.36 o                         
  20   7  -1       1143.49       1179.78        88.20 o                         
  21   7  -1       3936.26       3699.45       186.17 o                         
   1   9  -1      14980.66      15021.96       279.10 o                         
   2   9  -1       9474.58       9375.12       184.37 o                         
   3   9  -1       1352.40       1247.74        38.53 o                         
   4   9  -1        959.68        957.94        38.62 o                         
   5   9  -1      12095.02      11990.77       225.98 o                         
   6   9  -1       8197.19       8188.51       188.87 o                         
   7   9  -1       3226.83       3269.44        72.12 o                         
   8   9  -1       5963.37       6004.84       144.34 o                         
   9   9  -1       2979.65       3049.80        91.13 o                         
  10   9  -1       3893.30       3928.53       109.70 o                         
  11   9  -1      13767.06      14077.96       303.84 o                         
  12   9  -1        920.57        875.83        51.20 o                         
  13   9  -1       1021.09        890.86        60.00 o                         
  14   9  -1       2871.70       2865.92        91.69 o                         
  15   9  -1       7620.63       7625.07       171.24 o                         
  16   9  -1        919.16        899.30        79.24 o                         
  17   9  -1        368.17        326.91        59.51 o                         
  18   9  -1       1429.71       1356.34        78.35 o                         
  19   9  -1       3462.99       3506.08       114.98 o                         
  20   9  -1        382.79        295.34        87.11 o                         
  21   9  -1       1835.82       2306.72       164.58 o                         
   1  11  -1      13418.20      13471.81       270.08 o                         
   2  11  -1      35173.48      38003.30       687.76 o                         
   3  11  -1      18888.50      20074.94       348.83 o                         
   4  11  -1      15101.78      15377.86       265.11 o                         
   5  11  -1       6308.13       6025.55       124.03 o                         
   6  11  -1       4929.73       5146.05       111.56 o                         
   7  11  -1       3025.74       3186.58        78.58 o                         
   8  11  -1       3424.68       3268.69       193.82 o                         
   9  11  -1       5493.59       5355.71       140.50 o                         
  10  11  -1       5804.59       5754.97       153.51 o                         
  11  11  -1      11330.86      11032.50       254.64 o                         
  12  11  -1       2468.49       2421.89        94.22 o                         
  13  11  -1        451.23        496.45        50.71 o                         
  14  11  -1       1686.43       1643.23        88.65 o                         
  15  11  -1       5946.20       5869.19       165.48 o                         
  16  11  -1        279.35        178.26        53.06 o                         
  17  11  -1        420.01        430.76        69.82 o                         
  18  11  -1        400.96        429.60        78.27 o                         
  19  11  -1       1580.74       1375.59       103.13 o                         
  20  11  -1        219.22        103.77        90.34 o                         
  21  11  -1       1342.59       1493.95       146.83 o                         
   1  13  -1      15945.09      16611.13       336.09 o                         
   2  13  -1       4783.20       4866.03       111.18 o                         
   3  13  -1       3343.97       3284.82        78.09 o                         
   4  13  -1       3512.42       3621.39        84.65 o                         
   5  13  -1      12231.87      12887.03       273.78 o                         
   6  13  -1       6703.76       7207.64       154.60 o                         
   7  13  -1        200.40        185.21        31.48 o                         
   8  13  -1       8345.39       8400.80       182.24 o                         
   9  13  -1       8232.05       8809.85       538.37 o                         
  10  13  -1        341.92        373.68        48.44 o                         
  11  13  -1       9737.29      10160.05       254.23 o                         
  12  13  -1       4359.54       4392.25       144.51 o                         
  13  13  -1       3272.29       3473.30       153.80 o                         
  14  13  -1        670.26        750.90       117.48 o                         
  15  13  -1       4154.68       3988.87       162.24 o                         
  16  13  -1        583.29        645.63        70.92 o                         
  17  13  -1        547.94        586.64        73.04 o                         
  18  13  -1        761.58        471.27       123.56 o                         
  19  13  -1       1377.39       1522.53       181.58 o                         
  20  13  -1        153.90        297.87       100.24 o                         
   1  15  -1      19199.59      20563.37       400.38 o                         
   2  15  -1       3771.49       4002.78       106.06 o                         
   3  15  -1       3984.03       4198.15       152.81 o                         
   4  15  -1        465.47        539.92        43.98 o                         
   5  15  -1       6405.10       6377.24       156.43 o                         
   6  15  -1       2899.12       2810.11        88.64 o                         
   7  15  -1        571.19        592.58        45.68 o                         
   8  15  -1       1268.06       1330.17        68.92 o                         
   9  15  -1       9022.86       9170.48       198.18 o                         
  10  15  -1       2093.29       2121.21       100.43 o                         
  11  15  -1       8591.40       8517.58       218.18 o                         
  12  15  -1        794.02        837.88        82.67 o                         
  13  15  -1        547.42        562.45        84.13 o                         
  14  15  -1       2298.97       2219.29       154.46 o                         
  15  15  -1       2350.35       2430.04       119.94 o                         
  16  15  -1       1503.36       1614.60       115.77 o                         
  17  15  -1       1444.87       1369.30       162.45 o                         
  18  15  -1       1462.61       1364.11       241.76 o                         
  19  15  -1       1779.79       1737.53       186.49 o                         
   1  17  -1       4888.79       4604.90       317.46 o                         
   2  17  -1       2167.31       1877.24        98.30 o                         
   3  17  -1       4721.04       4619.20       126.83 o                         
   4  17  -1       1914.91       1967.37        72.66 o                         
   5  17  -1       3885.57       3712.99       106.86 o                         
   6  17  -1        690.95        662.87        50.71 o                         
   7  17  -1         29.50        -26.58        39.03 o                         
   8  17  -1       5632.42       5635.48       140.58 o                         
   9  17  -1        269.71        246.89        61.53 o                         
  10  17  -1        106.76        105.97        49.54 o                         
  11  17  -1       2853.32       2884.25       127.75 o                         
  12  17  -1       3885.92       3770.09       156.74 o                         
  13  17  -1        428.10        349.07        69.63 o                         
  14  17  -1        224.20        215.70        88.28 o                         
  15  17  -1       2641.11       2657.72       163.35 o                         
  16  17  -1        628.33        718.22       221.35 o                         
  17  17  -1       2436.54       2490.76       180.60 o                         
  18  17  -1       2578.29       2468.92       208.53 o                         
   1  19  -1       1884.74       1999.11        85.94 o                         
   2  19  -1        792.97        782.68        55.68 o                         
   3  19  -1       2767.30       2704.99        98.06 o                         
   4  19  -1       1697.98       1703.43        77.35 o                         
   5  19  -1       1013.05       1057.15        70.14 o                         
   6  19  -1        112.51         61.03        46.94 o                         
   7  19  -1        531.43        537.33        62.94 o                         
   8  19  -1       5673.93       5750.88       177.95 o                         
   9  19  -1       2591.89       2510.77       101.58 o                         
  10  19  -1        304.00        275.38        50.27 o                         
  11  19  -1       6862.87       6880.14       201.81 o                         
  12  19  -1       5790.57       5772.88       183.91 o                         
  13  19  -1        702.21        502.74        80.59 o                         
  14  19  -1       1820.39       1882.78       162.04 o                         
  15  19  -1       1827.56       1754.83       153.39 o                         
  16  19  -1        754.26        628.07       117.68 o                         
  17  19  -1        303.74        253.57       135.00 o                         
   1  21  -1       1998.65       1856.86        95.51 o                         
   2  21  -1        503.53        533.69        58.49 o                         
   3  21  -1        407.20        358.91        49.88 o                         
   4  21  -1       3801.27       3840.98       112.39 o                         
   5  21  -1       9357.21       9504.12       213.79 o                         
   6  21  -1        482.32        479.36        60.54 o                         
   7  21  -1       6737.80       6732.78       175.48 o                         
   8  21  -1       3050.40       3026.03       117.37 o                         
   9  21  -1       3163.67       3303.03       122.19 o                         
  10  21  -1        622.99        565.48        62.00 o                         
  11  21  -1       5498.38       5685.41       154.36 o                         
  12  21  -1       2009.36       2214.60       172.15 o                         
  13  21  -1        372.04        519.06       106.44 o                         
  14  21  -1       1222.11        671.46       156.41 o                         
  15  21  -1       2638.49       2025.88       278.06 o                         
  16  21  -1        750.65        572.95       138.58 o                         
   1  23  -1       7479.43       7311.98       192.09 o                         
   2  23  -1       7238.75       7168.16       185.46 o                         
   3  23  -1       2917.10       2713.21       121.69 o                         
   4  23  -1       1507.32       1542.81        89.91 o                         
   5  23  -1       8143.70       8143.84       209.73 o                         
   6  23  -1       3634.16       3640.06       134.65 o                         
   7  23  -1       1478.71       1509.16        95.16 o                         
   8  23  -1       1824.11       1793.86       117.96 o                         
   9  23  -1       5631.07       5827.93       228.08 o                         
  10  23  -1        163.96         62.37       176.52 o                         
  11  23  -1       4709.34       4834.49       175.38 o                         
  12  23  -1        355.50        428.51       176.00 o                         
  13  23  -1        650.80        857.07       196.80 o                         
  14  23  -1       1790.97       1913.40       243.99 o                         
  15  23  -1       2993.77       3285.47       360.22 o                         
   1  25  -1       2703.86       2696.03       148.32 o                         
   2  25  -1      12694.75      12604.76       284.39 o                         
   3  25  -1       1166.94       1056.46        77.75 o                         
   4  25  -1       1176.15       1124.07       248.30 o                         
   5  25  -1       1342.80       1483.93       129.61 o                         
   6  25  -1       4802.26       4763.69       233.36 o                         
   7  25  -1         60.63        136.32       101.70 o                         
   8  25  -1       2576.92       2535.53       194.85 o                         
   9  25  -1       1328.21       1314.47       187.60 o                         
  10  25  -1        697.62        705.09       114.08 o                         
  11  25  -1        187.05        163.37        97.27 o                         
  12  25  -1       1489.13       1278.68       228.63 o                         
  13  25  -1         52.25         -3.28       198.91 o                         
   1  27  -1       1354.34       1320.99       155.33 o                         
   2  27  -1       6897.47       7015.74       303.86 o                         
   3  27  -1        310.41        447.09       179.27 o                         
   4  27  -1        672.08        558.37       137.54 o                         
   5  27  -1        583.09        654.05       133.85 o                         
   6  27  -1       2380.32       1997.38       180.64 o                         
   7  27  -1        307.28        310.25       122.49 o                         
   8  27  -1       1670.82       1566.95       152.97 o                         
   9  27  -1        454.81        327.20       121.06 o                         
  10  27  -1        266.96        246.95       122.38 o                         
  11  27  -1         60.57        -76.10       109.17 o                         
   1  29  -1        950.75        889.08       145.69 o                         
   2  29  -1       1132.16       1057.34       222.02 o                         
   3  29  -1         29.49        146.41       132.38 o                         
   4  29  -1       1231.73       1233.33       161.14 o                         
   5  29  -1       1218.79       1364.88       162.76 o                         
   6  29  -1       1474.41       1255.17       363.18 o                         
   7  29  -1         51.48        -66.30       153.56 o                         
   8  29  -1       1879.23       1310.29       178.30 o                         
   1  31  -1        695.09        591.53       239.39 o                         
   2  31  -1       3590.46       3409.13       505.98 o                         
   3  31  -1        226.53         79.83       151.87 o                         
   4  31  -1        972.70        746.66       224.67 o                         
   6   0   0       6095.65       5361.80       214.67 o                         
   8   0   0     118983.48     127930.98      4654.08 o                         
  10   0   0      29157.06      29530.83      1101.49 o                         
  12   0   0       1973.52       3208.49       166.46 o                         
  14   0   0       1233.62       2002.02       140.05 o                         
  16   0   0        488.73        474.50        90.75 o                         
  18   0   0       1716.93       1524.19       168.52 o                         
  20   0   0       8576.46       8837.42       415.48 o                         
  22   0   0       6208.24       6680.68       376.31 o                         
   1   2   0       3910.94       2855.92       260.40 o                         
   2   2   0        141.71        184.65         9.28 o                         
   3   2   0      60860.24      59172.64      1522.10 o                         
   5   2   0      70658.51      68708.92      1770.22 o                         
   6   2   0        639.40        654.32        38.60 o                         
   7   2   0      89517.94      92317.18      2378.49 o                         
   8   2   0      19634.58      20249.10       760.60 o                         
   9   2   0      42860.12      43176.99      1593.16 o                         
  10   2   0       6503.90       5989.37       179.55 o                         
  11   2   0      42581.49      44342.36      1160.50 o                         
  12   2   0       1629.95       1613.03        82.31 o                         
  13   2   0       1430.45       1553.31        85.03 o                         
  14   2   0         15.15        -19.38        50.27 o                         
  15   2   0       1725.02       1815.29       103.21 o                         
  16   2   0       2936.01       2886.62       132.43 o                         
  17   2   0         30.70        -54.03        54.03 o                         
  18   2   0       1309.56       1305.57       114.85 o                         
  19   2   0         84.70         87.38        72.66 o                         
  20   2   0       1659.39       1537.09       137.47 o                         
  21   2   0        791.60        748.54       155.82 o                         
  22   2   0       3384.20       3131.69       334.58 o                         
   0   4   0       1328.71       1681.04        53.63 o                         
   1   4   0         24.58         42.21         8.17 o                         
   2   4   0       9324.59       9087.85       153.00 o                         
   3   4   0       3062.39       2962.31        54.49 o                         
   4   4   0       6739.76       6043.03       117.73 o                         
   5   4   0      51811.15      49178.56       897.56 o                         
   6   4   0       1116.66       1157.72        32.20 o                         
   7   4   0      12444.70      12465.12       273.92 o                         
   8   4   0      36684.16      37784.76       803.46 o                         
   9   4   0       7915.68       7288.69       169.47 o                         
  10   4   0       7764.56       7637.22       178.32 o                         
  11   4   0       6651.72       6745.86       346.24 o                         
  12   4   0       2998.07       2980.55       103.51 o                         
  13   4   0       2754.76       2744.13        85.03 o                         
  14   4   0       1054.08       1030.55        64.21 o                         
  15   4   0      11889.56      11655.92       342.18 o                         
  16   4   0       5095.82       4761.95       138.96 o                         
  17   4   0       2565.19       2514.63       103.05 o                         
  18   4   0         69.01         62.77        47.04 o                         
  19   4   0       5258.18       4977.45       152.51 o                         
  20   4   0         80.22        140.43        57.24 o                         
  21   4   0        680.27        871.47        85.76 o                         
  22   4   0       1819.36       1847.84       128.26 o                         
   0   6   0      66258.05      65928.38      1701.52 o                         
   1   6   0       6312.19       5866.59       135.04 o                         
   2   6   0       6017.34       5739.44       131.79 o                         
   3   6   0       5145.88       4720.62        86.05 o                         
   4   6   0      14988.27      14641.46       245.73 o                         
   5   6   0       1176.11       1138.80        30.70 o                         
   6   6   0      12444.14      11915.22       228.23 o                         
   7   6   0        562.11        541.25        28.90 o                         
   8   6   0       8685.75       9173.82       180.51 o                         
   9   6   0       5376.05       5412.68       114.17 o                         
  10   6   0      25579.89      25083.58       469.28 o                         
  11   6   0        279.40        402.80        37.59 o                         
  12   6   0       8036.43       8098.14       287.69 o                         
  13   6   0       2698.31       2823.22       111.06 o                         
  14   6   0      20123.21      21255.96       576.67 o                         
  15   6   0       1439.67       1276.61        71.82 o                         
  16   6   0       5809.83       6189.04       167.32 o                         
  17   6   0        394.08        531.91        55.00 o                         
  18   6   0       6008.27       5944.77       170.54 o                         
  19   6   0       1172.64       1072.22        82.24 o                         
  20   6   0        659.67        796.52        79.12 o                         
  21   6   0        518.60        397.22        76.14 o                         
  22   6   0       1439.40       1583.91       115.19 o                         
   0   8   0       2675.26       2827.49        93.27 o                         
   1   8   0      15505.41      14967.51       284.05 o                         
   2   8   0        286.82        350.40        22.57 o                         
   3   8   0      18342.50      17975.73       338.19 o                         
   4   8   0        263.19        278.99        18.32 o                         
   5   8   0       4722.34       4665.04        90.31 o                         
   6   8   0       6030.26       5759.14       118.37 o                         
   7   8   0      30209.59      31924.13       593.78 o                         
   8   8   0       1083.85       1156.23        45.46 o                         
   9   8   0        138.24        170.57        25.01 o                         
  10   8   0      30101.19      31425.06       587.49 o                         
  11   8   0         20.94         76.33        27.45 o                         
  12   8   0       9804.51      10098.98       206.03 o                         
  13   8   0       3670.14       3798.09       102.98 o                         
  14   8   0      10194.96       9986.48       207.81 o                         
  15   8   0        384.83        418.33        45.92 o                         
  16   8   0      10195.28      10558.25       253.64 o                         
  17   8   0      11413.58      11024.28       231.14 o                         
  18   8   0       1048.28       1088.08        67.05 o                         
  19   8   0        919.11        820.59        63.45 o                         
  20   8   0       9733.24       9763.84       263.60 o                         
  21   8   0       2834.86       2458.91       455.39 o                         
   0  10   0      54450.38      55346.06      1439.93 o                         
   1  10   0        443.12        502.63        31.34 o                         
   2  10   0       6244.56       6334.75       132.37 o                         
   3  10   0       1053.49        992.54        40.75 o                         
   4  10   0       3494.52       3131.90        68.86 o                         
   5  10   0         16.00         56.45        17.84 o                         
   6  10   0      14471.42      14671.68       282.97 o                         
   7  10   0        429.15        330.67        52.73 o                         
   8  10   0         61.63        108.97        29.31 o                         
   9  10   0        231.90        227.45        35.24 o                         
  10  10   0      15666.17      15110.21       340.50 o                         
  11  10   0        887.03        920.46        55.24 o                         
  12  10   0       3457.29       3265.30        93.18 o                         
  13  10   0        735.82        756.20        53.33 o                         
  14  10   0        118.76        137.83        40.50 o                         
  15  10   0       1024.24       1116.70        69.44 o                         
  16  10   0       9942.68      10165.99       220.92 o                         
  17  10   0        999.65       1293.09        87.77 o                         
  18  10   0         29.12        -57.07        57.07 o                         
  19  10   0       1846.80       1799.03        96.99 o                         
  20  10   0       9387.70       9791.66       371.05 o                         
  21  10   0        848.26       1113.49       115.17 o                         
   0  12   0       3223.38       2793.91       106.75 o                         
   1  12   0       1900.00       2173.33        64.93 o                         
   2  12   0       1294.52       1197.56        49.40 o                         
   3  12   0       1184.79       1183.49        52.14 o                         
   4  12   0       1807.70       1674.65        52.36 o                         
   5  12   0         83.54        136.26        23.50 o                         
   6  12   0      10861.35      10949.67       196.49 o                         
   7  12   0        641.71        610.49        42.52 o                         
   8  12   0       3795.29       3921.09        96.26 o                         
   9  12   0       3298.48       3535.13       110.44 o                         
  10  12   0       5252.64       5326.60       177.01 o                         
  11  12   0       1225.23       1192.06        75.32 o                         
  12  12   0       1198.78       1246.29        78.21 o                         
  13  12   0        964.28       1140.85        80.70 o                         
  14  12   0        297.69        314.14        58.84 o                         
  15  12   0         35.89        -47.59        52.01 o                         
  16  12   0       3027.26       3062.36       122.92 o                         
  17  12   0        638.42        677.29        75.48 o                         
  18  12   0         96.39        150.83       119.13 o                         
  19  12   0        526.70        537.87       108.18 o                         
  20  12   0       3654.89       3895.87       288.09 o                         
   0  14   0      11903.38      12126.09       346.24 o                         
   1  14   0      10009.19      10524.55       216.03 o                         
   2  14   0      14759.75      15286.49       307.02 o                         
   3  14   0       2322.01       2171.00        70.69 o                         
   4  14   0       8132.17       8309.20       160.52 o                         
   5  14   0        795.12        771.63        45.42 o                         
   6  14   0       6319.29       6972.61       138.14 o                         
   7  14   0        794.18        743.92        59.03 o                         
   8  14   0       2515.16       2542.14        96.58 o                         
   9  14   0          5.38         28.86        33.78 o                         
  10  14   0      11382.28      11470.24       342.35 o                         
  11  14   0       1838.04       1714.09       116.31 o                         
  12  14   0         41.58        -35.22        47.96 o                         
  13  14   0        525.27        526.08        59.95 o                         
  14  14   0        518.77        556.11        64.89 o                         
  15  14   0        427.12        395.81        70.87 o                         
  16  14   0        262.73        273.88       101.11 o                         
  17  14   0       1385.65       1516.49       123.07 o                         
  18  14   0        830.29        388.19       139.97 o                         
  19  14   0         84.91         94.71       157.38 o                         
  20  14   0       1495.98       1446.01       199.09 o                         
   0  16   0       3230.04       3173.02       132.59 o                         
   1  16   0        910.20        773.91        49.01 o                         
   2  16   0       2614.23       2442.68        81.77 o                         
   3  16   0       4269.64       4645.38       118.14 o                         
   4  16   0         20.90         63.30        32.89 o                         
   5  16   0        167.80        209.10        35.25 o                         
   6  16   0      10737.95      10856.45       235.02 o                         
   7  16   0       2949.72       3068.92        97.14 o                         
   8  16   0         46.18         58.71        39.10 o                         
   9  16   0       4895.51       4857.17       161.40 o                         
  10  16   0        194.52        188.34        33.35 o                         
  11  16   0         18.46         83.63        59.48 o                         
  12  16   0       9387.02       9705.72       251.15 o                         
  13  16   0       6035.46       6286.88       186.33 o                         
  14  16   0        347.95        335.17        65.54 o                         
  15  16   0         50.35         52.90        65.02 o                         
  16  16   0       4518.06       4389.06       167.13 o                         
  17  16   0       1668.80       1663.22       158.03 o                         
  18  16   0         10.82        -46.53       103.28 o                         
  19  16   0          6.17          6.56       160.65 o                         
   0  18   0       7677.26       7680.55       249.13 o                         
   1  18   0        924.91        847.18        52.53 o                         
   2  18   0       2262.99       2281.93        91.22 o                         
   3  18   0      13248.11      13498.60       278.98 o                         
   4  18   0       7811.29       7857.29       179.69 o                         
   5  18   0        165.08        220.16        39.93 o                         
   6  18   0        681.51        864.75        54.09 o                         
   7  18   0       4938.41       4844.26       132.54 o                         
   8  18   0        730.85        684.99        56.80 o                         
   9  18   0       1109.70       1140.05        72.53 o                         
  10  18   0       8754.51       9295.25       207.01 o                         
  11  18   0        961.68        759.06        77.89 o                         
  12  18   0        393.81        364.24        67.02 o                         
  13  18   0        567.44        606.04        79.97 o                         
  14  18   0        108.21         45.98        71.58 o                         
  15  18   0         58.90        -87.60        87.60 o                         
  16  18   0       3245.51       2973.17       188.49 o                         
  17  18   0        254.38        200.63       105.75 o                         
  18  18   0          2.52        -74.84       187.98 o                         
   0  20   0       8250.97       8474.86       278.22 o                         
   1  20   0       1603.57       1621.80        85.60 o                         
   2  20   0       1595.59       1635.59        86.54 o                         
   3  20   0         37.86         23.26        43.36 o                         
   4  20   0         20.93         26.03        41.41 o                         
   5  20   0        357.23        267.22        45.89 o                         
   6  20   0       8768.12       9121.75       188.57 o                         
   7  20   0         17.30          9.60        50.47 o                         
   8  20   0        160.72        100.33        53.26 o                         
   9  20   0       1282.00       1365.56        85.09 o                         
  10  20   0       5554.09       5534.72       152.32 o                         
  11  20   0        374.83        354.27        42.19 o                         
  12  20   0       1445.64       1292.33        99.20 o                         
  13  20   0       2003.69       1842.66       145.62 o                         
  14  20   0       1379.08       1319.46       124.73 o                         
  15  20   0        231.95        -85.29       101.17 o                         
  16  20   0       1107.38        882.47       168.42 o                         
  17  20   0         75.47        -99.24       236.62 o                         
   0  22   0       9961.84       9451.81       393.30 o                         
   1  22   0       5304.04       5155.53       149.65 o                         
   2  22   0        108.09        189.77        54.38 o                         
   3  22   0      12623.35      12503.79       273.60 o                         
   4  22   0       8922.25       8586.21       185.78 o                         
   5  22   0       3387.67       3061.92       109.36 o                         
   6  22   0        673.42        533.59        59.02 o                         
   7  22   0       3144.49       3103.48       124.78 o                         
   8  22   0       2232.74       2172.79       112.97 o                         
   9  22   0        403.48        458.02        65.83 o                         
  10  22   0       5959.99       5781.75       165.03 o                         
  11  22   0        545.74        488.93        58.49 o                         
  12  22   0          3.05       -128.96       128.96 o                         
  13  22   0        871.54        763.87       125.18 o                         
  14  22   0       1205.46       1193.49       148.44 o                         
  15  22   0        844.93        690.96       193.54 o                         
  16  22   0        837.97       1012.42       212.13 o                         
   0  24   0       3494.37       3418.01       185.57 o                         
   1  24   0       5898.70       5727.53       167.49 o                         
   2  24   0        282.94        376.72        63.52 o                         
   3  24   0       2769.98       2657.90       120.52 o                         
   4  24   0        625.33        670.21        65.05 o                         
   5  24   0         30.69        -43.81        75.20 o                         
   6  24   0         27.33         -5.99        64.51 o                         
   7  24   0       3338.51       3285.79       146.96 o                         
   8  24   0        816.73        902.80       100.87 o                         
   9  24   0       1273.16       1154.36       121.67 o                         
  10  24   0       1241.60       1322.89       136.18 o                         
  11  24   0        958.26        892.07       180.99 o                         
  12  24   0        318.35        298.42       174.90 o                         
  13  24   0       3017.44       3018.51       342.73 o                         
  14  24   0       1242.36        967.84       217.65 o                         
   1  26   0        702.20        529.22       167.30 o                         
   2  26   0         40.92        108.70       102.86 o                         
   3  26   0       4504.11       4330.12       228.14 o                         
   4  26   0        530.20        479.44        96.65 o                         
   5  26   0        339.70        190.85       150.06 o                         
   6  26   0         10.61          6.03       104.45 o                         
   7  26   0       5363.87       5403.91       258.20 o                         
   8  26   0        128.24         95.25       110.45 o                         
   9  26   0        605.66        559.99       118.20 o                         
  10  26   0        278.09        273.20       166.15 o                         
  11  26   0       4009.48       3844.58       374.11 o                         
  12  26   0        137.63        -14.05        83.66 o                         
   0  28   0       1380.32       1575.11       231.91 o                         
   1  28   0        119.55        -78.42       121.32 o                         
   2  28   0         72.53        -18.31       117.84 o                         
   3  28   0       1066.63       1184.60       150.75 o                         
   4  28   0        249.48        433.67       160.08 o                         
   5  28   0        191.66        131.20       132.50 o                         
   6  28   0        217.90        214.52       139.72 o                         
   7  28   0       1814.01       2071.03       174.52 o                         
   8  28   0         15.47         22.32       123.69 o                         
   9  28   0        256.60        361.96       130.22 o                         
  10  28   0       1760.91       1933.34       247.81 o                         
   0  30   0       1170.61        809.23       209.99 o                         
   1  30   0       1329.99       1263.70       167.70 o                         
   2  30   0       1563.94       1708.85       175.92 o                         
   3  30   0       2527.45       2101.52       375.46 o                         
   4  30   0        401.73        258.99       139.90 o                         
   5  30   0          6.02        -42.53       137.90 o                         
   6  30   0       1766.58       1542.95       179.08 o                         
   7  30   0       2008.40       1445.58       182.74 o                         
   2   1   1       7548.38       6696.81       101.99 o                         
   3   1   1      26088.34      24096.77       642.03 o                         
   4   1   1      66944.66      66911.45      1716.67 o                         
   5   1   1     103381.24     104817.59      3669.07 o                         
   6   1   1       8382.92       7768.54       305.57 o                         
   7   1   1      27000.38      26814.88      1017.26 o                         
   8   1   1      19917.66      18712.90       753.67 o                         
   9   1   1      37943.32      37677.43       991.45 o                         
  10   1   1        579.77        595.01        54.48 o                         
  11   1   1      18906.45      17842.58       522.00 o                         
  12   1   1       5407.03       5418.87       174.08 o                         
  13   1   1        395.63        384.25        48.87 o                         
  14   1   1        253.19        265.12        50.41 o                         
  15   1   1      18911.29      18865.67       542.88 o                         
  16   1   1        321.05        239.32        60.84 o                         
  17   1   1        355.35        204.44        61.05 o                         
  18   1   1        488.89        369.24        72.03 o                         
  19   1   1       8380.33       8248.93       278.26 o                         
  20   1   1        161.07        172.90        78.73 o                         
  21   1   1       3212.70       3097.32       187.79 o                         
  22   1   1        153.06        103.46       100.68 o                         
   1   3   1       3257.01       3553.86        74.18 o                         
   2   3   1      64719.77      65577.02      1375.45 o                         
   3   3   1       5052.18       4592.21        74.24 o                         
   4   3   1      20949.00      19446.12       354.90 o                         
   5   3   1      27972.97      26406.97       705.45 o                         
   6   3   1       5633.95       5222.88       151.10 o                         
   7   3   1        153.26        110.93        24.34 o                         
   8   3   1      30977.98      31514.46       825.78 o                         
   9   3   1      26066.70      25626.29       690.96 o                         
  10   3   1       2971.83       3154.19       161.24 o                         
  12   3   1      23497.97      23233.26       625.10 o                         
  13   3   1       4659.90       4558.36       159.90 o                         
  14   3   1       8097.36       7902.86       247.88 o                         
  16   3   1       9985.96      10037.71       306.08 o                         
  17   3   1       2950.80       2780.90       203.90 o                         
  18   3   1       4733.73       4927.51       178.25 o                         
  19   3   1       2168.93       2209.99       148.30 o                         
  20   3   1        486.77        503.10        93.45 o                         
  21   3   1       3049.21       3121.99       198.83 o                         
  22   3   1       1166.13       1039.31       122.18 o                         
   1   5   1      59312.30      59900.32      1083.01 o                         
   2   5   1       3150.69       2943.30        64.07 o                         
   3   5   1       4962.28       4580.88        85.59 o                         
   4   5   1      41613.12      39683.11       541.75 o                         
   5   5   1      36912.60      34890.35       724.12 o                         
   6   5   1       3527.06       3202.70        83.55 o                         
   7   5   1      10587.39      10288.99       226.66 o                         
   8   5   1       7119.62       7135.86       168.35 o                         
   9   5   1      19175.80      19311.61       522.75 o                         
  10   5   1        682.08        664.67        61.45 o                         
  11   5   1      14575.04      14663.47       394.37 o                         
  12   5   1       4518.49       4439.17       189.93 o                         
  13   5   1       1387.31       1282.81       131.32 o                         
  14   5   1        310.00        361.95        59.58 o                         
  15   5   1       5720.23       5497.52       137.90 o                         
  16   5   1       5870.72       5583.21       155.49 o                         
  17   5   1       1944.06       2006.90        88.78 o                         
  18   5   1       1834.44       1751.09        91.89 o                         
  19   5   1         86.28         86.18        51.28 o                         
  20   5   1        951.74        965.47       146.39 o                         
  21   5   1       4712.12       4654.13       160.29 o                         
  22   5   1        612.81        610.74        85.83 o                         
   1   7   1      61389.54      61850.19      1138.34 o                         
   2   7   1       8074.87       7651.77       152.14 o                         
   3   7   1       6065.69       5474.86       112.17 o                         
   4   7   1       5837.02       5464.84       130.37 o                         
   5   7   1      17039.67      16878.14       258.20 o                         
   6   7   1       5217.92       5247.97        80.90 o                         
   7   7   1       7168.76       7088.50       146.57 o                         
   8   7   1       1422.44       1368.93        47.88 o                         
   9   7   1       5154.15       4909.57       103.93 o                         
  10   7   1       1035.82       1004.41        44.81 o                         
  11   7   1      22076.23      22996.49       428.46 o                         
  12   7   1        817.97        807.59        51.31 o                         
  13   7   1        231.75        207.76        30.08 o                         
  14   7   1         34.94        -31.80        31.80 o                         
  15   7   1       6809.45       6751.15       169.45 o                         
  16   7   1        512.42        590.46        65.73 o                         
  17   7   1       3013.16       2802.33       107.43 o                         
  18   7   1        420.88        416.83        57.73 o                         
  19   7   1       2065.98       1989.33       110.30 o                         
  20   7   1       1168.34       1134.26        96.32 o                         
  21   7   1       4515.40       4308.13       162.81 o                         
   1   9   1      14150.64      14056.92       277.73 o                         
   2   9   1       9397.88       9286.99       184.35 o                         
   3   9   1       1444.59       1317.01        43.04 o                         
   4   9   1        825.91        828.38        36.21 o                         
   5   9   1      11313.22      11213.97       200.69 o                         
   6   9   1       7827.28       7912.66       143.99 o                         
   7   9   1       2808.28       2769.50        58.16 o                         
   8   9   1       5752.02       5545.70       125.25 o                         
   9   9   1       3066.80       3061.26        95.13 o                         
  10   9   1       3932.33       3883.29        96.99 o                         
  11   9   1      12901.96      12702.56       263.08 o                         
  12   9   1       1013.82        903.41        69.63 o                         
  13   9   1       1102.36       1065.22        62.58 o                         
  14   9   1       3090.01       3174.45        92.35 o                         
  15   9   1       7264.74       7508.07       170.58 o                         
  16   9   1       1011.36        942.23        74.55 o                         
  17   9   1        327.53        244.75        54.90 o                         
  18   9   1       1391.80       1313.42        80.25 o                         
  19   9   1       3570.44       3555.37       144.57 o                         
  20   9   1        385.03        241.92        68.53 o                         
  21   9   1       1909.31       1980.68       141.11 o                         
   1  11   1      14473.80      14341.79       271.63 o                         
   2  11   1      33690.56      35860.17       685.35 o                         
   3  11   1      19768.66      21107.64       390.75 o                         
   4  11   1      14873.70      15222.65       295.55 o                         
   5  11   1       5488.30       5219.82       108.70 o                         
   6  11   1       4589.01       4709.29        98.16 o                         
   7  11   1       2700.73       2826.28        68.48 o                         
   8  11   1       3398.95       3343.06        82.76 o                         
   9  11   1       5260.15       5175.16       308.54 o                         
  10  11   1       5851.37       5916.71       135.56 o                         
  11  11   1      10867.10      10423.63       221.83 o                         
  12  11   1       2640.15       2618.11        84.95 o                         
  13  11   1        536.47        514.78        46.85 o                         
  14  11   1       1805.23       1793.72        80.56 o                         
  15  11   1       5668.08       5768.21       146.22 o                         
  16  11   1        343.27        354.32        51.81 o                         
  17  11   1        268.72        225.68        55.35 o                         
  18  11   1        565.04        571.09        75.18 o                         
  19  11   1       1353.52       1011.79       146.21 o                         
  20  11   1        222.36         47.65        65.77 o                         
  21  11   1       1397.04       1350.93       112.77 o                         
   1  13   1      17392.98      18164.63       338.25 o                         
   2  13   1       4463.06       4473.37       109.78 o                         
   3  13   1       3377.38       3308.04        86.79 o                         
   4  13   1       3681.67       3832.49        94.37 o                         
   5  13   1      13782.51      14642.80       246.89 o                         
   6  13   1       6311.71       6725.72       137.00 o                         
   7  13   1        205.46        203.28        27.38 o                         
   8  13   1       8983.13       9064.79       183.79 o                         
   9  13   1       8917.40       8810.65       183.05 o                         
  10  13   1        351.61        362.03        49.26 o                         
  11  13   1      10460.68      10790.17       255.09 o                         
  12  13   1       4881.40       4988.30       143.27 o                         
  13  13   1       3335.89       3209.86       123.50 o                         
  14  13   1        706.34        772.89        85.39 o                         
  15  13   1       3965.19       3767.76       150.80 o                         
  16  13   1        618.91        607.47        73.82 o                         
  17  13   1        457.35        485.99        72.01 o                         
  18  13   1        904.33        719.49       141.49 o                         
  19  13   1       1301.76       1145.77       155.32 o                         
  20  13   1        143.43         47.00       146.46 o                         
   1  15   1      19593.00      20401.67       400.39 o                         
   2  15   1       3531.27       3785.31       104.61 o                         
   3  15   1       4022.20       4031.84       136.42 o                         
   4  15   1        568.22        694.34        52.78 o                         
   5  15   1       7709.78       7516.46       144.98 o                         
   6  15   1       2762.37       2702.71        77.20 o                         
   7  15   1        753.04        757.91        47.25 o                         
   8  15   1       1645.54       1713.48        62.94 o                         
   9  15   1       9306.08       9406.39       175.81 o                         
  10  15   1       2133.07       2110.58       100.59 o                         
  11  15   1       8156.26       7999.56       216.15 o                         
  12  15   1        935.44       1046.43        88.20 o                         
  13  15   1        628.22        639.21        72.32 o                         
  14  15   1       2515.77       2348.99       148.08 o                         
  15  15   1       2318.18       2198.27       133.58 o                         
  16  15   1       1635.07       1697.69       256.51 o                         
  17  15   1       1294.54       1351.45       174.38 o                         
  18  15   1       1610.87       1460.10       165.20 o                         
  19  15   1       1479.64       1331.66       140.02 o                         
   1  17   1       4618.77       4406.46       167.71 o                         
   2  17   1       2572.20       2384.86        94.84 o                         
   3  17   1       4515.47       4330.47       124.79 o                         
   4  17   1       1806.51       1740.00        79.47 o                         
   5  17   1       3079.13       3067.37        90.52 o                         
   6  17   1        858.14        842.64        49.98 o                         
   7  17   1         70.62        108.99        36.77 o                         
   8  17   1       5438.78       5384.72       124.31 o                         
   9  17   1         90.64         66.80        44.11 o                         
  10  17   1        105.93        130.56        35.39 o                         
  11  17   1       3471.79       3538.35       133.01 o                         
  12  17   1       3989.70       4125.71       147.77 o                         
  13  17   1        383.53        385.03        70.81 o                         
  14  17   1        227.30        201.42        69.17 o                         
  15  17   1       2491.77       2464.08       134.96 o                         
  16  17   1        604.65        694.31       104.74 o                         
  17  17   1       2321.89       2107.32       177.05 o                         
  18  17   1       2651.09       2597.98       187.79 o                         
   1  19   1       1645.52       1657.98        83.30 o                         
   2  19   1        790.48        730.89        54.14 o                         
   3  19   1       2844.74       2639.26        97.91 o                         
   4  19   1       1911.08       1923.64        86.17 o                         
   5  19   1       1104.69       1187.96        68.76 o                         
   6  19   1         49.33        -12.85        38.80 o                         
   7  19   1        469.73        455.16        48.00 o                         
   8  19   1       5399.28       5239.46       130.48 o                         
   9  19   1       2418.60       2346.39       101.00 o                         
  10  19   1        326.04        275.11        44.30 o                         
  11  19   1       6379.13       6418.60       139.51 o                         
  12  19   1       5186.95       5232.62       182.56 o                         
  13  19   1        778.31        760.79        86.19 o                         
  14  19   1       2083.77       2048.41       224.96 o                         
  15  19   1       1668.60       1470.67       285.50 o                         
  16  19   1        679.17        626.54       389.18 o                         
  17  19   1        200.15          8.03       115.55 o                         
   1  21   1       1976.78       1846.98        94.68 o                         
   2  21   1        713.34        689.95        59.05 o                         
   3  21   1        472.99        391.17        61.46 o                         
   4  21   1       3471.91       3593.85       122.69 o                         
   5  21   1       8406.33       8440.98       186.53 o                         
   6  21   1        669.51        771.67        59.35 o                         
   7  21   1       6565.33       6633.26       155.36 o                         
   8  21   1       2551.11       2740.21       116.22 o                         
   9  21   1       3062.46       3054.48       132.79 o                         
  10  21   1        608.88        636.35        65.03 o                         
  11  21   1       5329.12       5424.35       132.56 o                         
  12  21   1       1622.98       1594.65       146.14 o                         
  13  21   1        362.19        219.65       102.73 o                         
  14  21   1       1156.42        957.28       241.16 o                         
  15  21   1       2459.51       2147.83       273.65 o                         
  16  21   1        614.00        466.03       127.55 o                         
   1  23   1       7928.50       7809.11       194.19 o                         
   2  23   1       6835.15       6972.31       185.13 o                         
   3  23   1       3134.47       2940.24       120.23 o                         
   4  23   1       1530.83       1693.92       104.16 o                         
   5  23   1       8820.82       8532.51       210.06 o                         
   6  23   1       3472.88       3482.57       128.49 o                         
   7  23   1       1313.31       1321.15        74.00 o                         
   8  23   1       1706.41       1790.23       109.69 o                         
   9  23   1       5682.71       5476.71       226.46 o                         
  10  23   1        150.76         77.36        86.31 o                         
  11  23   1       4638.50       4687.94       147.32 o                         
  12  23   1        317.00        299.51       167.25 o                         
  13  23   1        638.39        489.82       176.03 o                         
  14  23   1       1640.73       1672.53       231.93 o                         
  15  23   1       3074.78       2834.52       346.01 o                         
   1  25   1       3026.76       3113.98       130.61 o                         
   2  25   1      12467.79      12095.20       326.89 o                         
   3  25   1       1190.30       1030.31        80.84 o                         
   4  25   1       1341.71       1250.87       266.38 o                         
   5  25   1       1497.57       1380.96       214.57 o                         
   6  25   1       4762.83       4454.07       181.43 o                         
   7  25   1         61.81        113.13        79.06 o                         
   8  25   1       2977.09       2856.39       196.61 o                         
   9  25   1       1419.28       1506.25       136.41 o                         
  10  25   1        693.67        809.43       117.63 o                         
  11  25   1        198.83        143.54        79.51 o                         
  12  25   1       1531.49       1409.20       144.40 o                         
  13  25   1         37.36       -125.68       187.98 o                         
   1  27   1       1364.98       1376.19       139.58 o                         
   2  27   1       6705.27       6333.17       303.52 o                         
   3  27   1        323.14        390.17       232.24 o                         
   4  27   1        710.78        827.40       145.53 o                         
   5  27   1        832.58        848.54       130.50 o                         
   6  27   1       2293.27       2119.48       181.37 o                         
   7  27   1        274.38        121.85       171.61 o                         
   8  27   1       1982.41       1985.97       179.77 o                         
   9  27   1        630.44        455.11       205.49 o                         
  10  27   1        279.76        147.25       207.68 o                         
  11  27   1         67.06         79.10       159.57 o                         
   1  29   1        944.18       1054.41       154.63 o                         
   2  29   1       1031.09       1171.54       273.95 o                         
   3  29   1         17.06         96.77       127.40 o                         
   4  29   1       1419.60       1369.59       310.61 o                         
   5  29   1       1200.63       1315.85       162.40 o                         
   6  29   1       1501.93       1432.12       157.75 o                         
   7  29   1         68.25        147.75       150.73 o                         
   8  29   1       1944.26       1616.72       195.02 o                         
   1  31   1        608.93        745.39       154.70 o                         
   2  31   1       3508.82       3129.12       272.98 o                         
   3  31   1        194.33        172.79       146.05 o                         
   4  31   1        877.24        681.41       161.21 o                         
   0   0   2      35000.14      35379.50      1394.46 o                         
   2   0   2      54960.96      53560.96      1405.63 o                         
   4   0   2      21008.76      19290.50       657.87 o                         
   6   0   2      17160.03      15173.02       566.34 o                         
   8   0   2       9268.84       9047.58       362.29 o                         
  10   0   2      24953.48      25039.64       964.65 o                         
  12   0   2       9860.50       9979.20       420.63 o                         
  14   0   2      10386.19      10222.46       410.35 o                         
  16   0   2       8646.50       8748.82       385.16 o                         
  18   0   2       1164.25        988.70       124.69 o                         
  22   0   2        271.89          3.28       147.56 o                         
   0   2   2       3148.75       3547.85        95.44 o                         
   1   2   2      18914.69      18083.56       331.72 o                         
   2   2   2      26736.07      26133.35       461.71 o                         
   3   2   2       2525.42       2521.13        43.65 o                         
   4   2   2       9692.62       8509.30       130.07 o                         
   5   2   2       8402.04       7751.53       146.91 o                         
   6   2   2      31308.12      30420.81       834.44 o                         
   7   2   2       1359.99       1306.83        57.06 o                         
   8   2   2       1584.97       1663.96        67.51 o                         
   9   2   2       3689.02       3807.26       180.11 o                         
  10   2   2      20567.12      20017.64       779.26 o                         
  11   2   2       1380.53       1401.25       116.57 o                         
  12   2   2       7170.71       7032.82       217.57 o                         
  13   2   2         99.19         66.57        40.77 o                         
  14   2   2       7540.25       7693.26       247.79 o                         
  15   2   2       3927.17       3973.01       156.97 o                         
  16   2   2       3957.10       4003.29       226.89 o                         
  17   2   2        860.98        823.93       136.15 o                         
  18   2   2        926.93       1022.19        97.40 o                         
  19   2   2       1520.91       1396.06       118.94 o                         
  20   2   2       5293.85       5377.82       353.15 o                         
  21   2   2         93.50        -76.82        84.07 o                         
  22   2   2       3239.99       3628.55       330.11 o                         
   1   4   2      20950.98      19058.88       454.16 o                         
   2   4   2      63855.21      64120.14      1180.80 o                         
   3   4   2      16464.22      15062.53       258.00 o                         
   4   4   2       3484.61       3353.32        57.93 o                         
   5   4   2        809.53        750.88        20.42 o                         
   6   4   2      15915.93      15506.87       293.44 o                         
   7   4   2       1842.13       1872.98        54.72 o                         
   8   4   2      10595.47      10774.45       245.28 o                         
   9   4   2       7486.37       7451.71       171.54 o                         
  10   4   2      26300.69      26469.10       699.14 o                         
  11   4   2       1912.09       1921.57        88.89 o                         
  12   4   2       6453.94       6324.33       284.90 o                         
  13   4   2        232.53        276.56        72.15 o                         
  14   4   2       7012.14       7144.32       232.52 o                         
  15   4   2        975.21        801.29        74.63 o                         
  16   4   2       4332.55       4271.80       174.80 o                         
  17   4   2        225.97        189.31        65.39 o                         
  18   4   2       2200.56       1980.49        93.48 o                         
  19   4   2        260.26        195.16        49.41 o                         
  20   4   2       2212.78       2166.20       126.96 o                         
  21   4   2        456.52        394.10        82.09 o                         
  22   4   2       1325.06       1187.74       128.13 o                         
   0   6   2      41001.82      40700.72      1044.79 o                         
   1   6   2       3966.48       3770.00        81.89 o                         
   2   6   2       5366.01       5209.80        95.38 o                         
   3   6   2       2933.21       2856.30        64.53 o                         
   4   6   2       1165.01       1276.54        39.06 o                         
   5   6   2       1546.60       1469.92        34.12 o                         
   6   6   2      19582.26      19152.60       295.44 o                         
   7   6   2        365.71        317.14        37.09 o                         
   8   6   2        136.06        117.69        24.61 o                         
   9   6   2       2495.10       2523.78        76.63 o                         
  10   6   2      24888.63      24870.15       544.14 o                         
  11   6   2       2207.41       2254.89        75.82 o                         
  12   6   2      12128.55      11933.91       271.26 o                         
  13   6   2       1086.22        958.62        71.04 o                         
  14   6   2       8250.36       8311.37       256.70 o                         
  15   6   2       4078.00       4186.27       150.77 o                         
  16   6   2       7843.04       7781.29       200.23 o                         
  17   6   2        721.31        810.96        66.27 o                         
  18   6   2        446.57        495.45        55.64 o                         
  19   6   2       6068.13       5925.04       203.90 o                         
  20   6   2       6529.81       6621.67       201.09 o                         
  21   6   2        242.65        134.80        71.45 o                         
  22   6   2       1958.91       2112.61       194.58 o                         
   0   8   2      55741.26      56665.91      1446.73 o                         
   1   8   2        570.57        590.04        29.83 o                         
   2   8   2      10564.48      10008.98       190.60 o                         
   3   8   2       2638.51       2616.03        63.57 o                         
   4   8   2      27311.26      28024.90       464.57 o                         
   5   8   2       5683.84       5774.63        99.18 o                         
   6   8   2      10525.80       9975.12       146.03 o                         
   7   8   2       3543.42       3445.48        59.40 o                         
   8   8   2       7011.29       7163.57       150.44 o                         
   9   8   2       3100.58       3096.67        77.73 o                         
  10   8   2      13240.09      12885.17       264.85 o                         
  11   8   2        883.99        882.76        49.71 o                         
  12   8   2       1442.75       1423.92        63.58 o                         
  13   8   2       2584.87       2489.91        76.47 o                         
  14   8   2       3310.67       3361.55       111.37 o                         
  15   8   2       5309.07       5359.90       130.71 o                         
  16   8   2       8351.40       8244.28       211.10 o                         
  17   8   2        287.50        275.20        65.25 o                         
  18   8   2        817.03        801.75        58.26 o                         
  19   8   2       3517.53       3433.49       138.97 o                         
  20   8   2       9162.17       9179.92       253.15 o                         
  21   8   2        432.34        445.82        80.55 o                         
   0  10   2      56464.27      59422.77      1534.69 o                         
   1  10   2       3159.29       3107.73        77.94 o                         
   2  10   2       3302.90       3321.78        80.15 o                         
   3  10   2       6028.34       6195.54       136.60 o                         
   4  10   2      25883.05      26153.80       482.43 o                         
   5  10   2       2579.45       2494.90        66.46 o                         
   6  10   2       5425.52       5288.84       106.74 o                         
   7  10   2       5239.61       5398.61        97.09 o                         
   8  10   2      13801.29      13763.76       217.01 o                         
   9  10   2       1390.77       1576.77        60.48 o                         
  10  10   2       6425.77       6262.75       147.30 o                         
  11  10   2       3358.66       3358.79        94.96 o                         
  12  10   2        401.10        406.00        39.08 o                         
  13  10   2        319.96        376.43        42.61 o                         
  14  10   2        276.97        295.62        42.59 o                         
  15  10   2         82.04        110.34        43.98 o                         
  16  10   2       2295.38       2332.69        92.81 o                         
  17  10   2         22.07         41.70        55.62 o                         
  18  10   2         46.63         61.76        76.12 o                         
  19  10   2        778.10        729.78        78.58 o                         
  20  10   2       4118.47       4087.29       169.51 o                         
  21  10   2        325.89        221.95        85.34 o                         
   0  12   2      24559.13      24555.28       639.16 o                         
   1  12   2      23978.32      24995.10       481.16 o                         
   2  12   2       7147.50       6735.66       143.30 o                         
   3  12   2       3487.53       3619.15        92.72 o                         
   4  12   2      11740.60      11712.98       230.16 o                         
   5  12   2       5768.24       5794.20       128.43 o                         
   6  12   2       5681.91       5763.91       112.10 o                         
   7  12   2       1636.75       1561.99        53.20 o                         
   8  12   2       6143.11       6059.23       115.32 o                         
   9  12   2        959.56        930.59        44.40 o                         
  10  12   2       6237.29       6443.71       149.72 o                         
  11  12   2       1026.98       1052.18        68.41 o                         
  12  12   2        201.20        244.83        55.23 o                         
  13  12   2        803.83        751.54        71.92 o                         
  14  12   2       1425.65       1465.13        86.16 o                         
  15  12   2         64.68        -47.18        47.18 o                         
  16  12   2        712.80        628.88        62.82 o                         
  17  12   2         33.42        -19.32        67.35 o                         
  18  12   2        928.58        996.65        98.81 o                         
  19  12   2        581.59        572.64        84.33 o                         
  20  12   2        544.19        747.42       123.45 o                         
   0  14   2      21211.90      21996.89       880.42 o                         
   1  14   2       2907.02       3065.37        88.38 o                         
   2  14   2       7801.14       8002.84       174.09 o                         
   3  14   2       5275.89       5017.91       121.54 o                         
   4  14   2       4329.02       4103.77       106.43 o                         
   5  14   2       1328.80       1330.30        63.13 o                         
   6  14   2      15213.23      15736.66       308.72 o                         
   7  14   2       5185.73       5363.49       121.88 o                         
   8  14   2       2640.30       2426.84        66.48 o                         
   9  14   2        604.30        564.29        35.76 o                         
  10  14   2      14143.52      14368.36       328.95 o                         
  11  14   2        148.45        204.27        50.36 o                         
  12  14   2       5827.39       5811.67       171.30 o                         
  13  14   2       1316.12       1273.22        89.97 o                         
  14  14   2       2488.81       2502.64       114.80 o                         
  15  14   2        977.02        996.91        83.92 o                         
  16  14   2       1813.03       1889.75       124.97 o                         
  17  14   2        466.81        490.77        82.30 o                         
  18  14   2        428.64        364.62        81.09 o                         
  19  14   2       1886.47       1777.80       167.85 o                         
  20  14   2       1979.18       1972.64       269.18 o                         
   0  16   2      14666.22      14766.01       423.82 o                         
   1  16   2       4068.63       4327.60       111.55 o                         
   2  16   2       3451.78       3533.67       101.69 o                         
   3  16   2       8725.94       9033.78       195.46 o                         
   4  16   2       9171.96       9571.33       210.50 o                         
   5  16   2        551.06        568.53        44.59 o                         
   6  16   2       5374.41       5487.06       138.83 o                         
   7  16   2       2287.41       2334.10        87.56 o                         
   8  16   2       1231.25       1221.23        82.07 o                         
   9  16   2       5020.15       4908.25       107.22 o                         
  10  16   2       8561.27       8334.86       161.26 o                         
  11  16   2        308.40        418.70        61.37 o                         
  12  16   2       2748.98       2791.46       121.97 o                         
  13  16   2       6422.65       6478.40       189.51 o                         
  14  16   2       2060.34       2022.47       119.66 o                         
  15  16   2       1247.28       1121.25       128.69 o                         
  16  16   2       5116.15       5017.48       178.33 o                         
  17  16   2       2534.30       2350.63       175.17 o                         
  18  16   2        340.88        230.73       143.75 o                         
  19  16   2        518.45        247.05       272.76 o                         
   0  18   2       8034.04       8072.05       449.32 o                         
   1  18   2       1026.35        985.84        62.31 o                         
   2  18   2       1407.20       1228.38        73.56 o                         
   3  18   2       2751.02       2805.21        96.09 o                         
   4  18   2       1212.73       1303.03        74.86 o                         
   5  18   2       1260.88       1266.26        76.11 o                         
   6  18   2        482.48        522.24        46.86 o                         
   7  18   2       3984.84       4112.74       146.02 o                         
   8  18   2       3648.04       3675.46       109.72 o                         
   9  18   2       6832.82       7195.44       153.78 o                         
  10  18   2       3696.29       3728.68        98.85 o                         
  11  18   2       2891.63       2780.83       168.18 o                         
  12  18   2       1466.38       1554.07       116.83 o                         
  13  18   2       6285.18       6582.55       200.49 o                         
  14  18   2       1312.09       1088.57        90.39 o                         
  15  18   2        875.40        986.64       130.59 o                         
  16  18   2       2685.74       2619.04       187.72 o                         
  17  18   2       1490.21       1303.84       198.00 o                         
  18  18   2        629.55        546.25       380.96 o                         
   0  20   2       1520.41       1420.40       124.11 o                         
   1  20   2       2585.34       2284.81        95.79 o                         
   2  20   2        108.10         90.70        45.51 o                         
   3  20   2        144.39         96.77        47.66 o                         
   4  20   2        238.78        170.19        49.64 o                         
   5  20   2       1294.58       1360.17        86.10 o                         
   6  20   2        430.06        525.79        52.52 o                         
   7  20   2        149.96         93.52        46.18 o                         
   8  20   2       1809.65       1818.97        86.68 o                         
   9  20   2       1786.83       1816.58        85.57 o                         
  10  20   2       3290.59       3217.80       105.60 o                         
  11  20   2       1825.35       1798.66        82.09 o                         
  12  20   2        453.27        366.31        88.37 o                         
  13  20   2       1099.18        954.82       105.72 o                         
  14  20   2       1120.67        979.41       118.98 o                         
  15  20   2        660.25        721.37       120.13 o                         
  16  20   2        377.78        174.45       140.73 o                         
  17  20   2        316.07        202.16       147.57 o                         
   0  22   2       4059.37       4058.91       186.08 o                         
   1  22   2        517.60        532.48        61.26 o                         
   2  22   2       1850.24       1603.84        98.63 o                         
   3  22   2         36.34        -51.30        51.30 o                         
   4  22   2       1162.57       1128.62        73.07 o                         
   5  22   2       1206.76       1215.45        78.82 o                         
   6  22   2       5420.73       5563.20       144.24 o                         
   7  22   2       1537.62       1500.90        83.16 o                         
   8  22   2        253.48        122.92        54.89 o                         
   9  22   2        581.79        583.68        62.01 o                         
  10  22   2       7355.62       7594.56       174.45 o                         
  11  22   2         67.42        127.05        57.01 o                         
  12  22   2        829.25        833.14       161.84 o                         
  13  22   2        266.11        298.01       112.78 o                         
  14  22   2       3472.49       2947.03       636.32 o                         
  15  22   2        302.54        155.22       168.34 o                         
   0  24   2       6190.05       6636.48       250.60 o                         
   1  24   2       1395.40       1352.14        96.79 o                         
   2  24   2       2515.68       2680.44       120.98 o                         
   3  24   2       4315.85       4495.05       149.35 o                         
   4  24   2       3433.44       3568.07       134.56 o                         
   5  24   2        434.57        495.86        66.96 o                         
   6  24   2       7355.49       7400.47       200.11 o                         
   7  24   2       2572.04       2407.12       118.39 o                         
   8  24   2        277.28        246.80        74.75 o                         
   9  24   2        694.30        648.34       107.26 o                         
  10  24   2       9631.72       9674.73       337.90 o                         
  11  24   2         33.91        -34.99        71.08 o                         
  12  24   2        978.33        912.12        79.09 o                         
  13  24   2       2798.40       2735.72       325.16 o                         
  14  24   2       3384.63       3576.49       351.55 o                         
   0  26   2       4550.79       4664.78       482.42 o                         
   1  26   2       3339.35       3297.39       350.00 o                         
   2  26   2        332.81        170.57       107.37 o                         
   3  26   2       6875.48       6921.27       378.26 o                         
   4  26   2        903.28       1033.25       188.64 o                         
   5  26   2        199.37        252.87       175.98 o                         
   6  26   2       1301.15       1109.07       113.87 o                         
   7  26   2       3802.46       4082.25       243.73 o                         
   8  26   2        375.19        479.36        93.99 o                         
   9  26   2       1628.47       1809.17       165.42 o                         
  10  26   2       2565.78       2446.53       200.14 o                         
  11  26   2        249.34        290.81       109.50 o                         
  12  26   2        945.41        914.63       129.58 o                         
   0  28   2       1887.38       1364.44       210.10 o                         
   1  28   2        618.97        476.22       128.64 o                         
   2  28   2        167.77        184.37       203.30 o                         
   3  28   2       2621.55       2742.66       217.53 o                         
   4  28   2        847.20        764.36       172.23 o                         
   5  28   2         37.07       -115.75       131.70 o                         
   6  28   2        152.20        163.73       221.33 o                         
   7  28   2       2696.03       2503.10       218.67 o                         
   8  28   2       1484.96       1852.00       243.89 o                         
   9  28   2        420.03        414.08       186.33 o                         
  10  28   2       1478.42       1839.87       256.46 o                         
   0  30   2       2659.08       2865.66       349.22 o                         
   1  30   2       1315.75       1559.37       172.80 o                         
   2  30   2        143.15         74.05       133.70 o                         
   3  30   2       2722.56       2435.74       208.75 o                         
   4  30   2        685.55        721.20       153.80 o                         
   5  30   2          3.18        105.03       138.70 o                         
   6  30   2        740.29        850.88       158.70 o                         
   1   1   3       5762.10       5874.48        91.87 o                         
   2   1   3       3374.08       2801.81        55.67 o                         
   3   1   3      18193.20      17313.41       326.71 o                         
   4   1   3      13800.75      13016.43       219.01 o                         
   5   1   3       8217.72       7827.67       127.12 o                         
   6   1   3       6594.13       6494.36       146.38 o                         
   7   1   3      29128.06      28643.59      1056.34 o                         
   8   1   3       1101.24       1041.95        82.09 o                         
   9   1   3       8156.11       7720.21       297.07 o                         
  10   1   3       3411.10       3401.84       122.98 o                         
  11   1   3      24785.48      24425.28       665.21 o                         
  12   1   3       1111.32       1108.84        76.58 o                         
  13   1   3        178.09        201.20        46.72 o                         
  14   1   3        363.70        336.89        55.51 o                         
  15   1   3       7485.41       7391.40       243.00 o                         
  16   1   3          7.61          8.31        57.17 o                         
  17   1   3       2007.22       1969.88       126.90 o                         
  18   1   3        623.04        681.17        84.53 o                         
  19   1   3       4451.44       4583.38       209.45 o                         
  20   1   3         58.89         69.81        88.83 o                         
  21   1   3       4177.21       4104.61       217.33 o                         
  22   1   3        150.85        158.60       105.98 o                         
   1   3   3      14807.42      14868.09       247.70 o                         
   2   3   3     100584.04     103925.23      2120.62 o                         
   3   3   3       7321.92       7415.25       148.04 o                         
   4   3   3       2869.94       2794.19        54.30 o                         
   5   3   3       9801.39       9689.70       147.81 o                         
   6   3   3        943.64        912.09        22.60 o                         
   7   3   3       3448.90       3312.47        70.68 o                         
   8   3   3       4612.03       4862.07       115.46 o                         
   9   3   3       8643.64       8709.82       193.60 o                         
  10   3   3       1173.40       1239.41        49.37 o                         
  11   3   3      23617.11      23150.88       613.52 o                         
  12   3   3        921.53       1087.22       111.58 o                         
  13   3   3        934.64        808.69        78.85 o                         
  14   3   3        234.16        295.87        54.09 o                         
  15   3   3      10879.32      11129.41       341.91 o                         
  16   3   3        279.88        207.13        61.98 o                         
  17   3   3        570.38        567.72        80.36 o                         
  18   3   3         38.97         32.12        75.96 o                         
  19   3   3       2310.38       2461.58       224.40 o                         
  20   3   3        180.55         48.21        82.52 o                         
  21   3   3       2930.56       3116.75       151.09 o                         
  22   3   3        155.74        152.09        66.50 o                         
   1   5   3      42791.25      42924.46       912.51 o                         
   2   5   3       4155.99       3845.26        82.80 o                         
   3   5   3       4613.69       4260.10        79.90 o                         
   4   5   3        217.11        237.61        16.44 o                         
   5   5   3      15184.16      14688.45       239.55 o                         
   6   5   3       5059.21       4911.22        83.43 o                         
   7   5   3       2525.95       2492.21        63.57 o                         
   8   5   3        295.33        263.31        21.98 o                         
   9   5   3       3382.58       3162.45        87.86 o                         
  10   5   3       6295.72       6899.96       163.83 o                         
  11   5   3       8998.83       9029.29       213.02 o                         
  12   5   3        151.10        190.74        32.04 o                         
  13   5   3        326.14        332.50        44.69 o                         
  14   5   3       2968.43       2971.36       116.02 o                         
  15   5   3       8076.15       7885.32       187.79 o                         
  16   5   3        815.47        752.46        62.02 o                         
  17   5   3        953.95        884.28        65.81 o                         
  18   5   3       1087.77       1153.56       105.15 o                         
  19   5   3       3378.54       3240.81       131.92 o                         
  20   5   3        101.11         83.11        70.08 o                         
  21   5   3       3587.01       3571.32       145.09 o                         
   1   7   3       7212.29       6850.30       143.50 o                         
   2   7   3       6105.09       5930.69       126.27 o                         
   3   7   3       1347.62       1290.42        41.08 o                         
   4   7   3       2198.58       2222.67        58.31 o                         
   5   7   3      12013.66      11812.37       211.19 o                         
   6   7   3        488.41        501.10        24.81 o                         
   7   7   3       9271.01       9341.87       152.82 o                         
   8   7   3       4053.78       4012.48       106.05 o                         
   9   7   3       7047.85       6882.86       169.66 o                         
  10   7   3       1273.39       1209.21        81.26 o                         
  11   7   3      12436.51      12277.25       289.40 o                         
  12   7   3        269.52        262.35        38.57 o                         
  13   7   3       2688.33       2469.27       154.62 o                         
  14   7   3       2473.44       2622.51        98.33 o                         
  15   7   3      10733.71      10755.82       328.14 o                         
  16   7   3        423.19        492.31        49.55 o                         
  17   7   3       3395.08       3250.85       100.66 o                         
  18   7   3       1241.41       1113.48        77.71 o                         
  19   7   3       3924.28       3773.83       154.15 o                         
  20   7   3        500.07        532.33        74.76 o                         
  21   7   3       5049.97       5199.69       181.53 o                         
   1   9   3      15403.43      15261.56       292.31 o                         
   2   9   3       5523.98       5443.07       121.50 o                         
   3   9   3       2975.10       3032.71        72.67 o                         
   4   9   3      18504.44      18680.64       321.56 o                         
   5   9   3       4527.84       4228.84        82.88 o                         
   6   9   3       9764.85      10199.29       156.82 o                         
   7   9   3       5094.33       5044.01        84.97 o                         
   8   9   3       3591.92       3759.24        67.21 o                         
   9   9   3       7655.56       7128.69       136.07 o                         
  10   9   3       4944.77       4854.12       115.38 o                         
  11   9   3      16934.88      17202.98       340.73 o                         
  12   9   3       3888.34       3960.96       103.39 o                         
  13   9   3       1908.17       1864.90        73.11 o                         
  14   9   3       2535.81       2569.15        99.55 o                         
  15   9   3       8692.90       8817.69       195.45 o                         
  16   9   3       1525.81       1359.01        78.44 o                         
  17   9   3        402.01        431.76        60.52 o                         
  18   9   3        455.91        390.94        64.91 o                         
  19   9   3       4687.70       4519.12       139.70 o                         
  20   9   3         20.11        -27.82        86.69 o                         
  21   9   3       2357.33       2230.61       145.58 o                         
   1  11   3       5782.46       5662.13       118.34 o                         
   2  11   3       8103.34       8984.66       190.76 o                         
   3  11   3       8644.04       9075.40       183.80 o                         
   4  11   3       1492.89       1517.23        56.58 o                         
   5  11   3       1852.58       1637.35        58.06 o                         
   6  11   3        862.59        831.76        38.53 o                         
   7  11   3       8106.26       8005.87       137.74 o                         
   8  11   3       6507.46       6534.06       106.48 o                         
   9  11   3       4601.68       4577.04        81.00 o                         
  10  11   3        366.43        343.95        38.37 o                         
  11  11   3      17333.60      17845.00       347.39 o                         
  12  11   3       2708.53       2698.12        89.08 o                         
  13  11   3       2739.35       2869.30        94.16 o                         
  14  11   3         50.41          1.06        40.73 o                         
  15  11   3       6619.20       6709.66       162.01 o                         
  16  11   3        702.48        593.63        59.00 o                         
  17  11   3        385.51        419.93        61.23 o                         
  18  11   3        506.48        502.40        83.34 o                         
  19  11   3       2598.03       2691.65       156.60 o                         
  20  11   3        398.45        330.70        85.89 o                         
   1  13   3      11873.23      11818.93       236.35 o                         
   2  13   3       4700.45       4875.65       110.90 o                         
   3  13   3       3190.55       3347.98        92.15 o                         
   4  13   3        361.93        446.48        34.72 o                         
   5  13   3       6741.91       6858.01       143.77 o                         
   6  13   3       2438.60       2420.12        74.90 o                         
   7  13   3       5289.03       5741.09       108.72 o                         
   8  13   3       2345.88       2453.11        62.24 o                         
   9  13   3      18953.34      19457.47       305.80 o                         
  10  13   3       5093.60       5208.91       122.35 o                         
  11  13   3      14616.79      15180.60       346.78 o                         
  12  13   3       1675.82       1561.36        83.38 o                         
  13  13   3       1326.45       1344.98        80.13 o                         
  14  13   3        310.37        319.07        52.36 o                         
  15  13   3       2465.82       2664.52       106.70 o                         
  16  13   3        425.17        467.27        81.72 o                         
  17  13   3        581.70        489.09        73.31 o                         
  18  13   3        126.72        176.31        75.53 o                         
  19  13   3        549.47        389.84        91.83 o                         
  20  13   3        218.68        239.28       117.38 o                         
   1  15   3      18821.55      19196.57       378.68 o                         
   2  15   3       8792.09       9121.83       193.47 o                         
   3  15   3       2323.51       2367.85        79.92 o                         
   4  15   3       1284.59       1288.91        65.86 o                         
   5  15   3      28953.32      30616.25       585.06 o                         
   6  15   3       3730.41       3939.16       109.24 o                         
   7  15   3        309.66        445.36        41.62 o                         
   8  15   3        847.94        849.99        44.69 o                         
   9  15   3       9042.33       9255.99       163.50 o                         
  10  15   3        414.63        370.01        32.46 o                         
  11  15   3       1050.02       1214.73       105.52 o                         
  12  15   3       1023.58       1099.65        95.99 o                         
  13  15   3       1748.54       1619.27       107.52 o                         
  14  15   3        165.56        176.79        62.04 o                         
  15  15   3       2599.29       2704.51       127.32 o                         
  16  15   3       2923.84       3024.57       141.81 o                         
  17  15   3        939.12        877.75       123.92 o                         
  18  15   3       3793.78       4087.26       187.07 o                         
  19  15   3       1893.08       1579.40       219.33 o                         
   1  17   3      23049.34      24019.03       467.77 o                         
   2  17   3      25352.76      26450.91       514.07 o                         
   3  17   3       2457.79       2647.26        94.05 o                         
   4  17   3       1806.97       2023.12        85.21 o                         
   5  17   3      20557.08      21081.66       432.14 o                         
   6  17   3      17284.14      17876.49       359.76 o                         
   7  17   3       4781.95       4593.35       113.00 o                         
   8  17   3       1866.33       2062.32        78.83 o                         
   9  17   3      15003.95      15268.14       256.79 o                         
  10  17   3       5530.04       5553.67       120.15 o                         
  11  17   3      10556.16      11150.13       269.71 o                         
  12  17   3        744.98        642.87       131.22 o                         
  13  17   3       1548.81       1608.16       117.06 o                         
  14  17   3       5594.63       5605.39       187.93 o                         
  15  17   3       4226.07       4271.04       163.82 o                         
  16  17   3        408.64        271.48        79.82 o                         
  17  17   3        287.69        225.57       137.73 o                         
  18  17   3       2952.68       2556.74       238.08 o                         
   1  19   3       6174.09       6084.12       157.68 o                         
   2  19   3      11719.80      11808.43       250.97 o                         
   3  19   3       2665.18       2710.01       101.90 o                         
   4  19   3      12909.73      12978.84       269.10 o                         
   5  19   3       3689.39       3973.56       120.04 o                         
   6  19   3       2620.65       2519.79        99.80 o                         
   7  19   3       3603.23       3481.80       103.47 o                         
   8  19   3      11861.69      11983.62       225.24 o                         
   9  19   3        100.35        155.41        41.18 o                         
  10  19   3        239.45        211.52        43.47 o                         
  11  19   3        940.78       1045.74        62.95 o                         
  12  19   3       4380.38       4240.84       164.65 o                         
  13  19   3        461.68        223.94        75.57 o                         
  14  19   3        793.71        589.48        88.59 o                         
  15  19   3       1137.68        941.90       130.70 o                         
  16  19   3       1200.65       1364.10       142.18 o                         
  17  19   3       1880.88       2157.47       352.32 o                         
   1  21   3       6009.13       5581.18       159.38 o                         
   2  21   3       4642.76       4369.64       129.86 o                         
   3  21   3       6381.77       6016.45       164.64 o                         
   4  21   3       3155.86       3255.05       119.43 o                         
   5  21   3       6134.19       5959.15       169.10 o                         
   6  21   3       1330.03       1334.39        88.81 o                         
   7  21   3       1159.14       1118.90        88.05 o                         
   8  21   3       4744.39       4786.66       131.34 o                         
   9  21   3       1289.39       1311.40        75.70 o                         
  10  21   3        305.28        222.68        50.60 o                         
  11  21   3       4491.16       4640.12       125.34 o                         
  12  21   3       1772.04       1713.73       125.10 o                         
  13  21   3        736.33        481.54       219.72 o                         
  14  21   3        952.29        841.88       146.87 o                         
  15  21   3       1225.43       1073.10       251.01 o                         
  16  21   3        743.97        484.37       183.69 o                         
   1  23   3        771.57        738.36        71.46 o                         
   2  23   3         34.21          3.22        56.86 o                         
   3  23   3        486.68        472.83        64.32 o                         
   4  23   3       1318.04       1224.80        81.49 o                         
   5  23   3       2570.94       2845.71       122.95 o                         
   6  23   3       1542.87       1263.89        72.95 o                         
   7  23   3       2986.26       3077.73       115.36 o                         
   8  23   3       2386.24       2327.66       109.83 o                         
   9  23   3       4797.81       4991.95       162.26 o                         
  10  23   3       1668.11       1407.04        87.48 o                         
  11  23   3       3798.34       3802.86       152.98 o                         
  12  23   3       2002.81       2053.93       105.57 o                         
  13  23   3        302.15        248.13       163.96 o                         
  14  23   3       1382.67       1313.58       216.58 o                         
  15  23   3       2288.23       2046.34       241.87 o                         
   1  25   3       1414.68       1521.50       165.31 o                         
   2  25   3       2743.16       3087.33       412.23 o                         
   3  25   3        416.71        285.89       131.52 o                         
   4  25   3        165.49         95.23        77.39 o                         
   5  25   3       1610.22       1325.67       138.81 o                         
   6  25   3        578.80        566.20        87.76 o                         
   7  25   3         33.99         -8.54        76.39 o                         
   8  25   3       2103.76       2058.70       148.55 o                         
   9  25   3       1747.22       1802.81       218.70 o                         
  10  25   3       3233.26       3439.80       204.63 o                         
  11  25   3       1060.63       1098.87       101.53 o                         
  12  25   3       4207.34       4258.37       204.73 o                         
  13  25   3        196.32        423.00       193.46 o                         
   1  27   3        440.05        489.72       120.58 o                         
   2  27   3       2908.01       3093.65       234.34 o                         
   3  27   3        456.28        494.42       124.03 o                         
   4  27   3        409.51        422.09       169.94 o                         
   5  27   3        214.71        223.09       138.97 o                         
   6  27   3        862.32        894.48       130.85 o                         
   7  27   3        240.02        298.63       139.36 o                         
   8  27   3       2375.95       2288.74       210.87 o                         
   9  27   3        442.91        720.58       127.54 o                         
  10  27   3         30.68        -14.62       118.26 o                         
  11  27   3        720.87        749.75       132.37 o                         
   1  29   3       1412.53       1334.55       159.71 o                         
   2  29   3       1997.11       2003.13       173.68 o                         
   3  29   3         37.46         33.42       125.94 o                         
   4  29   3        655.04        660.39       154.11 o                         
   5  29   3        805.67        673.47       141.10 o                         
   6  29   3        185.41        -48.38       137.17 o                         
   7  29   3        344.59        366.26       137.18 o                         
   8  29   3       1424.14       1517.11       378.96 o                         
   1  31   3       1351.54       1395.18       197.98 o                         
   2  31   3       2357.94       2670.06       232.07 o                         
   0   0   4      58552.01      53065.49      1962.42 o                         
   2   0   4      10537.13      10215.04       268.16 o                         
   4   0   4      14527.27      14465.50       380.39 o                         
   6   0   4       6796.06       6726.15       281.76 o                         
   8   0   4        809.72        724.17        77.68 o                         
  10   0   4       4238.76       3792.70       186.69 o                         
  12   0   4       1664.83       1567.47       123.70 o                         
  16   0   4      14593.64      14864.66       610.01 o                         
  18   0   4       3061.99       3082.85       224.53 o                         
  20   0   4       5497.08       5775.32       331.24 o                         
  22   0   4       1437.23       1527.99       220.96 o                         
   1   2   4       4878.10       4528.61        77.78 o                         
   2   2   4      16045.34      14960.97       256.61 o                         
   3   2   4        583.04        564.54        28.71 o                         
   4   2   4      16733.40      16760.75       318.33 o                         
   5   2   4        485.55        494.92        23.54 o                         
   6   2   4       7679.35       7594.58       133.50 o                         
   7   2   4       1749.21       1768.17        35.67 o                         
   8   2   4      18485.41      19955.47       432.24 o                         
   9   2   4       1925.86       1939.98        80.15 o                         
  10   2   4      14798.67      14572.34       392.07 o                         
  11   2   4       1289.40       1320.36        66.45 o                         
  12   2   4       4354.87       4022.46       112.57 o                         
  13   2   4       1551.85       1480.01        95.57 o                         
  14   2   4       3267.44       3302.72       101.08 o                         
  15   2   4         48.68         10.26        36.89 o                         
  16   2   4       1915.26       1812.98        86.58 o                         
  17   2   4        423.11        406.38        49.07 o                         
  18   2   4        148.38        101.80        48.80 o                         
  19   2   4        156.05        187.79        84.04 o                         
  20   2   4       5169.97       5549.55       233.74 o                         
  21   2   4        803.65        642.61       106.62 o                         
   0   4   4         93.42         17.49        29.51 o                         
   1   4   4       7795.67       7232.62       128.31 o                         
   2   4   4       6833.47       6497.64       129.36 o                         
   3   4   4      11134.32      10741.83       208.39 o                         
   4   4   4       5108.59       5224.21       108.91 o                         
   5   4   4       1297.70       1231.06        35.69 o                         
   6   4   4      15940.20      15811.23       243.54 o                         
   7   4   4       2012.92       1954.05        40.76 o                         
   8   4   4       1040.36       1136.03        39.97 o                         
   9   4   4       2674.24       2787.04        81.67 o                         
  10   4   4      25145.56      25736.94       658.14 o                         
  11   4   4        753.17        675.84        48.81 o                         
  12   4   4       3151.41       3197.39       119.47 o                         
  13   4   4        918.35        959.23        75.33 o                         
  14   4   4       6532.41       6535.16       171.05 o                         
  15   4   4       2937.91       2955.62       104.57 o                         
  16   4   4       7567.18       7860.98       204.95 o                         
  17   4   4        316.81        258.90        50.46 o                         
  18   4   4       1042.24        943.96        91.25 o                         
  19   4   4       1594.55       1570.90       103.94 o                         
  20   4   4       3132.64       3345.20       193.15 o                         
  21   4   4        301.79        190.74       103.90 o                         
   0   6   4      33022.70      31824.16      1171.36 o                         
   1   6   4        424.19        416.65        30.61 o                         
   2   6   4       9994.78       9594.51       192.52 o                         
   3   6   4        221.97        203.86        17.24 o                         
   4   6   4       6501.79       6313.78       116.90 o                         
   5   6   4        262.09        302.21        22.15 o                         
   6   6   4      15740.85      15529.33       240.50 o                         
   7   6   4       2736.53       2779.93        56.96 o                         
   8   6   4       9818.75      10111.50       159.68 o                         
   9   6   4       1755.07       1820.71        55.80 o                         
  10   6   4      25099.29      25647.45       562.24 o                         
  11   6   4        162.16        184.56        34.81 o                         
  12   6   4        359.37        362.58        40.96 o                         
  13   6   4         80.63        107.27        36.46 o                         
  14   6   4       1812.03       1903.74       107.56 o                         
  15   6   4       1009.39        931.13        89.63 o                         
  16   6   4        900.53        825.11        82.38 o                         
  17   6   4       1636.63       1465.93        95.73 o                         
  18   6   4        118.76        151.99        60.43 o                         
  19   6   4        252.46        155.12        63.51 o                         
  20   6   4       5901.71       5967.83       171.46 o                         
  21   6   4        211.11        160.93        69.68 o                         
   0   8   4      65137.57      67423.97      1741.55 o                         
   1   8   4       6529.79       6462.84       159.33 o                         
   2   8   4      10757.51      10743.89       209.94 o                         
   3   8   4        492.08        532.73        32.19 o                         
   4   8   4      13598.12      13120.80       226.89 o                         
   5   8   4       3811.64       3771.94        80.65 o                         
   6   8   4      16115.60      16045.24       277.53 o                         
   7   8   4       2235.33       2374.32        54.12 o                         
   8   8   4        441.99        330.56        23.72 o                         
   9   8   4        863.26        893.28        47.39 o                         
  10   8   4       8881.37       8316.49       173.00 o                         
  11   8   4        793.59        822.45       101.29 o                         
  12   8   4       4186.76       4192.40       124.32 o                         
  13   8   4        723.48        702.97       107.72 o                         
  14   8   4       1484.16       1472.76        88.22 o                         
  15   8   4        139.60        134.88        50.88 o                         
  16   8   4       5340.89       5213.26       199.64 o                         
  17   8   4         31.07          4.36        55.54 o                         
  18   8   4        660.72        613.39        88.66 o                         
  19   8   4        231.50        142.28        54.92 o                         
  20   8   4       4449.16       4776.99       175.83 o                         
  21   8   4         32.70         24.59        89.00 o                         
   0  10   4      13546.24      13011.69       348.95 o                         
   1  10   4      13540.50      14587.89       286.79 o                         
   2  10   4       2186.93       2006.19        62.02 o                         
   3  10   4       8392.99       8591.51       179.69 o                         
   4  10   4      13765.02      13698.31       236.72 o                         
   5  10   4       7435.13       7718.76       132.55 o                         
   6  10   4       5403.34       5450.08       103.74 o                         
   7  10   4       6343.00       6629.46       117.52 o                         
   8  10   4       6263.78       6224.40       110.29 o                         
   9  10   4       6221.93       6426.01       115.51 o                         
  10  10   4       3480.08       3547.94        92.76 o                         
  11  10   4       2060.96       2119.73       101.77 o                         
  12  10   4       2471.37       2626.19        87.32 o                         
  13  10   4       2608.22       2712.71        92.63 o                         
  14  10   4       3093.14       3297.79       108.34 o                         
  15  10   4        947.58        952.95        65.32 o                         
  16  10   4       2581.30       2677.64       101.52 o                         
  17  10   4        864.83        942.48        67.45 o                         
  18  10   4        354.53        529.24       100.68 o                         
  19  10   4        322.58        382.43        83.62 o                         
  20  10   4       2161.69       2145.10       141.09 o                         
   0  12   4      19034.73      18802.91       525.78 o                         
   1  12   4       4220.62       4094.44       101.90 o                         
   2  12   4       8522.46       8587.65       180.50 o                         
   3  12   4       4453.90       4369.29       104.57 o                         
   4  12   4       3538.11       3444.27        93.31 o                         
   5  12   4        785.55        855.55        48.31 o                         
   6  12   4       5093.61       5446.59       111.17 o                         
   7  12   4       2841.15       2804.59        61.85 o                         
   8  12   4       1214.72       1092.77        43.85 o                         
   9  12   4       2404.43       2381.15        57.49 o                         
  10  12   4      12886.89      13070.11       233.91 o                         
  11  12   4        616.33        642.99        52.75 o                         
  12  12   4       1283.99       1486.61       183.86 o                         
  13  12   4       2844.70       2902.28       106.30 o                         
  14  12   4       1605.61       1664.73        89.50 o                         
  15  12   4         59.61        123.38        50.23 o                         
  16  12   4        523.03        481.51        70.34 o                         
  17  12   4       1316.02       1296.00        82.68 o                         
  18  12   4        819.65        961.59       122.95 o                         
  19  12   4        126.32        104.87        94.20 o                         
  20  12   4        936.23        916.32       123.35 o                         
   0  14   4       7256.30       7503.39       247.64 o                         
   1  14   4       5067.74       5123.44       121.67 o                         
   2  14   4       1856.21       1859.57        69.89 o                         
   3  14   4       2818.01       3052.22        87.68 o                         
   4  14   4       2430.28       2583.24        87.08 o                         
   5  14   4         43.26         76.64        32.62 o                         
   6  14   4      14411.34      14270.09       332.69 o                         
   7  14   4         79.27         98.91        28.69 o                         
   8  14   4        549.82        536.93        35.60 o                         
   9  14   4       4228.80       4150.18        91.75 o                         
  10  14   4      13535.57      13991.73       229.05 o                         
  11  14   4        400.40        415.54        43.15 o                         
  12  14   4       4060.97       4024.55       132.60 o                         
  13  14   4       4529.60       4412.45       139.82 o                         
  14  14   4       7794.84       8101.67       199.13 o                         
  15  14   4        363.97        346.64        60.17 o                         
  16  14   4       2376.35       2203.45       130.66 o                         
  17  14   4        818.63        720.33        74.03 o                         
  18  14   4        526.14        452.99        78.26 o                         
  19  14   4         85.33         77.91       115.63 o                         
   0  16   4      23528.65      24821.23      1135.11 o                         
   1  16   4       9673.92      10317.60       222.66 o                         
   2  16   4       3080.59       3053.98       102.24 o                         
   3  16   4       8223.33       8570.85       220.58 o                         
   4  16   4      13848.51      14182.25       297.24 o                         
   5  16   4       6281.54       6523.98       158.91 o                         
   6  16   4       5064.45       5119.47       135.18 o                         
   7  16   4       2312.06       2472.78        74.69 o                         
   8  16   4       4883.31       4763.39       104.73 o                         
   9  16   4        571.01        701.38        44.19 o                         
  10  16   4      28460.57      29503.94       460.20 o                         
  11  16   4       1916.41       2078.75        92.63 o                         
  12  16   4       2145.33       2077.53       114.94 o                         
  13  16   4        750.07        780.17        75.55 o                         
  14  16   4       7044.74       6864.01       207.20 o                         
  15  16   4       1012.57        848.55       126.02 o                         
  16  16   4       2051.70       2002.87       136.26 o                         
  17  16   4       1201.09        922.49        93.29 o                         
  18  16   4       1913.47       1655.50       137.49 o                         
   0  18   4      20190.74      20672.75       580.89 o                         
   1  18   4       8098.02       8223.87       188.93 o                         
   2  18   4        684.60        702.45        52.82 o                         
   3  18   4       4304.92       4336.09       122.53 o                         
   4  18   4       3416.28       3278.17       110.16 o                         
   5  18   4       1377.49       1324.24        80.48 o                         
   6  18   4       6760.90       6651.12       157.38 o                         
   7  18   4       6065.57       6095.23       136.77 o                         
   8  18   4       2072.29       2001.64        77.70 o                         
   9  18   4       2223.48       2289.90        82.64 o                         
  10  18   4       2350.73       2306.64        81.62 o                         
  11  18   4       4642.23       4489.15       102.30 o                         
  12  18   4       7870.59       7512.00       221.76 o                         
  13  18   4       5512.22       5426.32       189.03 o                         
  14  18   4       2403.35       2260.75       139.43 o                         
  15  18   4       1453.34       1342.60       145.79 o                         
  16  18   4       2895.00       2774.17       389.74 o                         
  17  18   4       2975.53       2747.38       227.69 o                         
   0  20   4      27606.75      27501.63       788.43 o                         
   1  20   4       4706.66       4697.32       137.20 o                         
   2  20   4        604.87        640.36        58.12 o                         
   3  20   4      17028.62      16822.09       343.41 o                         
   4  20   4      22074.29      21759.40       446.43 o                         
   5  20   4       3104.15       3111.64       114.79 o                         
   6  20   4       1795.20       1864.69        97.34 o                         
   7  20   4       9884.00      10299.50       211.33 o                         
   8  20   4       5170.80       5336.46       137.76 o                         
   9  20   4       1023.58       1014.51        62.99 o                         
  10  20   4        198.10        179.00        46.90 o                         
  11  20   4       4762.76       4893.94       116.71 o                         
  12  20   4        318.74        234.53        86.97 o                         
  13  20   4       1268.28       1146.66       176.97 o                         
  14  20   4        384.05        517.49       195.07 o                         
  15  20   4         63.12       -112.91       127.01 o                         
  16  20   4        707.52        622.83       131.26 o                         
   0  22   4       6300.42       6537.16       253.55 o                         
   1  22   4       2155.35       2180.21       109.67 o                         
   2  22   4       1339.22       1458.52        94.23 o                         
   3  22   4        280.89        335.18        60.47 o                         
   4  22   4       2781.39       2923.20       123.70 o                         
   5  22   4       2324.20       2196.65       111.60 o                         
   6  22   4        759.65        612.27        68.12 o                         
   7  22   4       3071.81       3174.95       117.24 o                         
   8  22   4       1358.97       1262.94        77.22 o                         
   9  22   4       1511.05       1435.68        75.42 o                         
  10  22   4         95.62         92.44        57.55 o                         
  11  22   4       1593.90       1649.02        88.92 o                         
  12  22   4       1458.39       1345.68        85.82 o                         
  13  22   4       1652.09       1625.66       210.06 o                         
  14  22   4        206.30       -127.88       161.77 o                         
  15  22   4        125.10        -67.76       163.95 o                         
   0  24   4       7617.19       7965.92       332.40 o                         
   1  24   4         21.03         70.16        61.71 o                         
   2  24   4        261.85        177.88        63.32 o                         
   3  24   4       4398.25       4592.42       151.57 o                         
   4  24   4       2882.27       2921.90       138.94 o                         
   5  24   4        121.85         28.11        86.39 o                         
   6  24   4       1030.27       1155.80       100.45 o                         
   7  24   4       3320.97       3177.72       164.53 o                         
   8  24   4        133.89         60.57        76.52 o                         
   9  24   4       1079.84       1060.63        92.82 o                         
  10  24   4        976.93        952.93        89.66 o                         
  11  24   4        841.42        881.01        95.44 o                         
  12  24   4        566.79        488.28        81.54 o                         
  13  24   4       1825.58       2100.51       248.37 o                         
   0  26   4       1999.94       1893.10       258.28 o                         
   1  26   4         17.86        -99.12        99.12 o                         
   2  26   4        526.39        514.89       165.03 o                         
   3  26   4        810.63        678.95       162.93 o                         
   4  26   4        481.73        429.41       124.48 o                         
   5  26   4       1952.40       1860.29       164.85 o                         
   6  26   4        756.10        791.57       123.70 o                         
   7  26   4       2281.63       2112.28       192.93 o                         
   8  26   4        765.18        860.98       125.50 o                         
   9  26   4       1671.56       1553.53       115.00 o                         
  10  26   4       3534.19       3654.07       279.30 o                         
  11  26   4        835.04        857.56       127.41 o                         
   0  28   4       1149.53       1045.48       202.34 o                         
   1  28   4        350.64        267.82       122.84 o                         
   2  28   4        692.25        815.01       189.70 o                         
   3  28   4       1668.44       1631.74       297.53 o                         
   4  28   4        768.31        888.28       134.10 o                         
   5  28   4        464.50        525.24       127.79 o                         
   6  28   4       1166.84        937.21       142.14 o                         
   7  28   4       2023.48       1498.40       174.25 o                         
   8  28   4        657.55        712.66       256.33 o                         
   9  28   4       1337.54       1518.42       159.47 o                         
   0  30   4        723.83        873.50       217.58 o                         
   1  30   4        350.67        358.33       138.61 o                         
   2  30   4          4.36       -133.22       133.22 o                         
   3  30   4       2100.02       1850.52       390.07 o                         
   4  30   4        344.64        313.13       140.58 o                         
   5  30   4         73.70        212.93       240.45 o                         
   1   1   5       5105.21       5123.10       112.36 o                         
   2   1   5       3608.51       3689.44        84.20 o                         
   3   1   5       2448.05       2368.17        54.31 o                         
   4   1   5       2649.30       2810.03        62.27 o                         
   5   1   5       8861.34       8623.83       156.13 o                         
   6   1   5        107.68        103.08        19.93 o                         
   7   1   5       7413.53       7510.19       152.41 o                         
   8   1   5        362.63        390.80        22.58 o                         
   9   1   5       9173.48       9043.11       257.98 o                         
  10   1   5       1388.81       1512.39        65.41 o                         
  11   1   5      17036.47      17025.73       383.16 o                         
  12   1   5         30.93         52.95        31.23 o                         
  13   1   5        717.16        783.59        55.62 o                         
  14   1   5       1657.37       1610.84        83.80 o                         
  15   1   5       6772.87       6820.75       180.06 o                         
  16   1   5       1082.63       1195.38        81.43 o                         
  17   1   5        108.23         95.43        46.94 o                         
  18   1   5        227.09        261.48        63.26 o                         
  19   1   5       4279.87       4542.90       155.32 o                         
  20   1   5        231.26        214.89        67.72 o                         
  21   1   5       1068.93       1114.98       234.58 o                         
   1   3   5      51539.31      51313.64       771.28 o                         
   2   3   5       3349.32       3474.57        73.24 o                         
   3   3   5       3891.83       3927.64        91.06 o                         
   4   3   5        399.18        386.38        26.22 o                         
   5   3   5      13268.15      13191.92       251.75 o                         
   6   3   5       1078.16       1123.14        36.92 o                         
   7   3   5       2031.03       1986.15        42.73 o                         
   8   3   5         60.84         27.63        13.60 o                         
   9   3   5       7264.74       7246.37       145.15 o                         
  10   3   5       1319.53       1227.47        56.14 o                         
  11   3   5      15783.10      15815.12       437.70 o                         
  12   3   5        683.53        711.09        66.03 o                         
  13   3   5         44.25          1.09        33.55 o                         
  14   3   5        527.66        453.52        48.17 o                         
  15   3   5       6470.95       6504.11       176.90 o                         
  16   3   5       1717.02       1876.38        95.13 o                         
  17   3   5        156.52        145.63        51.25 o                         
  18   3   5        316.78        362.44        63.26 o                         
  19   3   5        789.10        859.39       127.07 o                         
  20   3   5        395.15        306.99        71.94 o                         
  21   3   5       2419.86       2637.84       196.00 o                         
   1   5   5      16052.25      15965.29       274.87 o                         
   2   5   5       8632.37       8884.31       178.77 o                         
   3   5   5       3760.70       3512.56        83.57 o                         
   4   5   5       1885.83       1851.42        56.81 o                         
   5   5   5      25450.23      25578.66       434.14 o                         
   6   5   5       8155.67       8602.60       138.86 o                         
   7   5   5       2373.28       2484.38        52.88 o                         
   8   5   5        563.26        550.73        30.44 o                         
   9   5   5      15105.54      14952.28       285.32 o                         
  10   5   5       1374.45       1509.64        66.61 o                         
  11   5   5       1783.02       1558.77        68.05 o                         
  12   5   5        659.92        692.09        51.63 o                         
  13   5   5       2551.15       2498.30       117.43 o                         
  14   5   5       1045.75       1000.19       124.15 o                         
  15   5   5       1121.62       1122.18       138.92 o                         
  16   5   5       1055.66       1015.27        99.86 o                         
  17   5   5        517.42        479.27        73.00 o                         
  18   5   5        506.72        541.13        71.49 o                         
  19   5   5        606.63        521.38        77.17 o                         
  20   5   5        284.30        242.81        71.40 o                         
  21   5   5       3602.16       3608.80       217.79 o                         
   1   7   5      74322.73      77965.41      1656.66 o                         
   2   7   5      10644.01      11086.24       216.42 o                         
   3   7   5      11973.95      12107.09       212.67 o                         
   4   7   5       4209.20       4173.56        87.83 o                         
   5   7   5      38191.29      39358.08       665.85 o                         
   6   7   5       2639.29       2748.83        65.70 o                         
   7   7   5        880.77       1028.09        37.17 o                         
   8   7   5       3254.19       3305.16        66.95 o                         
   9   7   5      26371.43      27038.85       416.68 o                         
  10   7   5        290.30        291.64        30.21 o                         
  11   7   5       5349.24       5183.95       143.10 o                         
  12   7   5        547.76        529.71        62.20 o                         
  13   7   5        433.27        566.74        52.20 o                         
  14   7   5        278.60        280.48        65.85 o                         
  15   7   5       2508.24       2362.34       135.94 o                         
  16   7   5        213.54        138.50        71.29 o                         
  17   7   5        716.04        675.29        77.32 o                         
  18   7   5        620.24        599.92        73.43 o                         
  19   7   5       1270.99       1138.19        93.51 o                         
  20   7   5         74.83         58.40        57.98 o                         
  21   7   5       4862.37       5286.68       190.31 o                         
   1   9   5      45421.56      48536.88      1023.54 o                         
   2   9   5      10560.24      10778.42       221.00 o                         
   3   9   5      18307.71      19287.59       328.42 o                         
   4   9   5       2668.68       2677.56        68.85 o                         
   5   9   5      21240.14      21991.75       381.71 o                         
   6   9   5       4135.50       4151.70        89.94 o                         
   7   9   5        686.07        737.64        36.17 o                         
   8   9   5       2024.32       2053.78        53.61 o                         
   9   9   5       9064.66       9010.31       150.63 o                         
  10   9   5        229.87        226.17        33.91 o                         
  11   9   5      12571.99      12801.63       251.70 o                         
  12   9   5       1361.70       1446.84        84.61 o                         
  13   9   5        243.76        191.49        53.77 o                         
  14   9   5        855.74        877.55        67.40 o                         
  15   9   5       7887.38       7906.00       220.62 o                         
  16   9   5        298.21        227.35        68.80 o                         
  17   9   5        847.91        735.10        78.92 o                         
  18   9   5        487.03        415.83        73.81 o                         
  19   9   5       1988.66       1749.90       114.91 o                         
  20   9   5        177.78        107.20        70.74 o                         
   1  11   5      11156.13      10982.53       218.08 o                         
   2  11   5       1877.90       1945.45        64.36 o                         
   3  11   5       2274.23       2318.84        74.12 o                         
   4  11   5       5075.99       5199.73        99.34 o                         
   5  11   5       9089.78       9192.69       168.20 o                         
   6  11   5       2025.50       2063.40        63.85 o                         
   7  11   5       1124.46       1162.67        51.75 o                         
   8  11   5       9600.35       9896.94       167.35 o                         
   9  11   5       6525.76       6262.99       114.95 o                         
  10  11   5       2749.73       2592.02        67.87 o                         
  11  11   5       7457.65       7517.41       187.12 o                         
  12  11   5       2106.86       2173.01       127.14 o                         
  13  11   5        360.28        308.71        50.13 o                         
  14  11   5        157.44        162.48        48.18 o                         
  15  11   5       2671.23       2608.35       103.17 o                         
  16  11   5        768.87        727.85        63.81 o                         
  17  11   5       1189.63       1186.26        81.08 o                         
  18  11   5       2222.55       2364.18       138.64 o                         
  19  11   5       2368.48       2402.40       157.41 o                         
  20  11   5          0.04        -18.82        78.95 o                         
   1  13   5       8191.01       7929.06       174.92 o                         
   2  13   5        797.80        722.60        59.05 o                         
   3  13   5        465.46        484.19        37.82 o                         
   4  13   5       2385.56       2406.91        79.53 o                         
   5  13   5       8353.26       8080.63       172.93 o                         
   6  13   5       1411.00       1377.46        61.13 o                         
   7  13   5       2530.27       2565.39        68.47 o                         
   8  13   5       2741.88       2783.15        67.41 o                         
   9  13   5       6527.89       6502.60       113.85 o                         
  10  13   5        116.36         55.60        26.53 o                         
  11  13   5       3020.34       2929.37        98.61 o                         
  12  13   5       3010.20       2982.30       112.18 o                         
  13  13   5        176.74        151.53        55.60 o                         
  14  13   5       1623.22       1657.94        91.91 o                         
  15  13   5       2360.54       2279.88       107.90 o                         
  16  13   5        329.03        395.54        62.75 o                         
  17  13   5        195.54         91.36        65.23 o                         
  18  13   5       1150.98       1056.87        85.81 o                         
  19  13   5       1802.69       1586.11       158.84 o                         
   1  15   5       8599.55       8494.55       267.41 o                         
   2  15   5       3646.99       3632.28       123.68 o                         
   3  15   5       1589.16       1577.52       132.02 o                         
   4  15   5       4163.08       4323.17       121.90 o                         
   5  15   5      10883.95      11518.46       248.13 o                         
   6  15   5       2029.69       2031.21        72.81 o                         
   7  15   5       2046.46       2134.89        75.52 o                         
   8  15   5       6713.96       6814.57       133.68 o                         
   9  15   5       3889.28       3893.82        94.13 o                         
  10  15   5        125.45         97.65        35.09 o                         
  11  15   5       3195.51       3347.89        76.50 o                         
  12  15   5       3843.31       3927.66       109.53 o
[truncated: 173,665 more chars]
